# Supplementary material for: Nucleotide metabolic abnormalities in post-COVID-19 condition and type 2 diabetes mellitus patients and their association with endocrine dysfunction
Source: Open Med (Wars). 2025 Oct 7;20(1):20251221. doi: 10.1515/med-2025-1221 (PMC12514782; doi:10.1515/med-2025-1221)
Supplement: Supplementary Table 1 [file med-2025-1221-st1.xlsx]

## Sheet: Sheet1
Table S1 Metabolites in PCC-A vs PCC-DM groups.
#ID	name	M02	M14	M25	M26	M27	M28	M29	M30	M31	M01	M03	M04	M05	M06	M07	M08	M09	M10	M11	M12	M13	M15	M16	M17	M18	M19	M20	M21	M22	M23	M24	M43	M44	M45	M46	M47	M48	M49	M50	M32	M33	M34	M35	M36	M37	M39	M40	M41
meta_1	(1R,6S)-6-amino-5-oxocyclohexyl-2-ene-1-carboxylic-acid-ester	1.31983e+07	1.55346e+07	1.46703e+07	2.14336e+07	1.50532e+07	1.6006e+07	1.91544e+07	1.38895e+07	1.09711e+07	1.54887e+07	1.07548e+07	1.40737e+07	1.69632e+07	1.29404e+07	2.06898e+07	2.03211e+07	2.38273e+07	1.59919e+07	2.59965e+07	1.28497e+07	1.3794e+07	1.70888e+07	1.37518e+07	1.19423e+07	1.54381e+07	1.50001e+07	1.35026e+07	1.70566e+07	1.62037e+07	1.34789e+07	1.17458e+07	1.69819e+07	1.70581e+07	1.83794e+07	1.78509e+07	1.74982e+07	2.45954e+07	1.42899e+07	1.81708e+07	1.35963e+07	1.53869e+07	2.48073e+07	1.86016e+07	1.92026e+07	1.63599e+07	1.57514e+07	1.85675e+07	1.35428e+07
meta_2	(2S,3S)-3-methylphenylalanine	12485.3	22405.7	31403.3	30237.2	17401.6	31720	43290.4	22772	10609	15423.7	18890	31015.7	20243.5	19894.8	12212.8	47821.5	33931.3	19637.6	17666.2	30218.7	28699.2	18845.3	11042.6	20267.9	26723.7	14241.5	12486.4	10273.2	23952.7	19627.7	12187.1	26855	18851	42905.1	25035.7	16513.1	26703.3	21221.2	36546.5	20544.7	35497.6	32373.4	36902.3	15601.3	17411.9	30259.2	14542.7	19236.1
meta_3	(2s)-2-Amino-4-sulfinobutanoic acid	44153.4	47944.5	55551.1	50536.1	50385	60788.8	54313.8	65072.3	54169.3	55874.3	56817.3	54961.7	51164.2	60161.9	48470.8	66966.8	47240.8	53856.3	49004.2	56559	54973.9	54664	42328.3	49309.1	42477.5	43584	53228.2	35609.1	43248.8	31300.4	40377.7	56682.8	59053.8	52895.3	44218.4	53602.6	41358	39629.2	50377.2	36924.2	49605.4	57152.8	39874	47966.1	48963.9	50696.6	41010.7	54567.7
meta_4	(3-Methoxy-4-hydroxyphenyl)ethylene glycol sulfate	106109	180356	133567	116229	78166.5	129134	124195	63376.3	91066.2	131462	94502.8	162852	158233	312059	129713	270225	172777	308793	229172	175793	457404	99431.8	170849	284548	314174	92261.2	152342	85696.5	187174	142233	103858	156118	102902	124575	179553	119480	158900	139366	155071	106176	146773	276281	119825	188221	123774	160576	181904	446428
meta_5	(4Z,7Z,10Z,13Z,16Z,19Z)-Eicosahexaenoate	325031	319325	363171	616618	65755.7	250700	1.18822e+06	98585.9	45890.2	111034	119505	304597	843187	62716.9	206182	73388	168033	366671	503409	38671.7	979186	101662	262981	327509	893782	323175	175267	373186	754736	373886	22082.5	194886	120866	370465	671703	1.4929e+06	119153	190145	561576	180449	130508	89165.8	239481	397334	103564	272233	164364	141851
meta_6	(E)-Guggulsterone	227180	421799	261112	469488	388280	324602	395547	266606	213468	329837	470323	304782	235962	312279	321670	205186	263916	347602	425586	287147	196130	308504	268187	181971	176690	244898	213559	182513	193262	230643	214680	236955	306199	225451	233490	330759	307412	184510	279336	184169	313208	252077	177250	280036	257044	307987	285820	270104
meta_7	(R)-(-)-2-Phenylpropionic Acid	20131.1	43107.1	27689.8	59686.7	265180	106271	454069	160796	73388.8	99114	58496.1	47005.5	46239.4	17098.6	40704.8	61790.9	434152	55327.5	28617.2	44749.7	51091.6	30751.7	51351.2	30451.9	622860	32827.3	44625.6	1.0914e+06	40268.1	80141.5	110105	125874	102475	49787.7	68708.5	63989	127394	101000	55485.8	363713	8765.71	86512.6	118865	52747.2	139881	38660.2	368928	26531.9
meta_8	(R)-(-)-2-phenylglycine	2.78524e+06	4.16255e+06	3.75934e+06	5.23727e+06	3.50639e+06	4.11613e+06	4.80726e+06	3.80988e+06	2.49697e+06	4.30389e+06	4.23587e+06	3.2299e+06	5.17958e+06	3.75791e+06	4.54459e+06	8.37401e+06	7.44079e+06	8.82018e+06	5.86298e+06	5.78235e+06	5.21059e+06	3.68125e+06	4.56433e+06	4.46061e+06	6.84128e+06	3.35649e+06	3.43833e+06	3.05435e+06	5.67565e+06	4.11511e+06	3.26108e+06	4.67697e+06	3.74273e+06	6.55635e+06	4.77236e+06	4.28038e+06	4.86035e+06	3.97033e+06	5.65377e+06	3.65271e+06	5.59477e+06	5.5561e+06	5.70899e+06	4.84663e+06	3.2403e+06	5.1865e+06	5.65654e+06	5.79743e+06
meta_9	(R)-(-)-Mandelic acid	131540	464720	91807.3	260469	55061.1	159151	80104.5	61041.9	35009.3	58897.8	101725	49476.5	97130.7	105159	73307.5	97633.2	180966	72542.8	197451	34857.4	233022	44963.1	73958.8	497186	325581	123686	37294.9	191151	175776	112111	41660	55279.5	51206.1	117100	61013.7	69274.1	186276	104568	592897	59847.6	115100	52712.3	72393.3	361902	49498.1	64364	123077	222014
meta_10	(R)-2-Hydroxybutyric acid	1.24457e+07	5.89695e+06	1.55714e+07	1.73022e+07	4.46951e+06	2.44396e+07	1.50821e+07	9.11548e+06	8.13763e+06	2.4387e+07	2.71947e+06	7.32655e+06	2.21846e+07	7.36857e+06	1.69919e+07	1.96514e+07	9.08057e+06	1.98421e+07	1.68e+07	1.36575e+07	1.35935e+07	1.31642e+07	1.58068e+07	4.47481e+06	1.0716e+07	7.7656e+06	1.29931e+07	5.4439e+06	1.14209e+07	1.15392e+07	1.21952e+07	9.8765e+06	8.75077e+06	2.12063e+07	9.66569e+06	1.46233e+07	1.65211e+07	7.29088e+06	1.75302e+07	8.32987e+06	6.74195e+06	1.50923e+07	1.75778e+07	1.70996e+07	6.33756e+06	1.29806e+07	8.90003e+06	6.08903e+06
meta_11	(R)-3-Hydroxy-tetradecanoic acid	235343	233204	644915	279021	119876	752075	290725	193236	217118	631709	200334	444415	491866	220476	402435	411112	237488	410577	703234	409042	390720	524939	277608	376671	375718	238263	719715	256521	301853	465506	343494	505967	188961	558826	197600	287433	385284	466873	439094	442734	376245	786687	271305	829976	120326	540636	513352	513382
meta_12	(±)12-HETE	15640.1	15552.3	12918.5	144247	8530.87	79455.4	121979	5595.45	17581.9	481166	218654	20812.1	16550	40306.6	22689.5	42771.1	11773.2	351663	49466.1	35974.7	17186.5	145784	179351	355346	35534.3	113885	4798.13	23321.6	31560.1	43746.1	726458	15344.6	22015.7	286716	23249.1	1.16379e+06	566246	21794.2	92839.7	35996.5	24826.2	776706	371534	23005.6	139864	268138	3.59923e+06	583779
meta_13	(±)7(8)-DiHDPE(A)	419.672	419.672	419.672	419.672	419.672	7933.92	11194.5	419.672	419.672	25535.6	17071	3218.16	419.672	419.672	419.672	419.672	419.672	32214.3	419.672	419.672	419.672	13704.7	419.672	21241.2	419.672	11294.5	419.672	419.672	8217.6	419.672	67915.6	3364.72	2098.36	17296.2	8359.84	85330.5	31101.6	4512.89	6699.19	3325.57	3771.77	30544.4	19253	3135.91	20506.7	18866.3	26141	50532.9
meta_14	1,2-epoxy-3-(p-nitrophenoxy) propane	91133.3	43235.1	897379	7904.82	78727.4	28048.8	37748.6	63813.7	36951.5	8278.04	23963.1	8460.31	15999.9	510745	32295.8	3651.13	751509	16114.6	77255	150901	1.24529e+06	28852.7	58176.2	6761.63	573989	28560.9	12139.3	22998.6	21356.8	14654.1	4947.55	13076.9	19276.5	20028.4	35286.7	23485.8	32935.4	178824	27757.9	14368.6	20243.1	20680.6	10963.5	11857.9	7907.1	6081.84	16073.7	13970.3
meta_15	1,3,7-Trimethyluric Acid	5.59916e+06	9.91978e+06	1.20423e+07	1.46237e+07	7.69793e+06	7.8412e+06	8.27128e+06	7528620	7.55117e+06	9.88646e+06	8.24232e+06	6.47991e+06	8.46758e+06	1.12707e+07	1.15643e+07	1.46305e+07	9.61982e+06	1.16633e+07	8.22867e+06	1.04194e+07	1.14492e+07	7.22212e+06	1.1478e+07	8.57683e+06	1.16635e+07	5.70227e+06	9.3214e+06	4.12244e+06	1.0287e+07	1.0952e+07	8.91986e+06	1.13867e+07	1.27552e+07	9.57373e+06	9.70075e+06	8.53669e+06	9.99898e+06	6.92372e+06	8.54903e+06	6.85131e+06	8.14979e+06	9.08429e+06	1.12333e+07	9.34901e+06	1.36022e+07	1.07474e+07	8.44257e+06	1.0604e+07
meta_16	1,4-Dihydro-1-Methyl-4-Oxo-3-Pyridinecarboxamide	1.46575e+06	635946	3.61229e+06	5.4695e+06	1.40878e+06	1.09704e+07	4.28354e+06	1.04195e+06	2.55364e+06	2.18028e+06	2.22049e+06	1.84702e+06	4.38416e+06	4.11857e+06	4.28162e+06	747323	1.79258e+06	3.9864e+06	5.43022e+06	4.1844e+06	4.20764e+06	3.55035e+06	4.48507e+06	3.83122e+06	2.71888e+06	3.93619e+06	1.77757e+06	1.9492e+06	3.20897e+06	2.83546e+06	2.25042e+06	3.69108e+06	990413	4.66577e+06	4.00565e+06	1.90607e+06	2.87836e+06	2.72244e+06	1.97353e+06	1.55807e+06	3.68733e+06	6.10614e+06	2.78533e+06	3.53868e+06	2.60914e+06	3.49857e+06	1.37197e+06	2.50574e+06
meta_17	1,7-Dimethylxanthine	4.15413e+07	272769	163925	3.51861e+07	24091.5	71773.5	1.20309e+07	2.317e+07	99832.8	338613	26632.2	4.15043e+07	6683.34	5.17375e+07	19033.5	151708	316691	12166.3	613669	249523	11179.3	1.89034e+07	6.28889e+07	1.89479e+07	2.09131e+07	411031	23638.9	18188.7	80124	595462	5580.26	627114	455511	118007	860766	1.10496e+06	6422.55	261979	3.07568e+07	203088	1.7087e+06	6.40646e+07	5.14404e+07	2.24198e+07	3.8392e+06	3.65371e+06	3.45719e+07	1.37957e+07
meta_18	1-Acetylpyrrolidine-2-carboxylic acid	125927	296634	261487	357596	257631	245727	221839	237238	57534.3	291917	266475	283606	145962	110873	94673.5	540270	283856	266053	142508	326216	398380	234268	250309	242836	252782	135638	182551	121981	315669	194675	268306	315738	203756	543028	199555	454263	277869	129383	514326	171562	293629	420229	270409	186460	320097	341494	192042	351521
meta_19	1-Aminopentadecane	80880	86290.2	42729.6	53780.8	69022.8	58027.5	58517.3	60338.8	58462.1	61146.8	36550.5	53260.2	127675	61675.7	46111.4	70205.3	58175.4	28628.5	78795.1	72384.2	33309.8	72592.7	67936.7	74411.5	55804	50473	56780.9	58007.7	46120.7	71633	43384.2	70676.5	65513.8	72655.4	63158.9	49938.3	63887.5	62326.1	104263	73251.8	54808.6	77106.2	70657.5	99390.4	62215.4	50125.8	76314.9	78651.7
meta_20	1-Deoxyvaleric acid	313554	198517	192249	199617	177857	158859	209214	180579	214453	141093	137219	134051	169847	145759	167477	189054	139833	106255	120919	129648	124395	115951	103793	131647	141914	172895	128214	145179	149795	161579	132293	156652	165097	119421	156241	153438	133359	112591	109939	116612	168267	148605	150387	127530	163943	141140	109193	148875
meta_21	1-Fluorocyclohexadiene-cis,cis-1,2-diol	6.75731e+06	1.04866e+07	9.3283e+06	1.22093e+07	8.26085e+06	9.29264e+06	1.15704e+07	8.79104e+06	6.73303e+06	9.93146e+06	1.08121e+07	7.6324e+06	1.16393e+07	8.46881e+06	1.07198e+07	1.915e+07	1.61807e+07	1.86383e+07	1.34887e+07	1.25196e+07	1.2536e+07	8.98235e+06	1.01573e+07	1.04327e+07	1.52813e+07	7.2311e+06	7.8343e+06	6.97185e+06	1.28376e+07	9.42391e+06	7.32829e+06	1.13294e+07	8.49962e+06	1.47772e+07	1.04788e+07	9.8733e+06	1.19931e+07	9.07846e+06	1.25665e+07	8.94871e+06	1.23441e+07	1.27736e+07	1.30745e+07	1.12549e+07	7.34271e+06	1.13598e+07	1.35436e+07	1.30647e+07
meta_22	1-Hydroxylamino-2-phenylethane	2.78524e+06	4.16255e+06	3.75934e+06	5.23727e+06	3.50639e+06	4.11613e+06	4.80726e+06	3.80988e+06	2.49697e+06	4.30389e+06	4.23587e+06	3.2299e+06	5.17958e+06	3.75791e+06	4.54459e+06	8.37401e+06	7.44079e+06	8.82018e+06	5.86298e+06	5.78235e+06	5.21059e+06	3.68125e+06	4.56433e+06	4.46061e+06	6.84128e+06	3.35649e+06	3.43833e+06	3.05435e+06	5.67565e+06	4.11511e+06	3.26108e+06	4.67697e+06	3.74273e+06	6.55635e+06	4.77236e+06	4.28038e+06	4.86035e+06	3.97033e+06	5.65377e+06	3.65271e+06	5.59477e+06	5.5561e+06	5.70899e+06	4.84663e+06	3.2403e+06	5.1865e+06	5.65654e+06	5.79743e+06
meta_23	1-Methyl-hydantoin	104259	363441	166979	293207	389148	1.26911e+06	135512	124935	241487	109316	510912	128717	806132	583617	330869	718318	330835	776287	837448	189887	520195	205761	517020	541644	246609	137317	847109	302434	848745	236811	145806	484488	118266	220623	233299	347765	150526	145727	248500	218253	233253	377278	222537	200501	652359	351888	243207	222778
meta_24	1-Methyladenine	71337.7	63540.7	87596.6	105306	70753.6	51882.4	75091.2	113937	71313.2	51372.1	42951.8	81561.8	92443.7	77421.6	120705	74379.9	86420.1	96005.6	85700.2	79216.2	98825.2	126466	48688.2	69917.3	86744	51905.5	33682.9	73454.5	61602.8	90756.3	89961.3	82547.2	64494	74951.7	111140	116366	127229	63225.4	98070.7	76806.4	93214.5	69721.1	58142.4	77500.3	86712.1	74951.7	74558	59827.9
meta_25	1-Methyladenosine	55716.2	126157	115070	112675	83290.9	80264.5	89187.1	63407.2	95302.8	99044.6	122487	106297	78557.4	66773.9	97204.4	95945	101641	148440	100136	99001.9	138526	83170.7	76862.4	107617	141455	53430.1	62887.1	58796.6	100775	78208.9	87587.7	92220.3	93668.5	136885	105496	114992	101059	77857.3	99543.5	53322.6	67337.1	132281	73316.7	126646	87340.4	56718.4	141251	88486.8
meta_26	1-Methylguanine	791062	1.5295e+06	1.49749e+06	1.1001e+06	769046	784191	1.03398e+06	791089	736853	1.4551e+06	2.41328e+06	1.0209e+06	952591	1.27451e+06	1.09824e+06	1.86934e+06	1.40308e+06	1.80189e+06	3.82882e+06	1.7492e+06	2.12453e+06	1.13501e+06	1.57607e+06	1.65533e+06	2.13249e+06	1167041	1.16033e+06	897444	1.1981e+06	833360	1.08137e+06	1.232e+06	1.26714e+06	2.27453e+06	2.32752e+06	1.67383e+06	1.08859e+06	1.10416e+06	1.096e+06	788236	1.02478e+06	3.31747e+06	1.235e+06	1.5583e+06	791483	1.0534e+06	1.09638e+06	1.28929e+06
meta_27	1-Methylguanosine	62366.6	95261.2	108885	50785.8	76655	91038.6	126642	47782.3	51930.3	89753.7	108277	111872	89020	65818	77432.6	165703	94578.9	135748	109621	80635.8	150257	62481	94524.3	74837.9	133211	57782.7	57256.9	58090.8	107373	88657.4	54263.3	103161	49934.4	245171	95775.5	87074.9	87787.5	72696.5	91996.2	55218.8	74857.1	143154	98083.2	96843.8	105011	109937	126784	102129
meta_28	1-Methylhistidine	23428.4	15864.4	34168.8	65761.2	7361.04	41762.4	25706	31197.5	23082.2	135638	25510.7	157752	367015	22728.1	63211.1	94046.6	58748.3	88133.4	283281	34938.4	27574.9	111590	41638.5	23648.6	106992	21828.5	54847.2	30574.8	35963.8	15001.4	197321	78357.4	116811	33424.6	2241.25	38666.6	20412	9036.53	99848.5	24494.9	138753	66689	110461	46529.3	49004.9	150964	16960.6	57617.4
meta_29	1-Methylinosine	142414	163298	174865	159845	165808	191481	192715	201958	162505	163769	153877	156935	118729	160615	185521	194115	214681	165857	205846	182065	196399	212439	193303	194982	227389	209411	194554	194968	270547	184035	185520	197673	173061	221330	149089	197025	199498	212264	238944	205094	174995	221093	211886	198254	217522	198019	200496	218549
meta_30	1-Methylxanthine	267327	16441.8	8300.05	482401	7928.99	15310.8	211746	278259	11258.8	16563.1	16609.6	206916	15650.7	543657	16416.9	30067.4	20040.8	14149.5	11786.1	24119.2	22666.3	167917	686046	58351.5	199077	12263.9	12564.9	14530	17775.3	15325.8	14011.6	19267	14846.5	27617.7	19963.3	21284.3	17793.5	12691.2	543016	14727.6	40183.2	734187	655918	205422	38404.2	120626	669599	192691
meta_31	1-Naphthol	48328	37699.1	45968.4	40780.2	47796.9	39368.2	40882.5	43324.2	48419.4	48786.3	57432.5	46646.2	51174	45680.9	41198.6	49327.7	43548.5	47802.6	48375.3	55134.8	43793.7	50742.2	34465	47622.9	50258.3	52054.1	48782.9	45274.5	50901	43753.2	37780.4	43810.8	33886.4	46566.6	48943.5	33568.2	48112.4	38212	42034	45547.9	45156.3	48109.5	44596.4	40008.4	54795.1	37881.2	48374.8	52125.3
meta_32	1-Naphthylamine	2790.56	2380.96	7521.84	4933.39	38539.8	8897.07	58505.6	16007.8	28719.6	8475.31	12716.1	4904.88	12035.9	13438.7	6508.39	5372.38	341986	2105.84	4120.76	3435.43	46257	5521.98	18067.6	7077.57	40140.1	4110.43	2444.44	343426	10973.1	8138.36	13606.8	10706.7	9407.43	4313.45	11340.4	27332.7	43554.5	8789.9	7740.66	26915.8	1603.5	38419.7	8687.28	8888.94	19201.3	12813.2	30627.5	16021.3
meta_33	1-acetylindole	4.9926e+06	5.3417e+06	5.88677e+06	7.46621e+06	5.32051e+06	5.46443e+06	6.61886e+06	4.86481e+06	4.07818e+06	5.37364e+06	5.14025e+06	4.93527e+06	6.14712e+06	5.33915e+06	5.57752e+06	8.11604e+06	6.22741e+06	5.66564e+06	4.94576e+06	5.72239e+06	5.54058e+06	5.50503e+06	4.71424e+06	4.20777e+06	6.25055e+06	4.49091e+06	4.5774e+06	3.25465e+06	4.83454e+06	4.54414e+06	4.05532e+06	5.55339e+06	5.40642e+06	7.06412e+06	5.66475e+06	5.64739e+06	5.52875e+06	4.72736e+06	6.28848e+06	4.70894e+06	6.63169e+06	6.93293e+06	5.68196e+06	5.00663e+06	4.1004e+06	5.89235e+06	5.33277e+06	4.7547e+06
meta_34	1-desoxymethylsphinganine	364841	401795	445013	436841	305339	430433	454421	437715	339860	362072	424782	441731	450490	437306	368544	365090	401379	510753	379559	429902	442545	436637	372831	441292	362299	368426	304495	284520	415324	370270	382262	432528	438917	392372	357832	408272	357621	471700	397264	384021	428561	363600	355127	367340	300352	396630	376726	354291
meta_35	1-pyrroline-4-hydroxy-2-carboxylate	55949.4	92565.5	46517.5	74044.4	121610	50012.2	98316.3	91963	63764.2	76882.9	110442	29284.2	126769	61608.2	82826.1	124691	86214.2	90439.1	70704.8	103705	107165	29321.2	47269.1	57550.4	69065.4	64070.6	95320.3	59592.1	111442	69069	97052.7	73130.5	76677.6	109833	57218.9	61590.1	90085.2	45370.2	51757	63306.4	65092.1	90874.6	83431	63030.6	59771.8	107104	155923	91345.9
meta_36	10-Hydroxystearic Acid	247642	279955	398739	547212	222436	189990	559038	219332	272395	290623	310336	391147	318218	621337	311600	902201	615440	674586	319174	522759	301445	250239	318134	344706	256544	494111	551764	286810	335775	339583	383754	392487	390799	430915	399944	521708	598034	424261	579820	294062	588398	504976	644886	548373	446209	649536	626552	346336
meta_37	11-Dehydrocorticosterone	7298.86	14923.9	17535.7	15311.8	31523.7	39377.1	16181.4	22404.6	10499.6	14584	16019.4	38684.5	28741.1	22497.4	21611	91711.6	20411.3	3682.01	22173.2	22925.4	12203.5	18190.6	17221.3	13847.5	22902.8	22008.9	11282.3	11889.1	24859.5	7663.33	16012	31697	29872.9	31165.1	41736.8	32679	23233.3	17663.5	14622.9	17167.6	25892	53026.9	39608.8	112040	17499.1	18754.9	43794.4	20642.3
meta_38	12,13-DiHOME	271827	134067	112065	108347	37036.1	65822.1	108730	40689.7	48592.5	315740	501363	175699	162199	121269	79177	1.43112e+06	705193	325905	231752	263257	121513	100780	128669	80842.8	109169	72303.8	99466.2	60719.7	107339	91220.4	150660	329579	263459	330484	242504	98443.8	342816	336691	456070	239647	122374	293391	193286	492208	27921.7	194524	300065	225513
meta_39	12,13-EpOME	99128.7	103156	77997.6	66707.8	29507.8	76549	67694.4	39065.9	51816.1	92060.2	103724	72912.9	158331	78512.9	76733.2	257234	319325	209700	93917.9	136907	103334	52627.9	64193.1	90800.5	100719	44869.2	71822.8	56794	84209.7	80664.3	99852	131786	64451.8	184666	157305	128937	111532	300950	135585	106360	85404.2	144671	92092.8	144106	38802.4	134211	354141	141553
meta_40	12-HOME	139909	92216.1	81656	88965.1	63548.2	88580.2	100009	73670.1	90110.2	180580	155170	145834	137583	128895	107104	238385	219521	254235	141011	150109	126642	90428.3	110837	135636	114579	111360	126175	123428	99199.1	97635.7	104596	125424	109812	185307	133498	102048	163948	158371	202957	127947	114977	98651.8	111749	120737	89441	117575	174781	147523
meta_41	12-ketolithocholic acid	523613	971290	597170	722333	1.61385e+06	673920	1.02576e+06	1.39621e+06	981681	5.90084e+06	1.76538e+06	840403	603189	230311	582711	841497	1.5891e+06	569914	725508	349741	3.34918e+06	618096	920412	834498	1.21616e+06	388686	359006	447193	809202	1.17437e+06	1.49995e+06	1.67959e+06	1.50021e+06	1.35788e+06	796817	435777	825810	2.03421e+06	656937	757413	1.15974e+06	600877	1.20953e+06	904291	509715	798770	416313	820083
meta_42	13(R)-HODE	81782	93595.2	100359	73013.9	38087.5	64441.3	70223.6	26405.8	30191.6	122580	128468	70188.6	164602	81195.2	46853.4	291803	341430	217683	104287	122194	103969	68706.6	73151.8	105008	117698	37063.8	79357.8	63721.2	75225.3	49677.8	99505.2	142213	77947.6	182011	145438	93512	133572	348720	165991	118966	57958.6	127208	109355	157669	30697	93921.9	315044	133856
meta_43	13-HDoHE	38486.4	39121.3	43536.4	44409.4	39562	36317.6	44868	50013.8	39124.5	50466.5	46301.2	55206.7	50868.5	42821.2	47700.5	46229.2	38327.6	48131.2	57795.9	60098.2	55271.5	56580.6	48977.1	52841.2	41242.8	76792.3	55685.1	55576.1	59311.8	57326.6	56650	46513.9	58833.7	74277.9	56185.3	48384.4	74061.1	72535.4	68611.3	56898.9	60773.7	54498.2	47606.4	48780.3	46813.7	76423.6	55389.4	60383.7
meta_44	13-methylmyristic acid	17900.7	4654.26	11297.6	22375.2	2447.65	16329.1	115850	29450.2	23087.6	12015.1	71059.3	31397.7	246222	8582.15	15899.4	23065.3	29023.8	265387	32673.1	56886.7	210092	55446.2	25913.6	143434	275972	17992.1	19455.8	17300.3	74935	22804.1	28130.3	49770.3	13448.7	21599.8	73722.1	30620.6	86833.7	45452.2	11536.1	41659.4	42549.8	23711.9	28326.8	20288	78554.5	4582.27	60697.7	212072
meta_45	16-Dehydroprogesterone	227180	421799	261112	469488	388280	324602	395547	266606	213468	329837	470323	304782	235962	312279	321670	205186	263916	347602	425586	287147	196130	308504	268187	181971	176690	244898	213559	182513	193262	230643	214680	236955	306199	225451	233490	330759	307412	184510	279336	184169	313208	252077	177250	280036	257044	307987	285820	270104
meta_46	18β-Glycyrrhetinic acid	1.09333e+06	3.32297e+06	1.35555e+06	2.99963e+06	1.72591e+06	2.67758e+06	1.20836e+07	9.91869e+06	8.34024e+06	1.17986e+07	1.51343e+07	1.08278e+07	1.08243e+07	1.0057e+07	9.44892e+06	1.17916e+07	1.25003e+07	1.18652e+07	8.78886e+06	1.13886e+07	7.97159e+06	9.68083e+06	9.58515e+06	7.40705e+06	9.11298e+06	7.11291e+06	6.53705e+06	6.18912e+06	1.07207e+07	8.67937e+06	9.60691e+06	1.09688e+07	1.10348e+07	1.91853e+07	1.31851e+07	9.31027e+06	1.5528e+07	7.66636e+06	1.04072e+07	9.25549e+06	1.26942e+07	1.43696e+07	1.11943e+07	9.44988e+06	8.07133e+06	9.68906e+06	1.17631e+07	1.32829e+07
meta_47	2',4'-Dihydroxyacetophenone	111666	81508	89468.2	183599	62640.4	79263.9	102993	66357	44472.8	76270.4	181492	103410	72683.4	282839	65289.6	93625.7	103287	146102	227461	60177.8	57385.5	69924.1	78196.2	84070.7	161000	121226	62651.8	80622.6	66590.8	68793.9	78623.3	586913	56968.4	193334	180423	72510.4	357230	1.48911e+06	591202	127684	51592	137335	59505.6	51710.6	453888	68093.6	117551	37367.2
meta_48	2'-Hydroxy-5'-methylacetophenone	4556.53	4556.53	4556.53	4556.53	4556.53	4556.53	4556.53	4556.53	4556.53	4556.53	4556.53	4556.53	4556.53	4556.53	4556.53	4556.53	4556.53	4556.53	4556.53	4556.53	4556.53	4556.53	4556.53	4556.53	4556.53	4556.53	4556.53	4556.53	4556.53	4556.53	4556.53	39788.9	59107.8	45965.5	31277.7	64380.4	51359.8	35744.6	59386.3	66147.5	45594.8	69890.2	34464	52701.5	48960.1	66651.7	4.91056e+06	38219
meta_49	2,2-Dihydroxymethyl-1-azabicyclo[2.2.2]octan-3-one	34050.1	20634.1	49506.5	49764.5	35862.3	61630.7	31356.9	36074	67068	32361.7	47005.9	60714.4	50122.2	51059.3	17026.7	49792.3	46615.5	31578.1	36883.1	52471	34538	37285	66714	38164.5	68279.7	33782.6	40968.3	45723	23299.1	36454.8	44182.8	54094.9	18445.4	51032.6	37757.2	39675.6	41571.5	42378.6	44922.8	27968	27200.1	41212.1	49434.6	40119.2	41528.3	42796	40685.9	72898.8
meta_50	2,22-Dideoxy-3-dehydroecdysone	69182.9	136672	207083	268625	193553	179800	209204	161053	89899.5	117118	153076	129309	276876	98640.6	146292	327125	109789	175729	155608	229157	188167	130092	234208	162883	265303	106361	220051	83391.2	182757	140846	178611	123906	145569	167430	128209	86985	120543	102740	127185	147963	152063	188998	179375	107608	153292	218067	342086	278456
meta_51	2,4-Di-tert-butylphenol	193528	319493	183934	360056	327375	314056	350451	452722	331070	251616	378140	406830	371193	453514	395272	363687	457567	313250	247839	359406	416784	321346	383897	413204	319151	303492	188530	317455	284359	237491	310252	499923	235123	440643	445220	382832	383015	230760	492098	449685	368301	450837	491385	248591	311463	332208	297878	297032
meta_52	2,4-Dihydroxy-6-pentylbenzoic acid	65504.9	166569	58824.4	159609	98867.5	91701.6	81016.2	87433	47630.1	101571	103973	56566.8	367399	66375.2	78143.6	66570.7	201536	162470	133996	95931.1	98455	95928.7	110434	131664	108400	77406.7	50003	51234	97921	92269	48258.1	200608	99869.6	141349	110687	140416	86943.6	56621.2	186037	51116.4	208082	163980	104582	66057.4	73417.3	102384	73577.5	104302
meta_53	2,4-Dihydroxyacetophenone 5-sulfate	81158.2	1.19063e+06	70372.7	158432	19019.1	71084.4	68308.2	40711.2	28849.6	29406.8	95526.9	37369.2	111215	134637	74258.2	72704.5	187481	85570.3	261138	95578.4	348415	42286	69383.6	209583	257788	83398.2	73360.3	138592	101021	71774.6	40200.7	60696.1	50425.2	61640.8	61156	133306	246202	79515.2	198703	55956.5	121172	90855.8	57407	557934	57248.3	104258	158739	408282
meta_54	2,4-Dihydroxypteridine	63329.6	78722.7	64463.1	53980.6	40046.1	32807.6	71967.5	64228.1	39260.2	52239.6	87616.7	47328.1	76839.6	46535.7	41955.8	198971	111620	74968.6	85022.7	58470.5	77209.8	88057.4	75226.5	90015.1	78705.1	71467.2	42913.8	34737	67895.7	67905.6	39720.8	51842.3	79144.8	139495	144992	68458.3	59158.5	70181	60737.9	53978.4	78418.7	74819.9	64065.9	76044.3	42916.2	66868.9	99924.4	51103.6
meta_55	2,4-diacetamino-2,4,6-triphenoxy-D-mannopyranose	757586	77701.8	250664	375827	140904	59554.8	305409	153194	96604.3	235993	81676.2	487037	1.20478e+06	1.64663e+06	1.02285e+06	254423	423448	444605	184672	683826	1.6297e+06	397234	197864	299513	2.57982e+06	180499	102249	160633	324816	85909.8	217339	216792	151841	302316	205198	3.58501e+06	349581	210305	288461	317451	766760	113598	414708	592755	71022.1	887093	94588	328324
meta_56	2,5-Dimethyl-2,3-dihydrofuran-3-one	466624	470186	507002	584585	463181	588470	593722	638523	508315	622040	511437	622182	634995	655129	694955	659572	639325	716469	729757	715569	751214	728358	607486	779955	775509	830109	740712	894643	967315	877760	809683	624731	679258	908026	733492	676392	861040	870001	861179	866743	784608	796278	938007	841131	748423	949535	798910	808393
meta_57	2,5-Furandicarboxylicacid	74947.5	71339.7	70879.3	69286.8	74773.9	66290.2	59704.9	62690.5	58699.7	72275.7	69824.6	65045.2	64799.8	74377.6	59540.9	72347.7	71853.9	71352.3	71597.8	68274.1	69851.2	74504.3	73514.9	63219.6	77259.6	64749	66861.3	76938.1	69795.6	63669.2	78260.6	75401.6	68330	67125	65765.1	70900.7	53952	64206.3	66789.9	68820.3	64207.9	64798.3	76481.1	62263.6	64189.4	66861.3	72870.2	80505.6
meta_58	2,6-Di-tert-butyl-4-(hydroxymethyl)phenol	729933	689415	724319	584760	567641	661776	643150	769642	782089	815088	680005	912228	805931	746733	740123	549880	718182	635080	914548	831459	884467	849939	879064	841256	1.01055e+06	1.30962e+06	1.20683e+06	1.16357e+06	1.15811e+06	1.35367e+06	1.1058e+06	494587	900842	926051	884714	795063	925906	1.00689e+06	977488	941209	1.06473e+06	1.0371e+06	831663	1.04185e+06	1.18871e+06	1.13406e+06	1.15111e+06	1.17962e+06
meta_59	2,6-Diaminopimelic acid	24943.5	24569.2	18673.3	33002.8	20712.1	35851.9	30107.9	22562.4	10359.6	21377.6	27286.8	17273.7	17439.3	43103.5	31225.7	32873.3	35076.5	44374.2	15888.9	49883.5	42764.2	16938.7	21782.4	29048.4	23759.5	28534.6	19796.2	15546.4	27481.2	17936.3	26919.7	24118.6	15999.4	38797	12837.9	54464.7	29525.8	20020.8	18478.2	11661.6	16373	25501.4	29833.1	15565.7	15396.6	21395.8	9239.9	23559.1
meta_60	2,6-Dihydroxybenzoic acid	109979	204621	429023	280256	51895.4	200374	89584.4	176031	53153.2	41447.1	34965.7	39880.7	117484	164441	62037.7	31104.2	112233	12627	96165.3	268410	284880	137132	121095	56076.7	104857	155628	121252	30797.8	71539	65862.1	23601.9	69461.8	43658.8	150776	40577.7	24663	196865	166254	46606.1	98344	38496.8	251373	28706.6	83392.8	41358	175480	137545	104293
meta_61	2,6-Pyridinedicarboxylic acid	1.66625e+06	2.58396e+06	2.10159e+06	2.76767e+06	1.91541e+06	2.13915e+06	2.55418e+06	2.05442e+06	1.49154e+06	2.49592e+06	2.46298e+06	1.7909e+06	2.663e+06	1.97643e+06	2.32958e+06	4.32797e+06	3.63497e+06	4.04336e+06	3.05906e+06	2.78574e+06	2.92092e+06	2.00459e+06	2.42412e+06	2.34946e+06	3.46144e+06	1.76767e+06	1.80811e+06	1.55192e+06	2.92136e+06	2.1897e+06	1.58743e+06	2.57045e+06	2.06545e+06	3.29242e+06	2.35433e+06	2.17412e+06	2.74197e+06	1.97043e+06	2.89783e+06	1.99371e+06	2.70315e+06	2.8616e+06	2.90928e+06	2.59116e+06	1.68727e+06	2.62265e+06	3.04819e+06	2.92459e+06
meta_62	2-(2-Propynyloxy)-benzenehexanoic acid	57561.4	53544.6	46224.6	62526.3	36119.8	45111.7	68817.3	45897.5	34186.9	42389.7	50487.1	50780.3	76426.3	49892	51705.3	34543.8	61707.3	75602.7	77455.8	53672.3	60198.1	58347.5	48611.4	38721.5	83912.1	54413.4	38045.4	45735.7	62139.6	72927.2	45545.8	51734	21016.8	62884.3	47459.1	79831.6	48140.6	62188.8	46797.9	47056.3	46449.6	47976.2	58654	67667.7	39703.1	54064.2	57188.6	66797.8
meta_63	2-(4-hydroxyphenyl) propionate	110168	175835	104128	566449	112301	146997	927321	158528	74310.9	111735	922544	95986.4	335247	99210.2	288933	308860	657573	372601	381217	99367.8	539190	176828	336462	221275	661441	160515	378266	172664	722145	139340	124184	107495	139986	258124	132409	374254	359233	1.22789e+06	260528	128317	142239	332639	294272	198456	184459	361643	299084	357018
meta_64	2-(Dimethylamino)Guanosine	117093	96509.8	94523	201667	57888.2	81878.4	89637	90209.6	66172.7	80990.9	108466	79828	102658	90982.3	76948.5	139239	147743	170594	253845	130016	151652	64098.5	113737	213422	268456	79180.3	93117.3	52933	151744	109990	82002.5	93073.3	54274.4	266847	96009.5	137299	109200	60401.2	83119.7	87010.2	128660	126273	121149	108625	98487	98684	105806	181211
meta_65	2-(Formylamino)Benzoic Acid	42965	58751.3	116719	130965	70902.7	138311	148813	91101.5	84375.7	101221	60954.7	43483.2	2.87549e+06	80815	199383	127008	101200	83328.8	128388	94553	217726	121321	80081	65121.1	366233	57840.5	42375.3	58460.8	109961	125202	507860	124755	98030.7	169541	100893	63875.4	229842	60404.8	101691	61183.6	71912.6	135644	216590	88727.5	90362.6	119864	68166.4	74327.1
meta_66	2-Amino-2-methyl-1,3-propanediol	62915.2	39708.9	45469	68461.3	36170.6	33541.5	32224	58017.3	50705.7	47077.4	25542.7	58129.4	36829.4	24997.6	68967.5	41442.9	77616.5	81641.7	96706.1	29283	69147.7	34204.1	35449.3	86384.3	39246.3	51705.7	83831	99499.2	48673.6	111532	65587.6	38617.2	46829.2	72895.8	74301	39460.5	77245.8	52627.8	61168.4	79749.8	52859.5	44078.8	67044.5	45132.2	101929	55444.1	60491.1	67115
meta_67	2-Amino-4-methylphenol	405406	486374	606106	506427	380320	427513	460163	489300	528066	463945	468328	377755	325093	373912	425995	669266	525816	524688	526382	510496	609849	500121	390175	497175	457351	555845	452598	405160	343869	465719	513893	512878	489908	701725	480807	672634	554897	564304	475971	465437	489171	490397	528864	439181	497800	453832	556775	414715
meta_68	2-Aminoisobutyric Acid	50667.7	27718.6	45925.2	52943.7	26868.7	58475.7	45927.6	63362.6	35857.3	54637.2	26508.2	28833.9	68105.4	41319.5	49889.3	32994	29226.4	45920.3	24538.6	25338.3	41182.5	44614.6	33257.2	39958.8	29302.8	23779.3	45925.2	40408.4	49899.9	57553.9	33257.2	34848.4	17875.8	37215.5	28073.6	50700.3	43227.4	42872.1	53788.2	23316.3	33524.6	33531.8	28073.7	45937.2	25124.2	54648.8	40536.9	14138.8
meta_69	2-Aminomethylpyrimidine	2.86328e+06	2.37932e+06	2.40968e+06	2.90733e+06	3.07629e+06	4.35449e+06	3.05299e+06	3.08862e+06	2.30481e+06	2.44349e+06	1.7202e+06	2.79155e+06	3.63038e+06	1.83019e+06	3.51825e+06	2691095	3.27257e+06	2.60622e+06	2.66891e+06	1.71211e+06	1.65115e+06	2.92724e+06	2.33354e+06	2.13728e+06	2.55258e+06	2.33381e+06	3.56951e+06	2.56739e+06	3.46436e+06	2.80292e+06	2.59894e+06	5.00263e+06	2.24389e+06	2.99551e+06	2.76157e+06	2.85552e+06	2.95299e+06	2.15817e+06	3.83503e+06	3.55675e+06	1.70936e+06	3.05343e+06	3.76711e+06	4.01989e+06	3.34703e+06	3.29008e+06	3.96165e+06	2.88194e+06
meta_70	2-Deoxyribose 1-Phosphate	91240.6	223155	247879	317840	235514	397618	283385	334450	246871	272753	343826	318759	224785	302352	276194	340078	436133	434470	341339	361305	474138	208623	207946	175786	321804	146907	302403	196657	297254	243384	225617	387130	241490	425623	344832	338832	390776	248493	330834	224573	267091	415661	352312	324712	306756	322402	320772	369059
meta_71	2-Dodecylbenzenesulfonic acid	5.76203e+07	9.14713e+07	6.18686e+07	7.46588e+07	6.56343e+07	6.64053e+07	6.89058e+07	7.07724e+07	5.09999e+07	5.12937e+07	4.96934e+07	4.67896e+07	5.0956e+07	4.35541e+07	5.51406e+07	7.96631e+07	5.14514e+07	5.06574e+07	5.8248e+07	5.02489e+07	5.07239e+07	4.42212e+07	4.86624e+07	4.65478e+07	4.53013e+07	5.57494e+07	6.13119e+07	5.83103e+07	5.21403e+07	6.23184e+07	1.08772e+08	9.31738e+07	4.95689e+07	5.43132e+07	4.86651e+07	5.05476e+07	5.16041e+07	5.56813e+07	6.88646e+07	4.59675e+07	5.46084e+07	6.72331e+07	4.63476e+07	4.30442e+07	5.4705e+07	6.53267e+07	5.38283e+07	4.40571e+07
meta_72	2-Hexadecanoylthio-1-ethylphosphorylcholine	6.78801e+06	6.29385e+06	5.17705e+06	1.71941e+07	9.97776e+06	1.34862e+07	1.70981e+07	7.76542e+06	9.53846e+06	5.85896e+06	1.21756e+07	8.95292e+06	8.41704e+06	1.22523e+07	9.88863e+06	6.89836e+06	1.4468e+07	1.05842e+07	1.37405e+07	1.00054e+07	1.25879e+07	7.49323e+06	8.9097e+06	7.55975e+06	7.53316e+06	7.15893e+06	5.82197e+06	6.53521e+06	1.28028e+07	7.6706e+06	3.80907e+06	1.57484e+07	7.99609e+06	1.17484e+07	8.96085e+06	8.07336e+06	1.27184e+07	4.79705e+06	1.02203e+07	8.28836e+06	1.07695e+07	1.63676e+07	1.02221e+07	7.41314e+06	1.15085e+07	6.9066e+06	1.34086e+07	1.44129e+07
meta_73	2-Hexyldecanoic acid	1.34824e+07	1.25985e+07	1.03184e+07	9.96544e+06	1.1727e+07	9.10657e+06	1.12606e+07	2.03201e+07	4.20088e+07	3.96871e+07	4.44715e+07	2.24687e+07	3.00626e+07	1.22698e+07	2.61769e+07	3.50623e+07	4.47062e+07	4.97271e+07	4.83352e+07	2.50713e+07	2.51709e+07	3.02816e+07	5.93746e+07	2.42066e+07	4.93848e+07	5.96565e+07	4.21841e+07	5.03458e+07	4.20676e+07	4.05498e+07	4.76098e+07	3.18924e+07	4.79189e+07	4.19339e+07	2.47441e+07	2.67429e+07	4.38151e+07	5.39808e+07	2.0226e+07	4.69793e+07	4.18582e+07	5.19149e+07	1.89535e+07	3.97951e+07	2.62416e+07	5.28423e+07	4.21614e+07	4.22396e+07
meta_74	2-Hydroxy-2-Methyl Butyric acid	6.42023e+06	5.84121e+06	8.62629e+06	8.06686e+06	3.63768e+06	6.18222e+06	7.49781e+06	3.6953e+06	4.76039e+06	7.16261e+06	4.70387e+06	6.55129e+06	4.63011e+06	3.82726e+06	5.97389e+06	2.18197e+07	6.24016e+06	1.06741e+07	9.6114e+06	9.59918e+06	7.47062e+06	4.42897e+06	6.27134e+06	9.9536e+06	4.85741e+06	6.79796e+06	5.6844e+06	2.71844e+06	4.56796e+06	5.98747e+06	1.18979e+07	5.30386e+06	5.2066e+06	1.43123e+07	6.63027e+06	1.31213e+07	5.59343e+06	2.80433e+06	1.30249e+07	3.7945e+06	4.83677e+06	1.21149e+07	1.13917e+07	1.02787e+07	7.2458e+06	1.00596e+07	6.81903e+06	5.12219e+06
meta_75	2-Hydroxy-2-methylbutanenitrile	389425	6.58444e+06	2.91669e+06	3.93373e+06	560923	1.09662e+07	5.14566e+06	1.0136e+06	774009	3.6504e+06	2.64899e+07	2.53546e+06	1.90496e+07	7.16798e+06	1.1386e+07	5.11174e+06	1.49598e+06	1.70983e+06	2.56395e+07	542826	1.30273e+06	4.98466e+06	1.88854e+07	9.37646e+06	1.68707e+07	2.27381e+06	976798	5.32775e+06	9.66057e+06	2.96237e+07	751220	1.12881e+06	3.15716e+06	1.07512e+07	1.92395e+06	3.07215e+06	2.85039e+06	1.77425e+07	1.02282e+07	606004	1.22887e+06	2.96802e+07	3.77822e+06	4.64761e+06	2.78751e+06	3.17741e+06	1.62455e+06	1.64517e+07
meta_76	2-Hydroxy-3-Methyl Butanoic Acid	5.71478e+06	5.1261e+06	7.57349e+06	7.31779e+06	2.99135e+06	5.40261e+06	6.44709e+06	3.17152e+06	4.28183e+06	6.29258e+06	4.19427e+06	5.53867e+06	3.73019e+06	3.37447e+06	5.1091e+06	1.88304e+07	5.40069e+06	9.07269e+06	8.13351e+06	8.31545e+06	6.1696e+06	3.72787e+06	5.65564e+06	8.61874e+06	4.32818e+06	5.80037e+06	4.78611e+06	2.31925e+06	4.07203e+06	5.00545e+06	9.8627e+06	4.33333e+06	4.60193e+06	1.19072e+07	5.76875e+06	1.13024e+07	4.7946e+06	2.42147e+06	1.11163e+07	3.22574e+06	4.02248e+06	1.07133e+07	9.75852e+06	9.20351e+06	6.15701e+06	8.79225e+06	5.87015e+06	4.47544e+06
meta_77	2-Hydroxy-4-methylpentanoic acid	43550	74579.3	57519.6	85213.9	47548.8	58289.9	77405.8	44939.8	44282.2	70820.1	30868.9	40643.1	80973.9	36905.1	68136.2	184418	120465	63266.2	81376.6	83310.2	72612.6	66525.3	90541.2	58703.3	88632	57923.4	75519.4	38980.3	68175.2	88908.7	85242.9	74745.9	57471.7	141300	75294.2	111404	72870.3	35892.7	114251	52904.2	63885.1	88183.7	146766	89222.6	66834.6	148229	82992.8	63593
meta_78	2-Hydroxy-6-Aminopurine	219556	83887	85596.6	146992	295243	130309	94611.4	107166	96103.8	176342	91325.5	240732	200554	87073.3	77089.3	153475	228300	183375	208180	87308.8	375590	169059	133280	128173	120687	349103	112755	220778	122894	125687	65579.8	166360	88340.1	195016	166828	173569	253102	131482	269794	228834	127526	192307	173790	146023	244976	105321	95172.8	214918
meta_79	2-Hydroxyadipic acid	133919	118408	180004	165319	106936	285653	139627	101218	37088.5	214997	92301.2	173763	150920	162070	189570	147942	153092	150184	143604	146942	149427	133336	130511	172277	138035	78957.4	196898	98222.2	129309	117846	296518	247418	121975	188069	132667	193332	139300	138549	121601	137820	105428	150355	106976	214755	97073.5	93872.7	154688	209834
meta_80	2-Hydroxybutanoic Acid	9.19592e+06	5.82199e+06	1.31573e+07	5.42903e+06	5.05963e+06	4.27683e+07	6.69526e+06	4.22177e+06	2.21408e+06	2.44138e+07	3.6646e+06	1.13519e+07	1.73759e+07	1.11093e+07	1.88674e+07	7.2929e+06	7.23677e+06	8.87106e+06	1.12161e+07	6.17101e+06	9.32093e+06	1.04915e+07	7.66232e+06	1.77531e+07	8.43602e+06	2.6133e+06	2.07665e+07	3.97186e+06	7.99923e+06	8.66769e+06	5.48083e+07	2.24254e+07	5.85017e+06	1.08167e+07	7.07497e+06	2.17089e+07	1.0259e+07	9.93506e+06	5.64391e+06	1.10546e+07	4.5344e+06	8.28048e+06	6.15506e+06	2.64878e+07	2.1317e+06	4.77815e+06	8.34324e+06	1.72383e+07
meta_81	2-Hydroxycaprylic acid	569546	532786	399765	515015	140832	404218	488054	216313	169127	312479	637268	332100	324021	518619	269535	298101	654964	337160	673276	344179	684801	313550	411686	341546	517907	297296	266074	184748	381351	299278	331523	611590	398453	436990	308271	250369	598604	469367	436128	374836	212878	752584	334864	376479	422207	323184	423899	588967
meta_82	2-Hydroxyethanesulfonate	378229	336558	487496	552818	358867	727556	482423	434419	708985	526338	432851	407979	710497	576371	994286	364962	670271	632354	792133	760708	675642	816384	632264	500872	750286	561315	446776	410319	655822	723646	573366	554898	496529	631905	372229	704439	584399	464715	553015	502486	546566	970528	758007	512696	705668	951610	870083	775761
meta_83	2-Hydroxyhexanoic acid	783791	1.12557e+06	692475	1.59223e+06	433430	908249	858262	457024	483330	849660	447920	577404	985812	467393	830046	1.88302e+06	1.56919e+06	1.28458e+06	1.28798e+06	1.77983e+06	982954	2.32863e+06	924451	867278	781919	648736	992561	1.04447e+06	738858	869895	1.14261e+06	655205	652016	1.72533e+06	1.39779e+06	1.3625e+06	741770	388457	1.34672e+06	765129	706186	930459	1.55167e+06	923237	3.65587e+06	1.80736e+06	1.18058e+06	664653
meta_84	2-Hydroxyhippuric acid	26671.3	13984.7	124652	2453.64	22188.5	11553.6	6962.62	22577.7	13242.5	9655.37	5589.24	2376.88	11337.6	69547	8224.35	1933.61	118901	5014.13	15865.8	39391.9	131618	10991.8	15540.7	8940.98	61530.5	9035.3	5363.59	5894.97	6075.78	7290.22	1028.87	7721.8	3474.48	3467.52	8140.81	2823.45	9416.26	45589.9	7600.91	7611.03	9546.7	6142.93	3061.18	7492.3	6179.14	8615.77	5134.19	10949.4
meta_85	2-Hydroxyisocaproic Acid	783791	1.12557e+06	692475	1.59223e+06	433430	908249	858262	457024	483330	849660	447920	577404	985812	467393	830046	1.88302e+06	1.56919e+06	1.28458e+06	1.28798e+06	1.77983e+06	982954	2.32863e+06	924451	867278	781919	648736	992561	1.04447e+06	738858	869895	1.14261e+06	655205	652016	1.72533e+06	1.39779e+06	1.3625e+06	741770	388457	1.34672e+06	765129	706186	930459	1.55167e+06	923237	3.65587e+06	1.80736e+06	1.18058e+06	664653
meta_86	2-Hydroxymuconic semialdehyde	39787.2	58930.8	43995.3	58943.1	69420.3	44857.2	49164.9	49151.5	35204.3	49817.8	33518	55224.7	69273.9	47164.1	44403.5	65179	63625.2	47000.9	57360.8	46361.8	57069.8	73461.3	51365.5	33800.7	45189.6	50795.9	39367.8	47834.8	50276.5	34796.6	47235.1	66933.3	53473.3	60441.6	37283.6	55374.7	54580.6	52892.1	71673.6	62428.7	63646	67837.9	44360.7	38446.6	38706.8	60576.7	51345.7	50165
meta_87	2-Indanone oxime	34629.3	15270.5	26539.4	11413	431707	202531	767061	159247	508321	174540	116468	104715	121888	126276	159376	26192.7	5.53402e+06	29099.8	6971.12	36960	650736	97623.9	122085	141009	667306	40813.6	109697	5.86027e+06	203323	68466.2	155253	150062	114359	67620.8	248905	556116	526829	168767	200030	277702	51354.2	700649	196203	198950	285932	134898	502372	193418
meta_88	2-Mercaptobenzothiazole	54931.2	46053.8	99601	48687.6	182562	86973.4	203344	274324	45240.5	163635	133507	230786	73742.9	41555.7	46964.2	138857	35765.6	138838	37220.3	274336	88988.2	492162	111681	363609	106765	9351.21	204332	36549.5	41645.7	140448	347284	28333.6	46759.6	108069	59572	177409	109043	9715.92	48773.2	44995.5	97605.7	26087	327036	139954	132043	254519	101357	22313.4
meta_89	2-Methoxybenzoic Acid	203700	217683	115236	89360.8	224843	162792	100197	175812	115611	262462	245031	245071	114724	165621	184609	101832	154725	187389	156079	116215	90690.5	244332	140156	195777	327222	310023	186023	232631	329115	315660	290589	58051.2	193099	198124	121347	293129	258903	154315	417929	288107	160590	66607.6	215574	177806	283957	247710	238868	234929
meta_90	2-Methyl-1-Pyrroline	5.31043e+06	5.73338e+06	5.7105e+06	6.37816e+06	5.11693e+06	5.84726e+06	6.74283e+06	5.685e+06	6.27701e+06	5.27733e+06	5.20113e+06	4.83168e+06	6.17005e+06	4.71175e+06	3.56071e+06	3.54688e+06	8.8469e+06	2.19528e+06	4.16083e+06	6.72992e+06	6.64948e+06	6.18478e+06	4.99048e+06	3.74992e+06	5.10926e+06	1.12539e+06	4.60455e+06	5.14104e+06	6.05789e+06	5.50109e+06	5.08922e+06	5.46819e+06	3.08576e+06	7.37538e+06	4.3206e+06	6.35254e+06	3.48721e+06	4.95416e+06	6.18878e+06	4.91251e+06	5.56495e+06	7.12834e+06	5.33441e+06	6.10356e+06	2.43239e+06	5.71e+06	6.92985e+06	3.50968e+06
meta_91	2-Methylglutaric Acid	307843	312465	384669	539174	239983	290476	516741	412378	224359	448621	304923	237615	582249	583496	309333	416835	708809	1.10562e+06	313504	551942	688103	487906	274994	276005	373549	328802	449623	440396	407467	311499	335800	358131	239328	337168	486079	485280	488964	400642	386455	354719	412507	673821	415762	372877	335539	407993	510789	371111
meta_92	2-Methylguanosine	72471.9	140441	143164	151322	108589	87238.5	152474	106716	87843.7	98535.2	114093	126123	134878	67586.4	154430	265802	107431	216475	180125	173068	209814	141996	175108	162129	204205	123275	99537.5	122136	98933.2	153120	81264.8	115362	122007	332050	205716	152028	156960	129183	175751	143593	142007	147541	211045	193999	148435	200541	187836	195248
meta_93	2-Methylhippuric acid	10949.6	18702.6	12738.4	20043.6	16669	14650.4	17697.1	15001	18170.5	36391.5	25752.8	16993.5	28744.1	15541.4	12162.9	31649.3	27513.2	23833.9	18798.6	17359.9	18308	21066.2	19870.4	13402.9	22568.3	8776.4	17456	22310.4	19601.4	15583.9	24806	20986.7	15672.8	24951.5	21019.4	13100.3	13655.3	16198.1	19330.7	13103.8	21169.9	29864	15814	13149	17414.2	20717.7	17002.5	23427
meta_94	2-Methyllactic acid	1.24457e+07	5.89695e+06	1.55714e+07	1.73022e+07	4.46951e+06	2.44396e+07	1.50821e+07	9.11548e+06	8.13763e+06	2.4387e+07	2.71947e+06	7.32655e+06	2.21846e+07	7.36857e+06	1.69919e+07	1.96514e+07	9.08057e+06	1.98421e+07	1.68e+07	1.36575e+07	1.35935e+07	1.31642e+07	1.58068e+07	4.47481e+06	1.0716e+07	7.7656e+06	1.29931e+07	5.4439e+06	1.14209e+07	1.15392e+07	1.21952e+07	9.8765e+06	8.75077e+06	2.12063e+07	9.66569e+06	1.46233e+07	1.65211e+07	7.29088e+06	1.75302e+07	8.32987e+06	6.74195e+06	1.50923e+07	1.75778e+07	1.70996e+07	6.33756e+06	1.29806e+07	8.90003e+06	6.08903e+06
meta_95	2-Methylsuccinic Acid	162015	187294	176976	196612	152768	165029	188776	176907	143285	195345	187625	171805	210525	192107	155781	328881	250443	235779	201313	474836	771777	203146	173191	244245	245086	191600	233465	219089	283891	158281	235507	268093	166321	198766	250038	183508	240954	216748	160084	196087	177791	325146	257946	204676	164866	223940	378690	239734
meta_96	2-Naphthol	48328	37699.1	45968.4	40780.2	47796.9	39368.2	40882.5	43324.2	48419.4	48786.3	57432.5	46646.2	51174	45680.9	41198.6	49327.7	43548.5	47802.6	48375.3	55134.8	43793.7	50742.2	34465	47622.9	50258.3	52054.1	48782.9	45274.5	50901	43753.2	37780.4	43810.8	33886.4	46566.6	48943.5	33568.2	48112.4	38212	42034	45547.9	45156.3	48109.5	44596.4	40008.4	54795.1	37881.2	48374.8	52125.3
meta_97	2-Octanamidoacetic acid	9225.87	25104.7	32203.4	23124.8	13826.2	13681.6	13945.8	14207.1	13289.2	38699.2	14186.2	52961.2	36076.4	67930.1	17826.2	34059.8	23343.4	36646.1	30474.2	44036.9	37487.1	32195.6	12344.2	20681.9	25527.7	18604.1	14513.2	16946.2	20371.3	17093.6	22563.7	28560.5	27177.2	23333.3	28523.6	37340.7	34831.9	22041.8	21272	26251.3	16616.1	22211.2	29811.6	30218.7	13383.5	17178.7	18272.6	22805.4
meta_98	2-Pentadecanone	117760	116835	85146	137783	109748	82702.9	92860.6	165590	140923	94329.9	84585.1	92997.6	121448	134053	98540.7	115932	97561.2	102502	80501.3	84120	156715	109790	85270.5	111682	82578.5	93135	130369	120471	108084	120328	100811	198487	110949	93435	94006.6	114078	105605	89844.5	234690	149229	113887	117920	136067	115942	250948	158636	151787	143571
meta_99	2-Phenylacetamide	261230	149278	217172	423310	370676	792417	183141	413088	490256	488805	926343	185335	784602	250342	318189	153936	721141	171690	1.14058e+06	167713	610703	202789	167123	538456	1.6056e+06	415146	128408	454751	1.61604e+06	550569	489969	278181	242170	501404	190366	230913	840930	515919	627584	299956	241731	425971	725700	422080	214866	300090	480837	441890
meta_100	2-Phenylbutyric acid	77835.8	113327	66676.2	89369.8	47283.4	47463	41780	34803.9	64634.4	55883.3	42063.8	67333.9	58071.3	87791.7	81680.6	53173.7	107413	52966	78714.8	75119.4	225756	65508.9	71425	62151.8	50122.6	16544.9	21108.5	46364.8	43894.9	62316.9	60928.7	82310	84621	77917.1	58053.4	57774.3	89086.8	709531	51206.9	66432.7	43238.1	78132.8	50852.3	61617.2	51455.1	37455.8	89726.8	43913.1
meta_101	2-Phenylpropylamine	627613	658454	620342	726364	664355	642114	643604	645802	571693	639523	598710	594768	527927	571133	717006	824383	795140	554594	712563	633072	629848	597656	577322	697191	813096	717120	516749	635622	590349	549336	552375	678342	655666	640147	559228	698632	621398	606909	685754	563463	689390	810654	742045	660850	554710	745716	643859	597004
meta_102	2-Pyrrolidineacetic acid	131452	166359	137100	114728	122668	235947	177430	151664	3.43769e+06	137913	126674	144980	267874	156176	1.04267e+07	186012	276475	185492	100773	216985	227570	176105	145986	101359	215374	83949.1	204500	93550.8	187288	156186	166194	217881	79989.9	180666	126549	256833	87992.9	185281	216764	178902	260032	138652	159388	187169	229315	193592	153749	176125
meta_103	2-Pyrrolidinone	2.43087e+07	1.78463e+07	1.71997e+07	2.03324e+07	1.27548e+07	1.36524e+07	1.43082e+07	1.32607e+07	1.18464e+07	2.22176e+07	2.58209e+07	1.15028e+07	2.21604e+07	4.49025e+07	2.01402e+07	5.71782e+07	1.70284e+07	2.23504e+07	1.43076e+07	1.96616e+07	1.9745e+07	9.57821e+06	1.98408e+07	1.40027e+07	1.92301e+07	8.07069e+06	1.5311e+07	7.4765e+06	1.34286e+07	1.76007e+07	1.21171e+07	5.18175e+07	1.73743e+07	1.36825e+07	1.3274e+07	1.60097e+07	1.53026e+07	1.1918e+07	1.56602e+07	1.2122e+07	1.57145e+07	1.20552e+07	1.50488e+07	1.35652e+07	1.74754e+07	1.54555e+07	1.26731e+07	1.31425e+07
meta_104	2-Thio-PAF	247330	309955	456277	908773	452905	537021	477476	469202	268327	490278	667271	507499	869438	660436	535980	362398	751832	1.49769e+06	394449	683902	631609	439369	425123	483734	372689	202975	394877	206870	382917	343525	598694	480988	748782	773076	524868	656595	895059	242036	795091	505324	462531	597061	565180	454768	432322	942624	634544	715790
meta_105	2-amino-4-oxovaleric acid	1.95475e+06	3.03457e+06	2.23865e+06	3.09977e+06	2.0821e+06	2.31066e+06	2.488e+06	2.09082e+06	2.14647e+06	2.53781e+06	3.21714e+06	2.5242e+06	2.63918e+06	2.67022e+06	2.49904e+06	2.95458e+06	3.51743e+06	3.86858e+06	3.98679e+06	2.9501e+06	4.52558e+06	2.41171e+06	2.76038e+06	3.44512e+06	6.22761e+06	2.06917e+06	2.16728e+06	2.16408e+06	2.76657e+06	2.4196e+06	2.19143e+06	2.57439e+06	2.29735e+06	4.12476e+06	3.1485e+06	4.92766e+06	2.99568e+06	2.69132e+06	3.03566e+06	2.30265e+06	2.95852e+06	2.91145e+06	3.50547e+06	2.90789e+06	2.68345e+06	2.67498e+06	3.00474e+06	3.49719e+06
meta_106	2-amino-6-chloropurine	27482.5	21950.5	26770.1	31466.7	28581.5	24912.5	27574	29327.9	33686.9	17322.1	29528.5	21173.5	15877.9	20761.6	32923.4	19138	29761.4	35918.4	34341.3	27339.4	37231.9	28537.1	23293.8	34321.8	33123.8	31900.5	39144.4	24920.2	30731.1	31748.7	28743.3	36374.2	26743	34572.6	34355.1	26597	25508.4	28722.9	33044.8	26312.6	32155.4	28197.3	29381.8	50795.9	35582.2	28350.2	22626.6	28335.4
meta_107	2-amino-6-oxohexanoic acid	49100.2	36239.8	86521.1	174248	72462.5	82526.4	75373.6	78606.5	59124.2	96589.3	23391.3	60195.3	120297	28232.1	63967.2	66651.2	94551.9	105265	76061.2	90855.3	81788.8	88259	62535.1	40912.5	66632.9	50261.2	51577.6	36750	67586.3	61356.2	67985.7	56166.9	79561.5	90779.9	89625.7	66636.4	50854.5	51560.8	69370.5	68155.7	60204.1	144240	60185.6	54718.5	44810.6	71842	150780	45426.7
meta_108	2-ethyl-2-hydroxybutyric acid	150356	233709	84237.2	158486	149884	205521	272783	129470	140905	211844	81485.5	167252	88893.5	284553	190202	91868.2	348872	205836	280471	109301	429914	171218	72763.1	148822	206881	88898	102340	188241	97941.5	144615	198124	174540	56906.7	271663	118621	148717	135666	83145.3	104032	98920.1	220115	220996	152809	139631	84496.2	119963	234933	264867
meta_109	2-hydroxyphenylacetic acid	75751.5	92908.9	104442	151424	44026.2	92239.2	77865.2	60002.5	39746.2	83680.5	88154.9	64393.1	102855	103331	106302	46072.8	153028	310234	219442	109576	136766	49933	91898.8	176454	294432	58010	71090.5	40543.3	185843	101817	78078	106922	82554.9	188247	62179.3	126328	214814	103307	88365	64449.2	148039	109523	101460	68686.3	79222.6	144113	44481.4	125721
meta_110	2-thiophene acrylic acid	143103	331557	116271	122853	516450	201858	112160	78070.4	34319.9	80298.6	165306	148522	257379	261163	357397	448837	181990	114641	635913	875838	780188	155864	195228	407298	645193	124753	504922	198337	274742	252547	140717	288350	56312	117983	198167	151710	296592	462335	206672	225562	293426	688841	221239	294447	65045	108812	264819	287084
meta_111	20,26-dihydroxyecdysone	2.65726e+07	4.84315e+07	2.80288e+07	7.77853e+07	3.53205e+07	3.89016e+07	3.09097e+07	3.06921e+07	2.59779e+07	3.04385e+07	6.17796e+07	5.56436e+07	5.11811e+07	4.57027e+07	4.70438e+07	2.45457e+07	3.18345e+07	4.04261e+07	3.77656e+07	3.50606e+07	3.5847e+07	3.69922e+07	3.22656e+07	2.30179e+07	2.30429e+07	2.28896e+07	2.4037e+07	2.11701e+07	2.08125e+07	2.56047e+07	3.11358e+07	3.14151e+07	3.28417e+07	4.98584e+07	3.87602e+07	5.29751e+07	5.71762e+07	1.92716e+07	6.64455e+07	2.67981e+07	4.3726e+07	5.60385e+07	2.98989e+07	3.32748e+07	2.56094e+07	5.10147e+07	3.93923e+07	5.03336e+07
meta_112	20-COOH-AA	55975.4	85313.3	113535	94696.1	85479.7	106885	118550	96886.7	63556	170200	150612	90791.2	136654	109009	76320.2	114146	97515.9	146419	167152	149360	134230	80780.4	81477.2	43273.6	184786	57761.4	70721.8	58145.7	147874	129103	84392.8	84530.5	148328	86342.1	104643	164773	150091	79804.3	75421.1	150838	133594	109335	104319	102201	93045.9	94355.2	99523.8	108420
meta_113	20-Hydroxy Prostaglandin F2α	210695	325053	162966	90066.9	121698	90113.9	304305	50966.3	256417	616897	296454	262303	759037	72319.7	498980	648788	66743.2	596238	5.60134e+06	61365.2	1.24e+06	371875	356528	88610.4	229995	411122	93634.5	49591.2	459642	3.97056e+06	258524	87441.4	605646	2.80488e+06	244678	408567	95227.6	105117	68514.2	66395.7	48311.9	932104	552689	433065	48161	463389	1.27768e+06	1.07792e+06
meta_114	3,3',5-Triiodo-L-Thyronine	26557.5	62482.9	67124.6	80572.1	39487.6	72608.4	81929.9	54679	55206.2	55774.2	73369.6	43517.2	57877.1	65961.5	50944.9	83031.9	53502.7	27757.8	63614.8	63602.6	60857.4	67379.1	79433.7	62059.9	45168.5	53945.7	41158.5	37667.7	55159.3	24950.6	49796.1	74191.1	51145.5	111856	62076.8	53669.5	64087.8	54845.7	41153.4	39409.4	60512	84118.9	70362.8	132554	58541.3	49377.5	67485.5	84017.7
meta_115	3,4,5-Trimethoxybenzoic Acid	35718.4	27490.8	35121.2	24259.9	37757.1	9288.11	75981.3	24907.1	5897.64	5299.56	6018.04	7711.05	29554	13136.9	27743.9	4823.63	24092.8	96209.1	71100.6	26752.5	41160.6	9271.31	40370.2	23958.1	89126.5	17010.7	35015.6	26904	56986.1	4959.72	14030.8	35214.7	12328	10428	6298.53	64438.3	42396.8	33315.9	118728	8329	28683.3	17481.7	36289.7	16514.7	31475.6	110497	16807.3	25138
meta_116	3,4-Dimethoxycinnamic acid	13285.4	116249	29831.2	24210.1	23233.4	23114.6	36394.4	7445.23	3333.68	20783.9	40241.4	31840	18961.2	14450.3	32582.2	12072.9	116162	42194.3	22077.7	73043.5	89207	31499.6	13223.9	34253.4	66653.6	31157.2	47943.7	98938.1	413890	10188.6	10230.5	23128.1	18353.6	104078	58184.3	36477.1	58391.8	38949.7	31381.1	49051.8	73206.9	67536.9	13920	34264.3	39766.8	15307.7	15262.4	29352.7
meta_117	3,4-Dimethylbenzoic acid	300404	254888	390615	667731	206574	228742	759515	268686	259289	203717	334129	424792	270448	661866	410697	388006	536929	430992	231232	394669	302335	449404	238107	233214	230351	429712	599361	237522	400435	311092	311015	262969	400052	244527	272491	473591	520454	295677	403417	205730	622288	609144	493181	530197	534813	593025	533088	263794
meta_118	3,5-Dimethoxycinnamic acid	12472.2	8366.02	17084.1	29244.1	10793.7	5445.39	17168.6	11069.6	3729.11	25862.2	35248.4	25959.4	10096.1	11774.1	10331.1	19476.9	14400.2	8788.93	22838.8	22778	11415.5	6390.82	10367.9	43493.2	133223	8722.57	10076	4391.23	23547.4	6726.59	9826.22	19098.6	5027.6	17461.4	18120.9	19420.4	8755.39	3689.18	28197.7	37886.2	11718.4	26314.6	21049	26757.1	26734.7	7095.05	160010	20619
meta_119	3,5-Dimethoxyphenol	41864.4	64142.7	7682.47	30905.4	13146.8	41157.5	416635	51277	28898.3	38357.6	12912.1	311835	32069.7	269763	149561	17036.6	32204.4	17441.5	65344.6	44853.3	19604.2	218332	78624.1	19137.5	768383	18840.2	10771	13664.3	39960.3	13413.8	28231.9	69462.4	13249.5	8039.53	11216.3	62199.3	20578.6	176588	105852	7639.18	22190.6	322901	321383	105517	8493.01	25467.6	71605.5	504615
meta_120	3,6,9,12,15,18,21-Heptaoxatricosane-21,23-diol	28563.6	39119.4	41543.8	62670.3	36805.8	16184.6	31400.9	31383.6	28864.7	24169.4	29135.6	34205.9	30642	32867.9	30981.9	35079.4	23994.4	11418.4	43098.7	33033.8	32037.6	22002.6	8507.18	24173.4	21222.4	36695.2	16157.1	243135	25852	16658.2	16664.3	40335.2	23553	29951.7	32213.7	22871.1	38171.5	23908	30753.6	8668	18259.6	46138.3	132313	32871.2	34022.5	37428.2	13688.9	29072.8
meta_121	3-(3-Hydroxyphenyl)-3-hydroxypropanoic acid	22678.7	37553	227785	20040	126880	141103	376459	353068	163314	163875	446520	68057	318002	165245	188590	20367.6	94726	142223	319562	133036	410691	130409	316476	175147	238774	95954.6	102087	31111.8	859179	114796	76281.2	90158.1	85543	42710	109043	271251	167923	1.16333e+06	150336	72115.8	33210.7	119594	480455	155457	57596.8	328133	412280	341444
meta_122	3-(3-Hydroxyphenyl)Propionate Acid	356.524	356.524	356.524	356.524	356.524	356.524	356.524	356.524	356.524	356.524	356.524	356.524	356.524	356.524	356.524	356.524	356.524	356.524	356.524	356.524	356.524	356.524	356.524	356.524	356.524	356.524	356.524	356.524	356.524	356.524	356.524	11962.3	8417.44	3468.71	3742.69	16185.1	41066	4473.2	1782.62	37777	10434.8	4476.71	21643.6	4817.71	19541.3	11906.9	96529.4	2965.99
meta_123	3-(Methylthio)-1-propanol	1.01136e+06	3.40723e+06	1.05324e+06	2.11623e+06	869444	1.62194e+06	1.50842e+06	1.15641e+06	805534	871607	897401	616181	1.32973e+06	1.08588e+06	1.28624e+06	891910	1.56052e+06	1.52225e+06	1.34181e+06	1.79962e+06	1.79753e+06	665310	962222	3.2868e+06	2.19467e+06	1.00653e+06	1.0986e+06	1.24996e+06	1.26604e+06	1.42709e+06	835541	1.04549e+06	1.00434e+06	1.17221e+06	967590	1.014e+06	1.59239e+06	1.45451e+06	3.12241e+06	960999	1.60715e+06	1.22663e+06	759894	2.68725e+06	798106	647891	1.31936e+06	1.64682e+06
meta_124	3-(N-maleimidopropionyl)-biocytin	116361	152201	148498	163802	132926	114348	128573	131601	67465.7	138962	156836	98210	86229.9	159831	206063	189477	134590	132080	149884	154098	175047	131992	196058	178244	191274	97781.6	179707	98728.3	151453	137559	146112	196751	169100	150052	152763	162448	138119	96591.2	135569	133067	154864	147381	179835	143712	151279	240107	114662	158049
meta_125	3-(imidazol-4-yl)propionic acid	427831	353466	434604	631108	459626	527394	327256	355181	316101	563195	495680	564315	456052	301130	313531	781834	661189	700976	541778	737519	593567	401444	444107	330804	648291	268577	332976	273556	524164	333239	556990	520365	718764	899658	536289	573621	628294	323704	639155	341128	402809	553355	554139	453679	531819	456050	477549	599946
meta_126	3-(pyrazol-1-yl)-L-alanine	908078	1.14828e+06	1.14817e+06	1.39147e+06	1.12097e+06	1.22457e+06	1.42613e+06	1.12497e+06	787447	1.22949e+06	913909	1.07916e+06	1.24583e+06	957384	1.64449e+06	1.30078e+06	1.69257e+06	1.27369e+06	1.80783e+06	1.03821e+06	1.20102e+06	1.29394e+06	1.04232e+06	822018	1.19078e+06	1.06159e+06	994528	910072	1.27026e+06	1.04214e+06	873266	1.6574e+06	1.05254e+06	1.54556e+06	1.1784e+06	1.31939e+06	1.41897e+06	945177	1.37265e+06	902979	1.23378e+06	1.34643e+06	1.36952e+06	1.32516e+06	1.09545e+06	1.3026e+06	1.23297e+06	1.31173e+06
meta_127	3-Amino-2-piperidinone	581101	853267	675973	718820	872081	587570	1.0103e+06	701012	9.94226e+06	806767	1.03429e+06	504834	1.3183e+06	653968	7.95606e+06	919102	1.42934e+06	1.04248e+06	866772	798724	760252	638960	583916	824685	764402	623049	613336	562013	1.03881e+06	625620	675262	524333	625099	836905	774260	1.31802e+06	864193	616381	596925	583350	722640	767071	545225	549759	494795	1.04266e+06	965299	1.42337e+06
meta_128	3-Amino-3-oxopropanoic acid	12412.1	25268.7	41753	34866.9	52659.4	28412.7	50867.4	43072.2	38031.3	23026.9	67236.8	30907.2	19735.9	31990.6	59871.1	44820.8	21710.9	62612	50939.4	37233.6	23244.8	64571.7	32293.7	48039.4	87758.1	36879.7	24517.6	22607.3	23021	48057.2	37530.8	52972.6	27743.9	49342.8	25658.9	52384.2	58877.2	25652.4	36217.7	19735.9	42344.5	32893.9	25756.4	51790.4	32337.1	49154.6	54319.3	51546.7
meta_129	3-Amino-4-Hydroxybenzoic Acid	18759.2	24225.1	13915.2	19994.3	29711.2	20733.8	27180.6	13357	19105.8	16730.8	27479.2	11536.4	28293.2	35377.9	28148.9	16472.8	35157.9	24738.3	20478	28033.8	20766.9	24979.7	11281.3	10279.7	15778.7	23025.7	12745.6	14697.6	12196.4	23058.5	28765.7	22780.4	16033	22228.2	21422.9	18814.4	19095.9	15578.6	26701.2	15764.8	9673.31	24506.6	13905.7	24275.5	23890.1	12191.6	26102.4	13814
meta_130	3-Amino-4-methylpentanoic acid	445094	410482	351207	433311	474372	575838	415751	345081	346978	335869	293290	442520	338200	414529	382523	352237	408722	428468	390474	337028	331015	370752	345911	265769	347702	308013	319690	286337	367179	395546	264016	244051	258069	367716	361235	385479	508039	859494	405683	419197	246315	229252	927946	423742	715075	307421	349491	302849
meta_131	3-Amino-5-hydroxybenzoic acid	18759.2	24225.1	13915.2	19994.3	29711.2	20733.8	27180.6	13357	19105.8	16730.8	27479.2	11536.4	28293.2	35377.9	28148.9	16472.8	35157.9	24738.3	20478	28033.8	20766.9	24979.7	11281.3	10279.7	15778.7	23025.7	12745.6	14697.6	12196.4	23058.5	28765.7	22780.4	16033	22228.2	21422.9	18814.4	19095.9	15578.6	26701.2	15764.8	9673.31	24506.6	13905.7	24275.5	23890.1	12191.6	26102.4	13814
meta_132	3-Aminoquinoline	1.87933e+06	2.0148e+06	2.24151e+06	2.90828e+06	2.19668e+06	2.06294e+06	2.80165e+06	1.91733e+06	1.51549e+06	2.29213e+06	2.04075e+06	2.14876e+06	2.57573e+06	2.32237e+06	2.2871e+06	3.83811e+06	3.0216e+06	2.59425e+06	2.30141e+06	2.75459e+06	2.71166e+06	2.78285e+06	2.4338e+06	1.98211e+06	3.0614e+06	2.43365e+06	2.38826e+06	1.6648e+06	2.59628e+06	2.42028e+06	2.07041e+06	2.54681e+06	2.67822e+06	3.50322e+06	2.69684e+06	2.90853e+06	3.00981e+06	2.37331e+06	3.35271e+06	2.43371e+06	3.70583e+06	3.43394e+06	2.95095e+06	2.67508e+06	2.10146e+06	3.17909e+06	2.70875e+06	2.37336e+06
meta_133	3-Epideoxycholic acid	1.39118e+06	1.31465e+07	6.25609e+06	2.20225e+06	7.2827e+06	3.14736e+06	1.23814e+07	3.76715e+06	2.00998e+06	6.17216e+06	2.52023e+06	3.18041e+06	9.07959e+06	1.34267e+06	8.89431e+06	1.91998e+06	2.49973e+06	2.34706e+06	1.9548e+07	197693	6.95499e+06	5.29186e+06	5.20165e+06	988463	1.36351e+07	7.39053e+06	2.65426e+06	4.70254e+06	6.85082e+06	1.57265e+07	3.13254e+06	7.53296e+06	4.0889e+06	8.91554e+06	2.26827e+06	6.38883e+06	2.82261e+06	4.943e+06	9.57857e+06	1.03158e+07	5.68292e+06	5.73044e+06	4.52314e+06	8.03569e+06	5.44308e+06	4.2681e+06	5.89397e+06	8.5553e+06
meta_134	3-Guanidinopropionic acid	800365	810613	848067	879783	835036	900450	841885	778946	895793	693975	788609	765965	802943	672685	768633	808069	880220	668620	761195	682647	691002	701878	601457	630394	592494	576443	708558	746187	573551	671791	676435	793380	773378	575418	716845	665650	684363	641033	631997	673564	784033	744191	610155	629559	742918	617944	625741	608003
meta_135	3-Hydroxy-2-methylbutanoic acid	175844	154941	170101	258765	119464	215184	227836	110475	152780	174617	130882	155485	372281	225531	225338	163706	204579	385579	268159	145823	233291	217213	221743	127662	394310	149592	150038	129850	202012	192205	251612	230943	164192	659465	163268	320367	193970	180369	324006	163402	214933	233161	359831	177502	129576	196897	144557	149315
meta_136	3-Hydroxy-3-Methyl Butyric Acid	1.73381e+06	2.21295e+06	2.57595e+06	3.57646e+06	3.31326e+06	3.16536e+06	2.61875e+06	2.32474e+06	2.26089e+06	2.78341e+06	2.28159e+06	3.39961e+06	3.79411e+06	3.4292e+06	3.54644e+06	2.53678e+06	2.96345e+06	3.33879e+06	3.19637e+06	2.9102e+06	2.7188e+06	1.81805e+06	2.65625e+06	1.91776e+06	4.24614e+06	2.02254e+06	2.22448e+06	2.81904e+06	3.18122e+06	2.19037e+06	2.24672e+06	2.5642e+06	3.41347e+06	5.68511e+06	2.72605e+06	3.52822e+06	3.51249e+06	2.37987e+06	4.06308e+06	1.50065e+06	3.37633e+06	3.3209e+06	2.6918e+06	2.68674e+06	2.95928e+06	2.54323e+06	3.21235e+06	2.9675e+06
meta_137	3-Hydroxy-3-Methylpentane-1,5-Dioic Acid	182362	138080	305981	448809	121644	566910	363965	235314	216744	589332	92439.6	236725	504414	196968	448374	649974	311301	552149	483921	482075	439540	353526	389736	128066	349867	196650	351216	144045	350965	307706	345865	317235	242786	690789	290703	425394	503906	210915	526546	235524	195909	493509	530485	447817	221163	370424	291394	231285
meta_138	3-Hydroxy-L-phenylalanine	896573	1.27582e+06	1.21785e+06	1.2268e+06	1.04382e+06	1.06059e+06	1.4628e+06	744496	664864	977378	1.12481e+06	965653	1.2446e+06	795726	1.01203e+06	4.8475e+06	2.13022e+06	1.1546e+06	862282	1.18757e+06	1163888	1.18125e+06	930056	1.13157e+06	1.38087e+06	876177	1.11468e+06	693858	1.2445e+06	1.04494e+06	715412	1.1997e+06	880323	2.28957e+06	1.73716e+06	1.39841e+06	1.19988e+06	1.06884e+06	1.40956e+06	1.06984e+06	1.21658e+06	1.25286e+06	1.35445e+06	1.82263e+06	698616	752615	1.23647e+06	923147
meta_139	3-Hydroxyanthranilic Acid	18759.2	24225.1	13915.2	19994.3	29711.2	20733.8	27180.6	13357	19105.8	16730.8	27479.2	11536.4	28293.2	35377.9	28148.9	16472.8	35157.9	24738.3	20478	28033.8	20766.9	24979.7	11281.3	10279.7	15778.7	23025.7	12745.6	14697.6	12196.4	23058.5	28765.7	22780.4	16033	22228.2	21422.9	18814.4	19095.9	15578.6	26701.2	15764.8	9673.31	24506.6	13905.7	24275.5	23890.1	12191.6	26102.4	13814
meta_140	3-Hydroxybutanoic acid	9.19592e+06	5.82199e+06	1.31573e+07	5.42903e+06	5.05963e+06	4.27683e+07	6.69526e+06	4.22177e+06	2.21408e+06	2.44138e+07	3.6646e+06	1.13519e+07	1.73759e+07	1.11093e+07	1.88674e+07	7.2929e+06	7.23677e+06	8.87106e+06	1.12161e+07	6.17101e+06	9.32093e+06	1.04915e+07	7.66232e+06	1.77531e+07	8.43602e+06	2.6133e+06	2.07665e+07	3.97186e+06	7.99923e+06	8.66769e+06	5.48083e+07	2.24254e+07	5.85017e+06	1.08167e+07	7.07497e+06	2.17089e+07	1.0259e+07	9.93506e+06	5.64391e+06	1.10546e+07	4.5344e+06	8.28048e+06	6.15506e+06	2.64878e+07	2.1317e+06	4.77815e+06	8.34324e+06	1.72383e+07
meta_141	3-Hydroxyhippuric Acid	69142.1	113175	364300	89264.3	75563.7	81803.9	104780	68890.3	76908.5	65293.2	220845	89466.3	76685	94155.4	79169.6	77572.6	263710	149737	129702	104350	341370	88086.9	107833	102922	135630	111207	100112	91840.5	147517	96044	69987.9	81279.7	62586.9	93529.7	88918.7	143619	142919	93317.5	132986	81631.1	73297.3	118144	91642.7	109219	80021.6	122806	77894.4	128998
meta_142	3-Hydroxyphenylacetic acid	123616	527367	103359	320325	59202.7	172151	93392.8	73903.7	44724.4	64801.5	109009	43756.2	110972	120972	90807.8	111190	206440	91712.5	222736	46718.7	268624	59980.1	81619.7	542746	367525	144190	46988.8	184624	185196	129175	46506.4	50005.2	61334.7	123006	71043.7	84351.2	204755	150651	641883	75515.6	131483	66645.2	74250.1	373067	53012.9	75389.3	146588	251048
meta_143	3-Indole carboxylic acid glucuronide	128.841	12593.3	128.841	943.823	972.279	25614.1	128.841	1654.75	58298.4	1251.36	3547.34	108237	1008.52	27291.7	1670.33	85826.2	21976.3	971.37	5465.02	35408.5	28143.9	1705.07	2408.11	34857.3	30419.5	4639.64	38476.6	1962.39	308745	46754.2	100545	4195.46	2038.05	5105.43	956.36	4927.42	5189.75	28313.8	2370.73	1559.78	128.841	24378.4	35420.2	6005.96	939.309	1879.82	1985.9	180802
meta_144	3-Indoleacrylic acid	7075.77	6885.05	14973.1	17312.9	179964	111885	298919	76081.3	215754	68400.4	56652.3	46039.4	62169.3	67826.6	76230	4465.15	2.96522e+06	10548.6	6797.5	23941.8	272216	55029.8	99700.9	69660.4	237000	23666.8	51269.8	2.56299e+06	58811.4	40965	79096.9	83576.9	56879	46015.1	135855	244910	208125	85903	106228	120029	15845.9	258800	103363	98706.9	127299	96781.7	219872	103712
meta_145	3-Indolebutyric Acid	74045.4	110287	55995.1	87389.5	93744.8	43439.5	119469	48801.3	45422.4	70277	123203	120468	73689.8	70654.3	148389	64790.1	336066	283772	179540	330244	171198	96381.5	64639.5	166521	208209	71828.5	92670.2	95065.3	30958.3	55037.9	61341.9	124387	101484	110269	139096	99972.8	143831	83008.6	289754	149302	233311	235900	145188	128056	191440	95552.8	195576	140858
meta_146	3-Indolepropionic Acid	65017.7	60045.3	19520.5	36678.6	1.4533e+06	590953	3.09037e+06	375235	1.5071e+06	378846	299141	206369	322420	320893	324032	52801.4	4.68502e+07	22218.9	28840	73397.6	2.75065e+06	246677	553068	387287	2.34174e+06	105713	294296	4.06749e+07	452086	155405	424478	461431	240739	197556	782568	1.97418e+06	1.95102e+06	451167	533606	864401	46869.9	2.44503e+06	706716	609281	809489	533041	1.55571e+06	649585
meta_147	3-Iodo-L-Tyrosine	56601.2	73559.3	92413.8	118289	75420.5	62498.5	89211.3	72944	71432.1	84634.2	65242.7	74737.8	115789	84012.2	96196.6	138581	69807.6	75210.8	73078.5	109019	74504.6	104619	62010.2	58925.2	103151	83860.8	73332.4	56086.1	54242.5	92161.9	95924.3	96397.8	73037.1	124236	73432.8	54583.3	89500.2	80505	79076	114546	88728.5	133828	73015.9	104209	85878.3	95920.9	101402	78470.3
meta_148	3-Methoxytyramine	67436.4	111950	90346.2	118774	79664.1	109090	132282	75403.3	67464.1	101017	87735.8	81111.5	105636	92548	83356.7	174803	116848	167423	130235	125149	119190	78545.9	71800.4	92531.5	145273	81339.6	66820.7	59939.8	109067	85963.2	80356.5	88972.3	89429.5	128900	85393.2	97662.7	90148.3	92300.2	109923	89079	103250	124292	137149	100272	69070	109491	103113	91079.8
meta_149	3-Methyladenine	71337.7	63540.7	87596.6	105306	70753.6	51882.4	75091.2	113937	71313.2	51372.1	42951.8	81561.8	92443.7	77421.6	120705	74379.9	86420.1	96005.6	85700.2	79216.2	98825.2	126466	48688.2	69917.3	86744	51905.5	33682.9	73454.5	61602.8	90756.3	89961.3	82547.2	64494	74951.7	111140	116366	127229	63225.4	98070.7	76806.4	93214.5	69721.1	58142.4	77500.3	86712.1	74951.7	74558	59827.9
meta_150	3-Methylcrotonyl Glycine	132372	236300	90826.2	174801	80438.3	67553	1.60899e+06	237320	243436	136010	647022	219389	592583	68230.3	190372	286591	447993	508193	197792	657793	914581	560801	621841	1.51104e+06	848297	133509	167022	176370	1.43651e+06	170306	153718	181265	119193	72956.7	495913	171926	693541	362510	123775	254605	868431	325883	236848	60204.5	1.11135e+06	78240.2	1.02238e+06	2.01556e+06
meta_151	3-Methylxanthine	267327	16441.8	8300.05	482401	7928.99	15310.8	211746	278259	11258.8	16563.1	16609.6	206916	15650.7	543657	16416.9	30067.4	20040.8	14149.5	11786.1	24119.2	22666.3	167917	686046	58351.5	199077	12263.9	12564.9	14530	17775.3	15325.8	14011.6	19267	14846.5	27617.7	19963.3	21284.3	17793.5	12691.2	543016	14727.6	40183.2	734187	655918	205422	38404.2	120626	669599	192691
meta_152	3-N-Methyl-L-Histidine	203829	189134	145271	476046	80626.4	280262	198658	54110.1	154464	792442	189587	813153	2.09042e+06	299046	358862	583058	217932	505933	1.78999e+06	145256	247181	591009	287613	185111	718263	106093	302190	57989.7	213711	98583.4	878988	336605	616045	171202	59760.8	323330	210961	134883	457070	104950	760542	612430	546096	392989	188715	785146	181328	350727
meta_153	3-Oxocholic acid	1.10193e+06	152847	568227	1.05195e+06	148833	881978	821613	106605	172662	319524	351337	271824	3.45673e+06	586842	395664	271582	2.00529e+06	894492	485076	188779	3.75178e+07	984852	420095	297079	1.1366e+06	1.84859e+06	1.0339e+06	628844	1.32881e+06	5.04372e+06	294292	374769	206289	383213	1.29871e+06	644206	943974	461576	977966	643668	589536	1.01061e+06	508017	474014	221593	339062	159504	573526
meta_154	3-Phenoxybenzoic acid	29879.2	8211.95	26507.6	22350.2	28313.8	25004.6	19812	29516.6	14327.7	10828.9	19945.4	23686.9	23367.1	39052.7	19164.4	23786	22665.1	39061.3	15421.2	21813.8	30160.1	23726.3	26351.8	25266.9	24925	16810.9	31187.5	21462.4	15887.7	21687.7	23400.8	22108.1	38770.3	10685.1	59752.4	162224	20949.3	30802.5	12818.6	36632.6	28401.3	33221	16750.9	22065.8	25058.8	48066.8	21384.3	24928.7
meta_155	3-Sulfocatechol	1263.49	1263.49	1263.49	1263.49	1263.49	1263.49	1263.49	1263.49	1263.49	1263.49	1263.49	1263.49	1263.49	1263.49	1263.49	1263.49	1263.49	1263.49	1263.49	1263.49	1263.49	1263.49	1263.49	1263.49	1263.49	1263.49	1263.49	1263.49	1263.49	1263.49	1263.49	235926	24711	6317.44	18554	14366.7	18979.4	59604.7	6739.3	7420.27	34650.5	154796	3.16056e+06	9158.91	13433.9	27620.7	228479	28090.9
meta_156	3-tert-Butylphenol	117791	148270	157296	149585	136639	141862	149616	159206	132449	142083	162438	152207	141752	141542	104832	140525	186273	166498	145012	142975	165685	144443	169301	152721	138874	150661	181424	184189	163777	155723	170632	158253	171929	177973	165701	123111	143685	168589	165850	175090	157194	164672	157303	160265	147157	182573	188937	168703
meta_157	4,4'-Dihydroxybenzophenone	58698.7	47256.6	58919.7	49922.3	53527	53796	51874.4	53675.3	51889.4	49484.9	53539.1	59254.7	49439	57405.2	61139.6	49806.5	50868.9	52553.8	60953	59716.3	50486.8	56252.6	52858.4	51197.7	57004.1	70900.7	60573	51557	63001.2	48405.8	49281.9	56671.1	60177.2	53234.1	45165.8	46462.5	57914.8	67100.4	54016.8	59967.7	68061.1	58303.4	52215.6	57006.2	62813.5	55547.8	48190	58223.4
meta_158	4-(Hydroxyamino)quinoline 1-oxide	113316	116822	136620	130192	146082	153450	108370	115470	101398	137104	112588	134387	123466	136139	162587	172821	130101	114945	105086	140520	139118	111344	128369	111757	140982	108141	126798	93334.6	137341	128840	105061	137166	104738	129496	137950	123632	141162	122891	149051	129315	138026	120612	139922	122855	135209	161057	123173	115325
meta_159	4-Acetylaminobenzoic acid	232543	421182	1.72283e+06	593677	7.58885e+06	5.63579e+06	1.5494e+07	3.72754e+06	1.66363e+06	6.29772e+06	1.45655e+06	1.57236e+06	8.79811e+06	2.70843e+06	3.27916e+06	321361	1.15406e+07	644153	1.25907e+07	540339	1.01309e+07	2.36027e+06	6.49691e+06	1.09711e+06	1.45652e+07	445193	401627	1.43866e+07	2.52012e+06	1.78435e+06	2.55457e+06	1.20536e+07	1.83565e+06	3.14666e+06	895388	9.63815e+06	6.25602e+06	5.02218e+06	6.91075e+06	6.79097e+06	1.15017e+06	5.19438e+06	3.59374e+06	1.89407e+07	4.59027e+06	2.84133e+06	8.16346e+06	2.47329e+06
meta_160	4-Amino-3-hydroxybutyric acid	263768	298229	206092	234239	262966	182560	190979	325221	179380	255301	181027	151260	244904	156824	227829	281113	362948	201270	93603.9	213995	201322	281771	172757	228677	202132	183084	193303	115531	222388	190398	271852	301350	87218	297373	248306	399991	124209	295820	291117	311289	269242	119130	301435	370457	248839	243383	199700	229423
meta_161	4-Amino-5-hydroxymethyl-2-methylpyrimidine	2.27689e+06	2.87876e+06	5.18807e+06	4.87704e+06	4.7884e+06	3.23092e+06	2.81009e+06	4.11861e+06	2.68314e+06	5.1432e+06	3.92304e+06	2.77656e+06	4.13387e+06	3.95787e+06	2.69964e+06	9.91552e+06	5.25306e+06	2.14986e+06	4.45086e+06	3.80408e+06	2.68004e+06	3.35278e+06	4.70104e+06	4.1107e+06	4.99711e+06	4.17325e+06	1.76864e+06	3.24048e+06	2.78498e+06	3.12421e+06	5.72836e+06	4.41442e+06	6.21018e+06	3.75284e+06	1.00116e+07	3.36888e+06	9.71616e+06	3.88436e+06	2.59357e+06	6.98656e+06	3.74353e+06	4.23811e+06	3.10073e+06	2.71245e+06	6.89034e+06	4.58048e+06	2.34341e+06	2.41495e+06
meta_162	4-Aminophenol	1.77168e+06	1.84384e+06	1.80635e+06	2.60558e+06	1.75341e+06	2.2843e+06	2.2296e+06	1.71319e+06	1.34209e+06	2.24695e+06	1.49826e+06	1.7612e+06	2.02835e+06	1.67272e+06	2.54757e+06	2.45514e+06	3.08615e+06	1.86987e+06	3.18964e+06	1.68941e+06	1.72885e+06	2.27214e+06	1.79816e+06	1.68221e+06	2.23996e+06	1.97092e+06	1.84926e+06	2.11276e+06	1.99126e+06	1.48259e+06	1.43844e+06	2.5409e+06	1.85391e+06	2.25931e+06	2.23532e+06	2.24565e+06	3.09605e+06	1.7423e+06	2.24275e+06	1.93046e+06	2.18105e+06	3.18164e+06	2.19856e+06	2.28316e+06	2.06995e+06	1.86208e+06	2.29743e+06	1.70814e+06
meta_163	4-Ethyloctanoic acid	2.07968e+06	2.69723e+06	3.75493e+06	3.657e+06	1.5533e+06	3.47141e+06	3.02587e+06	1.54516e+06	2.00729e+06	5.30432e+06	1.42594e+06	2.53037e+06	3.61433e+06	3.68847e+06	2.62222e+06	1.46964e+07	2.28435e+06	3.49868e+06	2.50831e+06	3.48462e+06	3.17663e+06	3.12046e+06	2.18074e+06	5.42828e+06	2.27737e+06	2.23549e+06	6.43029e+06	1.93593e+06	2.96965e+06	2.42e+06	3.15156e+06	5.54266e+06	1.81225e+06	4.71528e+06	4.24271e+06	4.99072e+06	2.94114e+06	2.55754e+06	2.74317e+06	2.7167e+06	2.86185e+06	4.64578e+06	3.7122e+06	8.26783e+06	1.37775e+06	3.81183e+06	4.74636e+06	4.32612e+06
meta_164	4-Guanidinobutyric Acid	1.98703e+06	2.37828e+06	2.10557e+06	2.71612e+06	1.14048e+06	3.20721e+06	2.013e+06	2.98583e+06	3.25062e+06	2.90618e+06	1.11303e+06	1.34164e+06	4.04083e+06	2.15126e+06	2.35474e+06	1.5502e+06	2.08805e+06	1.25518e+06	3.60984e+06	1.56849e+06	1.03702e+06	2.9217e+06	2.03702e+06	1.88127e+06	3.09469e+06	1.55784e+06	2.72579e+06	3.49255e+06	2.10962e+06	2.87473e+06	2.64945e+06	3.60708e+06	2.88554e+06	587967	1.68165e+06	3.23862e+06	3.67641e+06	2.77845e+06	2.4665e+06	3.99973e+06	3.56471e+06	3.28786e+06	3.42892e+06	3.02339e+06	4.54016e+06	3.74679e+06	1.60026e+06	2.9286e+06
meta_165	4-Hexylaniline	31735.7	59703.6	59634.1	53431	24457.8	35802.9	57385.1	40783.4	47982.3	39325	55500.4	26892.3	61168.4	58585	34745.8	58766.4	45362.8	41411.3	51162.4	46973	45114.3	26325.9	46334.4	39649.7	43254.2	29428.5	37782.3	41547.9	27563.1	23847.9	33686.4	56506.4	47218.7	53001	32301.6	32151.6	30461.5	31371.1	43245.7	39222.3	32194.1	38460.8	30935.6	41091	44734.7	38977.9	45805	43920.5
meta_166	4-Hydroxy-2-Oxoglutaric Acid	105795	98349.6	194575	199310	129563	191022	193121	176771	122355	256767	97743.8	138677	307608	146740	262729	271178	291228	247670	314201	212163	227992	167871	215634	94870.5	313725	139603	227201	131434	219511	337364	220349	235836	133733	401096	197935	240177	226673	146976	344422	241590	172425	287760	301807	251864	219946	209480	149907	172291
meta_167	4-Hydroxy-3-methoxybenzaldehyde	186728	211515	147960	195936	153576	214171	219680	264540	135950	166162	136815	139258	149119	155101	274832	235205	166748	146565	103317	200164	157299	79590.2	119833	125813	131961	128308	116384	143581	173900	109408	147618	252584	169249	131582	161568	120057	100036	163294	134590	140236	90743.7	136245	112186	92131.6	145367	155228	123723	102740
meta_168	4-Hydroxy-3-methylbenzoic acid	75751.5	92908.9	104442	151424	44026.2	92239.2	77865.2	60002.5	39746.2	83680.5	88154.9	64393.1	102855	103331	106302	46072.8	153028	310234	219442	109576	136766	49933	91898.8	176454	294432	58010	71090.5	40543.3	185843	101817	78078	106922	82554.9	188247	62179.3	126328	214814	103307	88365	64449.2	148039	109523	101460	68686.3	79222.6	144113	44481.4	125721
meta_169	4-Hydroxy-4-(pyridin-2-yl)butan-2-one	24282.9	4244.12	8338.47	15021.4	901507	457431	1.67901e+06	308587	1.10496e+06	338274	253624	165915	305239	249389	242265	12907.7	1.63831e+07	7862.6	5931.41	58047.1	1.2628e+06	177302	376895	266477	1.07474e+06	75779.5	237703	1.41769e+07	333554	108200	334191	356695	197887	136176	505439	982525	1.06368e+06	287903	339900	475708	29840.4	1.26814e+06	433275	344386	555736	331986	917158	411244
meta_170	4-Hydroxy-L-Glutamic Acid	103694	81853.5	109782	84788.5	78876.6	96886.1	107702	93506.4	84316.4	86649.2	87401.8	88489.7	89885.9	89213	61165.3	87972.5	106779	74177.6	66289.7	102738	82380.5	80322.7	76129.2	77466.7	79314.2	81563.8	81432.4	58148.5	85919.2	71706	66533.1	116130	116758	93504.4	72459	94850.6	80457.6	87871.8	100788	83375.6	109156	67463.7	64860.9	76985.9	88500.3	58839	74878.1	66755
meta_171	4-Hydroxybenzaldehyde	249581	513718	239723	313401	233767	231970	231742	245100	293669	342212	386592	214662	325012	230980	219428	1.31202e+06	382924	313212	346602	205724	309540	215185	280439	298825	294617	240004	287683	222838	293924	272037	383508	289491	355069	359460	318514	250609	249476	226170	272288	233662	360702	326461	320280	310028	266173	414431	208625	249584
meta_172	4-Hydroxybenzoic Acid	563619	564132	500963	337238	542887	609686	518456	363323	353386	473858	610577	545920	642294	599740	522325	783535	679758	612325	828584	384783	427017	567262	406862	407935	835221	532625	499203	447351	649896	406165	674593	534283	226719	700188	492084	397533	631920	1.19153e+06	702783	560064	301987	583390	576063	346226	388513	506040	436088	557587
meta_173	4-Hydroxybenzyl alcohol	122436	162586	113339	167804	86154.2	124745	169897	105670	111556	90080.2	135976	115252	142590	71286	113806	550009	178836	181575	231399	117330	182264	133986	117473	165986	216591	117538	194661	90872.2	128327	158561	139804	116758	115441	304402	209406	177219	168899	103392	150093	167084	146069	175084	230857	192206	111332	136547	128274	162675
meta_174	4-Hydroxyhippurate	95764.3	181885	128810	85301	43470.6	70424.7	191742	43268.2	44387.6	40921.7	767847	131428	135185	165691	105494	58422.6	190681	268981	347698	85672.4	575100	84683	250492	127656	268464	109103	138417	79320.6	276943	97808.3	36081.1	63299.6	15693.5	144910	108566	275813	264841	169770	221374	30940.8	52012.8	143481	77335.5	145872	59422.6	287158	56152.5	287272
meta_175	4-Hydroxytryptamine	21292.7	18290.4	19304.9	26988	14458.2	258364	1.5496e+06	1.54007e+07	32800.5	24453.3	9227.46	58733.6	16351.8	48012.1	37134.4	104886	29808.7	20636.1	29018.4	17243.7	30450.4	23985.1	3.35545e+07	819854	210439	66643.9	15341.8	358725	31746.4	63767.1	29465.7	58149.4	32050.3	1.52536e+07	66452	107037	29698	78855.3	15392.1	18242.2	3.66744e+07	24228.8	28653.8	6688.71	14165.9	1.9169e+07	61181.3	60773.7
meta_176	4-Methoxyphenol	5962.36	25439.7	9611.74	5961.25	19477.6	11904.4	42623.9	11471.3	6365.51	27168.2	15486.6	13580.6	28940.5	63971.3	27706.4	9245.46	40323.2	2792.68	113530	21356.6	98400.1	17939.2	28202.4	4639.88	120901	46040.3	23934.8	200804	25645.4	8385.69	17971.1	23964.4	12847.8	25791.4	21033.4	80681.2	109164	79374.2	26722.6	26794.6	40273.5	47579.3	30645.7	31337.9	8818.34	55002.9	17568.6	35069.3
meta_177	4-Methoxysalicylic Acid	62857.9	174001	85288	71136.6	253108	129252	88366.7	76161.6	54487.7	87104.5	53344.1	84111.7	134600	158540	196504	238545	117957	72772.2	274463	383965	315113	56731.6	92535.9	189265	267754	79483.8	234195	96093.1	154390	105715	73599.8	162776	55225.9	53712.9	80750.5	103089	149525	192851	85685.2	95283	154891	316527	123538	135868	70913	112312	154432	121474
meta_178	4-Methylcatechol	5962.36	25439.7	9611.74	5961.25	19477.6	11904.4	42623.9	11471.3	6365.51	27168.2	15486.6	13580.6	28940.5	63971.3	27706.4	9245.46	40323.2	2792.68	113530	21356.6	98400.1	17939.2	28202.4	4639.88	120901	46040.3	23934.8	200804	25645.4	8385.69	17971.1	23964.4	12847.8	25791.4	21033.4	80681.2	109164	79374.2	26722.6	26794.6	40273.5	47579.3	30645.7	31337.9	8818.34	55002.9	17568.6	35069.3
meta_179	4-Methylhippuric Acid	11503.1	16553.9	13500.5	17385.1	18440.3	15283.1	19972.3	15617.3	11798.2	35558.7	26906.7	17345	28655	21544	14567.6	40841.4	23969.2	26421.2	19710.4	15154.4	23102.2	16320.8	22021.1	14961.2	22705.6	9163.79	21316.7	24137.8	16474.1	11989.2	22187	22387.5	16631.1	24916.7	27083.8	18333.3	14149	15160	24307.3	11919.7	24060.6	34225.3	12003.5	12847.7	15493.3	21329.5	18031.3	19627.3
meta_180	4-Nitrocatechol	5366.21	83783.1	103877	37229.6	154412	84388	380043	184394	34433.6	361319	75545.7	80084.4	308842	571608	211885	50685.5	242716	16999.4	377483	111871	446288	100771	163507	24344.3	459825	191654	51238.5	1.11723e+06	159680	38137.1	94792.7	279257	83538.9	55325.9	67748.8	421751	652335	505601	182283	131607	102868	207652	180623	162420	75848.5	265221	98770.8	135180
meta_181	4-Pyridoxic Acid	89773.2	64914.7	96567.9	218897	90747.2	173061	117530	381019	49598.2	127161	140117	66195.5	1.49224e+06	506541	145817	140942	122760	222872	1.76708e+06	712268	3.03137e+06	124574	114345	56878.4	601738	102107	86483	81329	247196	140880	88401.8	100533	99161.5	182824	80947.7	82307.9	235191	285262	65368	157319	584976	654541	107633	117029	203951	143962	489502	115482
meta_182	4-acetoxyphenol	465283	987467	1.03042e+06	960236	1.00689e+06	1.12515e+06	1.26673e+06	767805	852409	1.08522e+06	788526	961499	1.32755e+06	1.05007e+06	1.33283e+06	1.05099e+06	1.14802e+06	1.02459e+06	764919	1.4461e+06	1.0904e+06	1.31383e+06	942246	789572	969428	797840	758139	513592	957671	1.12879e+06	777682	935735	1.01492e+06	1.17168e+06	993813	992857	897235	758565	1.46699e+06	1.11632e+06	838467	1.42648e+06	1.34262e+06	1.73299e+06	796967	1.00479e+06	1.55843e+06	947452
meta_183	4-tert-Octylphenol	193528	319493	183934	360056	327375	314056	350451	452722	331070	251616	378140	406830	371193	453514	395272	363687	457567	313250	247839	359406	416784	321346	383897	413204	319151	303492	188530	317455	284359	237491	310252	499923	235123	440643	445220	382832	383015	230760	492098	449685	368301	450837	491385	248591	311463	332208	297878	297032
meta_184	5'-Deoxy-5'-(Methylthio) Adenosine	297014	420629	392830	556826	310549	452571	543096	410004	315930	443056	541850	494473	349289	300379	501819	1.03107e+06	793449	637588	681196	832685	830142	515065	533881	587384	825789	404151	553785	402351	580601	494131	335944	377502	338733	1.50902e+06	467194	526548	627221	517166	550654	379443	521896	650329	481315	673888	453761	413221	307644	614151
meta_185	5,6-Dihydro-5-Methyluracil	351363	671359	591553	621862	649900	454026	509424	400003	496758	543274	789412	517504	472759	462138	509462	3.53486e+06	554203	584896	477568	523130	557322	444692	786014	752870	713071	424526	369315	372271	621509	546483	626337	469841	534456	1.28704e+06	590514	563538	596162	459093	745191	491996	627269	565148	642785	627298	503034	540795	622348	887561
meta_186	5,6-Dimethylbenzimidazole	995784	992771	1.12796e+06	1.35073e+06	1.09714e+06	1.07162e+06	1.27138e+06	907424	829450	1.11068e+06	1.01952e+06	1.01868e+06	1.18944e+06	986680	1.06221e+06	1.53767e+06	1.23123e+06	1.15843e+06	1.03098e+06	1.16738e+06	1.14114e+06	1.13897e+06	1.09376e+06	961454	1.3129e+06	1.05182e+06	1.03523e+06	757297	1.13932e+06	1.06378e+06	946651	1.08326e+06	1.15391e+06	1.37602e+06	1.2448e+06	1.24223e+06	1.21176e+06	1.02256e+06	1.37741e+06	1.05715e+06	1.42547e+06	1.31704e+06	1.18125e+06	1.13435e+06	944208	1.28646e+06	1.15622e+06	1.0543e+06
meta_187	5-Acetylamino-6-formylamino-3-methyluracil	275548	330804	386157	526100	425890	467967	512880	403677	299817	427472	422207	407191	511916	417593	462766	747719	507054	508579	400076	626620	526899	505660	506360	444738	610400	443109	437390	324781	549998	475736	434798	500275	496623	676690	532547	572558	588533	516745	662243	498249	655748	806903	619480	549963	410016	592585	506846	458932
meta_188	5-Aminovaleric Acid	8.22063e+06	6.98769e+06	9.0555e+06	1.08806e+07	7.86938e+06	9.60365e+06	1.10827e+07	8.55061e+06	6.97479e+06	9.14147e+06	8.48838e+06	8.38125e+06	1.19502e+07	7.90612e+06	1.26962e+07	7.40151e+06	1.4297e+07	8.7782e+06	8.73007e+06	9.89732e+06	1.01875e+07	9.62645e+06	9.17271e+06	8.49483e+06	9.85616e+06	6.90606e+06	8.35777e+06	4.72549e+06	1.04619e+07	9.12626e+06	8.42618e+06	1.06189e+07	5.75532e+06	1.01833e+07	7.22556e+06	1.16835e+07	8.48748e+06	7.20741e+06	1.12511e+07	6.36043e+06	1.06977e+07	1.00498e+07	1.07657e+07	1.19339e+07	4.97226e+06	1.02947e+07	9.49379e+06	8.58582e+06
meta_189	5-F2t-IsoP	1384.43	6302.68	15794.7	7050.14	545.38	6790.53	259426	9071.24	3534.12	2426.16	29220.4	6713.94	1490.9	19494.5	3526.11	2471.55	68181.6	7506.04	90459.4	19541.6	112232	52645.5	63556.5	15804.8	89643.2	2994.24	109.076	13856.1	1847.01	21870.5	10339.2	130688	34298.9	31699.6	14101.1	80603.9	18658.7	87231.6	7368.55	211111	5739.78	33800.2	17858.1	5061.71	51359.6	11518.7	16492.2	152278
meta_190	5-Hydroxyhexanoic Acid	783791	1.12557e+06	692475	1.59223e+06	433430	908249	858262	457024	483330	849660	447920	577404	985812	467393	830046	1.88302e+06	1.56919e+06	1.28458e+06	1.28798e+06	1.77983e+06	982954	2.32863e+06	924451	867278	781919	648736	992561	1.04447e+06	738858	869895	1.14261e+06	655205	652016	1.72533e+06	1.39779e+06	1.3625e+06	741770	388457	1.34672e+06	765129	706186	930459	1.55167e+06	923237	3.65587e+06	1.80736e+06	1.18058e+06	664653
meta_191	5-Hydroxyindolepyruvate	29042.4	36657	32847.8	119860	24961	40585.1	47274.9	29288.1	24149	27674.7	35969.6	24305.1	39150.2	38154.9	35623	56889.2	42521.2	90984.7	40035.2	45430.2	43502.8	33156.9	30270.6	45302.8	65410.7	34315.2	40416.2	23730.9	41207.5	25405	48252.9	28998.7	29806.7	46185.9	37714.6	48458.8	59530.7	44665.3	45731.3	34914.2	74098.3	62152	37124.2	41488.5	31522.7	62639	18978.2	32975.6
meta_192	5-Hydroxyisourate	9.07781e+06	1.1612e+07	1.12608e+07	1.00442e+07	7.08867e+06	7.4764e+06	1.14375e+07	1.41651e+07	6.09524e+06	8.97714e+06	1.0715e+07	9.76809e+06	8.83172e+06	7.6472e+06	1.48294e+07	1.00259e+07	1.04628e+07	1.57689e+07	2.35424e+07	1.05131e+07	1.65162e+07	1.11972e+07	1.39803e+07	1.2711e+07	1.32305e+07	6.77485e+06	1.42449e+07	1.34272e+07	8.42356e+06	1.10307e+07	1.11898e+07	1.72306e+07	9.47004e+06	1.68762e+07	9.3965e+06	1.44337e+07	1.29125e+07	1.09275e+07	1.09504e+07	9.30363e+06	1.37367e+07	1.26911e+07	1.48818e+07	1.48613e+07	7.29851e+06	2.27021e+07	1.05799e+07	1.90852e+07
meta_193	5-Hydroxymethyluracil	25498.5	26307.3	39524.8	40319.4	36814.8	11106.3	19795.7	32150	20301.5	28636.8	16398.9	28794.3	32226.4	18115.6	28051.4	25724.9	34482	29817.2	50643.6	37782.9	32727.5	46644.5	38932.2	33208.5	52488.5	22621.2	23962.5	20168.4	30885.3	24183.1	45131.7	32780	33896.6	37192.5	18096.3	59131.6	28642.3	40325.4	23378.8	28644	19289.8	29811.5	54266.8	26486.6	32727.5	35377	20158.1	31566.3
meta_194	5-Hydroxytryptophol	109031	95046.6	103947	207420	55733.7	78258.5	121854	118023	141446	144276	1.75749e+06	112874	134209	92732.3	144479	191207	374395	206972	539188	146837	151925	132639	171937	150491	470688	142380	116904	144239	149606	127799	46541.2	117065	135496	84177.8	105998	201599	72076.8	89205.5	63995.5	194013	62870.1	150785	91525.5	56473.8	834630	57895.8	84811.9	433044
meta_195	5-Methylcytosine	123128	172346	211017	172571	199223	268576	233765	178850	413954	179557	163348	155572	332942	173741	403738	147259	240213	209027	214678	218796	178803	364722	268655	193103	228293	342706	179205	171395	243859	320601	213664	184594	146593	181860	125103	287749	280187	174931	244382	278543	204389	342010	367041	234068	299210	518203	481642	267778
meta_196	5-Nitrosalicylic acid	2.41956e+06	2.1584e+06	1.67511e+07	395026	5.84293e+06	2.16763e+06	2.47528e+06	2.67618e+06	2.16399e+06	365996	1.00844e+06	758177	890471	1.29434e+07	1.62278e+06	417631	1.65808e+07	399970	1.05602e+06	4.15977e+06	1.35372e+07	985078	1.44211e+06	172852	1.28058e+07	1.01084e+06	673399	872080	528366	579647	304084	589316	938379	622336	1.47903e+06	644700	913576	5.49843e+06	887856	575950	481476	1.16781e+06	440306	404309	351800	424541	646556	429131
meta_197	5-hydroxyindole acetaldehyde	48777.9	69502.6	38458.9	68589.1	87190.7	49675.1	46866.6	41699.9	25439.7	39901.5	74821.8	51044.1	114669	90386.8	105757	45277.9	86612.9	48161.3	208470	117621	107879	51699.9	54995.7	172010	341097	26295.2	53148.2	72299.2	62613	154949	42461	122021	43032.8	99201.4	62682.3	50407.8	83759	163248	69584.8	83015.1	170116	90599	87077.6	42171	67566.5	55817	119161	78771.2
meta_198	5-hydroxyindole-2-carboxylic acid	5284.39	7648.12	8131.95	13582.2	6917.16	6555.77	10657.3	4764.24	5281.68	10142.8	12509.4	6861.79	14373.7	10539.4	13064.6	14621.8	19574.1	11634.4	20145.8	11669.9	21684.9	3971.47	7015.92	5770.11	15056	12585.1	11414.7	8874.78	14714.3	6879.06	4764.97	10580.4	9777.08	15377.9	7395.8	14118.2	13346.9	7141.05	9671.39	7695.61	11428.6	6928.13	8170.67	10730.7	6861.93	8229.05	18528.8	15565.4
meta_199	6-Aminocaproic Acid	1.14422e+06	1.19072e+06	1.17341e+06	1.82617e+06	830307	1.17938e+06	1.44141e+06	975630	660686	1.43848e+06	1.17497e+06	961612	1.42291e+06	1.05346e+06	1.7957e+06	1.05257e+06	2.4041e+06	1.49955e+06	1.47467e+06	1.38173e+06	1.47821e+06	1.25446e+06	1.4547e+06	1.17086e+06	1.49872e+06	996110	917456	1.00205e+06	1.42553e+06	1.2499e+06	968958	1.35711e+06	921181	2.37687e+06	1.14365e+06	1.63261e+06	1.28633e+06	1.03766e+06	1.522e+06	858256	1.26415e+06	1.49012e+06	1.55661e+06	1.53797e+06	614773	1.50328e+06	1.28936e+06	905101
meta_200	6-Diazo-5-oxo-L-norleucine	44957.5	65698.7	47162.9	49792.3	59929.5	44096.7	39541.3	90963.8	61234.5	56016.1	58266.9	61586.3	57766.5	51451	113122	47341.9	81651.1	42078.9	56120	60143	50005.6	72661.7	74941.8	57433.1	66925	41266.9	40320.9	61211.2	66142.6	49116.9	80846.6	52473.4	37506	98849.6	60516.2	75808.1	56924.1	32663.9	421339	44900	71582.4	53271.8	73257.2	65088.6	64073.7	85054.4	61592	53895.1
meta_201	6-Dimethylaminopurine	2.81286e+06	3.06275e+06	2.17061e+06	3.02372e+06	2.517e+06	2.63268e+06	2.90013e+06	2.6557e+06	2.88192e+06	2.75097e+06	2.2371e+06	2.51869e+06	2.84814e+06	2.4911e+06	2.4221e+06	2.57654e+06	2.60528e+06	2.41261e+06	2.88709e+06	2.74291e+06	2.34232e+06	2.13888e+06	2.38335e+06	2.81826e+06	2.4486e+06	3.03839e+06	2.11649e+06	2.44137e+06	2.22812e+06	2.55495e+06	2.5573e+06	3.14078e+06	2.9236e+06	3.16855e+06	2.12546e+06	2.52373e+06	2.47476e+06	2.97124e+06	2.99166e+06	2.34992e+06	3.06697e+06	3.17405e+06	2.92039e+06	2.28175e+06	2.14445e+06	2.85499e+06	2.34288e+06	2.51209e+06
meta_202	6-O-methylguanine	791062	1.5295e+06	1.49749e+06	1.1001e+06	769046	784191	1.03398e+06	791089	736853	1.4551e+06	2.41328e+06	1.0209e+06	952591	1.27451e+06	1.09824e+06	1.86934e+06	1.40308e+06	1.80189e+06	3.82882e+06	1.7492e+06	2.12453e+06	1.13501e+06	1.57607e+06	1.65533e+06	2.13249e+06	1167041	1.16033e+06	897444	1.1981e+06	833360	1.08137e+06	1.232e+06	1.26714e+06	2.27453e+06	2.32752e+06	1.67383e+06	1.08859e+06	1.10416e+06	1.096e+06	788236	1.02478e+06	3.31747e+06	1.235e+06	1.5583e+06	791483	1.0534e+06	1.09638e+06	1.28929e+06
meta_203	6-aminonicotinamide	137823	200604	183254	115176	131310	136197	148542	151914	90777.9	113895	163728	108036	349518	227926	126461	154082	101308	136983	130054	336436	258204	138599	204725	101311	278225	170040	106137	140758	201114	314763	120500	76039.6	134633	165080	149685	139455	293846	141056	134555	154940	106172	129056	138614	163475	82237.9	207168	173104	172720
meta_204	6-hydroxy-3-succinylpyridine	95764.3	181885	128810	85301	43470.6	70424.7	191742	43268.2	44387.6	40921.7	767847	131428	135185	165691	105494	58422.6	190681	268981	347698	85672.4	575100	84683	250492	127656	268464	109103	138417	79320.6	276943	97808.3	36081.1	63299.6	15693.5	144910	108566	275813	264841	169770	221374	30940.8	52012.8	143481	77335.5	145872	59422.6	287158	56152.5	287272
meta_205	7-(alpha-D-glucosyl)-N(6)-isopentenyladenine	24697.5	20972.3	12103.8	21226.6	28581.3	22482.5	16504.9	16137.1	21070.5	25806	43814.3	10133.2	51912.9	24504.7	10826.6	14398.2	557025	21771.7	39990.2	60143	62110.2	26945.7	17305.9	21235.6	24195.4	16942.8	40423	122723	21515.9	24319.7	29479.6	32189.8	17601.5	68542.8	32658.3	27429	31275.3	11954.6	51776.8	8003.06	23901.9	82491	17159.4	12384.9	136390	13482	27554.6	26292.2
meta_206	7-Ketocholesterol	2.30875e+06	1.81664e+06	2.28396e+06	1.83066e+06	2.28013e+06	2.04094e+06	1.76301e+06	1.44862e+06	1.337e+06	1.28506e+06	1.09844e+06	967891	1.13543e+06	757643	983840	2.22036e+06	727360	739650	1.01816e+06	669557	779640	953565	716507	622968	717843	765131	808771	978468	1.06189e+06	1.2021e+06	719280	941404	875169	1.02989e+06	935507	730038	897910	814532	657496	798219	1.17083e+06	1.20887e+06	1.03682e+06	920897	1.29654e+06	715790	647868	964031
meta_207	7-Methylguanine	791062	1.5295e+06	1.49749e+06	1.1001e+06	769046	784191	1.03398e+06	791089	736853	1.4551e+06	2.41328e+06	1.0209e+06	952591	1.27451e+06	1.09824e+06	1.86934e+06	1.40308e+06	1.80189e+06	3.82882e+06	1.7492e+06	2.12453e+06	1.13501e+06	1.57607e+06	1.65533e+06	2.13249e+06	1167041	1.16033e+06	897444	1.1981e+06	833360	1.08137e+06	1.232e+06	1.26714e+06	2.27453e+06	2.32752e+06	1.67383e+06	1.08859e+06	1.10416e+06	1.096e+06	788236	1.02478e+06	3.31747e+06	1.235e+06	1.5583e+06	791483	1.0534e+06	1.09638e+06	1.28929e+06
meta_208	7-Methylguanosine	62366.6	95261.2	108885	50785.8	76655	91038.6	126642	47782.3	51930.3	89753.7	108277	111872	89020	65818	77432.6	165703	94578.9	135748	109621	80635.8	150257	62481	94524.3	74837.9	133211	57782.7	57256.9	58090.8	107373	88657.4	54263.3	103161	49934.4	245171	95775.5	87074.9	87787.5	72696.5	91996.2	55218.8	74857.1	143154	98083.2	96843.8	105011	109937	126784	102129
meta_209	7-Methylxanthine	267327	16441.8	8300.05	482401	7928.99	15310.8	211746	278259	11258.8	16563.1	16609.6	206916	15650.7	543657	16416.9	30067.4	20040.8	14149.5	11786.1	24119.2	22666.3	167917	686046	58351.5	199077	12263.9	12564.9	14530	17775.3	15325.8	14011.6	19267	14846.5	27617.7	19963.3	21284.3	17793.5	12691.2	543016	14727.6	40183.2	734187	655918	205422	38404.2	120626	669599	192691
meta_210	7-Nitroindazole	26922.5	41905.5	27450.8	28038.1	43302.5	27308.7	23379.5	28215.3	12290.4	35732.6	41445	39531.3	69862.8	48946.7	52760.1	21838.1	35470.8	21310	102023	37286.1	34917.9	10198.6	21686.4	70481.9	137533	17022.5	18630.8	39298.3	17510.6	54649.2	14070.4	44640.6	25464.9	40923.3	14904.7	16137.3	42209.2	66150.3	23146	33155.2	77012.1	36581.6	27042.5	21368.8	23772.6	30389.3	52403.7	33337.9
meta_211	7-Oxodocosahexaenoic acid	11174.1	27664.9	27588.6	65230.4	14939.1	36715.2	17176.9	58199.8	28627.4	98440.8	125287	100580	45514.4	40683.7	42688.7	34761.3	139441	54040.5	78618.6	54133.2	68274.6	60064.1	107784	52946.2	94360.1	63041.7	44647.5	35961.7	67148.1	99459	101378	55830.5	87291.1	67933.4	39089.9	111552	156874	90877.8	77430.3	86342.4	146501	115526	39312.3	36710.1	84581	260374	72670.2	58587.6
meta_212	7-ketodeoxycholic acid	26455.4	628.588	1862.79	27276.2	625.333	3395.67	7545.54	1249.69	1225.78	615.06	1871.07	924.264	138730	4006.58	8168.09	5903.5	4010.1	2779.7	1246.68	122.695	64019.3	1546.23	3398.44	613.473	7800.3	51890.2	22169.9	11911.7	16344.8	9312.11	1233.02	122.695	122.695	122.695	122.695	122.695	122.695	122.695	122.695	122.695	122.695	122.695	122.695	122.695	122.695	122.695	122.695	122.695
meta_213	7-ketolithocholic acid	523613	971290	597170	722333	1.61385e+06	673920	1.02576e+06	1.39621e+06	981681	5.90084e+06	1.76538e+06	840403	603189	230311	582711	841497	1.5891e+06	569914	725508	349741	3.34918e+06	618096	920412	834498	1.21616e+06	388686	359006	447193	809202	1.17437e+06	1.49995e+06	1.67959e+06	1.50021e+06	1.35788e+06	796817	435777	825810	2.03421e+06	656937	757413	1.15974e+06	600877	1.20953e+06	904291	509715	798770	416313	820083
meta_214	8,15-DiHETE	3.91963e+06	8.81547e+06	9.78919e+06	5.70978e+06	1.84248e+06	1.48626e+07	9.178e+06	4.64021e+06	6.73757e+06	9.92118e+06	2.799e+06	1.00784e+07	1.45218e+07	1.33566e+07	8.75817e+06	3.62448e+07	6.69459e+06	9.90435e+06	1.34362e+07	1.22273e+07	7.58866e+06	1.38399e+07	1.86301e+07	3.25133e+07	6.25151e+06	3.41271e+06	1.35788e+07	3.88748e+06	7.70839e+06	1.35177e+07	1.55463e+07	2.63374e+07	8.23885e+06	1.3479e+07	1.473e+07	1.31621e+07	6.98061e+06	9.83068e+06	1.541e+07	1.17531e+07	6.02934e+06	9.19677e+06	1.69448e+07	2.43686e+07	1.45715e+06	6.37467e+06	1.46777e+07	1.24368e+07
meta_215	8,8a-deoxy-oleane	1.089e+06	426565	345254	675057	506620	349291	1.41306e+06	220742	424800	694472	731216	334083	3.55696e+06	459229	251294	797736	576757	790888	267684	335996	1.67205e+06	326856	536246	250580	1.96818e+06	317529	270653	1.49964e+06	757643	217137	289516	259192	354730	626717	462847	1.16169e+06	1.0088e+06	245954	632499	829461	533927	226188	1.13245e+06	464930	256136	178118	442067	460318
meta_216	8-Azaguanine	663504	270172	1.27151e+06	1.93141e+06	554169	4.6333e+06	1.49884e+06	359151	933020	878353	723203	881668	1.63873e+06	1.40086e+06	1.69156e+06	279723	607207	1.50904e+06	1.97537e+06	1.547e+06	1573891	1.19634e+06	1.59492e+06	1.31073e+06	990058	1.61199e+06	674832	579113	1.27932e+06	1.03109e+06	869767	1.47404e+06	360333	1.74378e+06	1.35824e+06	648737	1.19865e+06	1.09947e+06	752235	680430	1.52266e+06	2.27506e+06	1.11563e+06	1.36732e+06	933917	1.30501e+06	497958	908439
meta_217	8-Hydroxy-2-Deoxyguanosine	669988	56656.5	159805	210499	850278	373303	67256.4	213461	226073	585209	128792	721780	450532	80857.2	260707	60007.1	306194	125985	570581	106919	448993	521683	149021	77092.5	207048	1.17002e+06	138384	556298	331204	404862	88976.6	473371	82041.1	160130	168136	522201	914574	313014	696011	597505	116581	368820	773826	423066	775721	247042	172521	481375
meta_218	9(S),12(S),13(S)-TriHOME	17756.3	20511.5	13983.5	25640.6	13015.1	14675	34755.9	18075.2	11826.4	23064.6	17740.8	13092.6	22832.3	20010.6	16468.6	41656.4	81336.1	22435.5	30241.8	11608	19199.6	10541.5	12761.4	33033.6	18388.2	15285.2	16585.4	85993.7	32312.8	15239.1	23680.3	45914.9	18703.1	19388.2	20724.2	18059.9	16166.8	17523.5	72847.5	20127.9	21229.5	19324.5	17574.2	12473.8	19055.6	21810.8	18321.1	22006.6
meta_219	9(S)-HpOTrE	378229	401502	541242	1.23352e+06	1.74633e+06	587144	2.4978e+06	647825	460500	2.02636e+06	4.42031e+06	804206	856050	1.18197e+06	1.03246e+06	974349	1.0125e+06	2.01434e+06	1.77719e+06	361074	857346	409054	578758	312401	826422	173475	473199	263944	2.14118e+06	619039	889469	597472	5.56057e+06	443521	802800	1.00295e+06	705160	409945	475255	1.72855e+06	478767	1.02645e+06	555271	1.45963e+06	1.47934e+06	984097	405822	969509
meta_220	9,10-DiHOME	271827	134067	112065	108347	37036.1	65822.1	108730	40689.7	48592.5	315740	501363	175699	162199	121269	79177	1.43112e+06	705193	325905	231752	263257	121513	100780	128669	80842.8	109169	72303.8	99466.2	60719.7	107339	91220.4	150660	329579	263459	330484	242504	98443.8	342816	336691	456070	239647	122374	293391	193286	492208	27921.7	194524	300065	225513
meta_221	9,10-Epoxy-18-hydroxyoctadecanoic acid	271827	134067	112065	108347	37036.1	65822.1	108730	40689.7	48592.5	315740	501363	175699	162199	121269	79177	1.43112e+06	705193	325905	231752	263257	121513	100780	128669	80842.8	109169	72303.8	99466.2	60719.7	107339	91220.4	150660	329579	263459	330484	242504	98443.8	342816	336691	456070	239647	122374	293391	193286	492208	27921.7	194524	300065	225513
meta_222	9,10-dihydroxystearic acid	137749	132312	195377	248503	123950	58304.8	214433	131531	78108.7	141161	221031	163661	189640	89479.9	138849	247803	243880	234969	182975	259394	194216	83986.3	156173	89421.5	84648.1	135722	181017	109378	127710	77510.3	153444	227556	157391	205147	143975	180801	220998	176989	144474	226577	183556	156709	310076	278731	103794	201436	258082	105291
meta_223	9-Fluorenol	103477	93406.1	156531	97458	122538	88116.2	110236	154350	96316.2	119054	110051	103447	114565	123007	137392	176036	94106	93356.7	106679	111878	109552	128975	125093	140715	110626	119241	139926	144109	114633	90823.9	86429.1	87018	100643	139625	114872	122841	116951	132541	97958.5	89197.8	85058.3	134339	110036	268741	111897	128539	101093	118332
meta_224	AA	1.72835e+06	1.47933e+06	2.95998e+06	2.8319e+06	1.17243e+06	4.95229e+06	2.31259e+06	2.52382e+06	2.36358e+06	4.42099e+06	2.33485e+06	2.44167e+06	4.14701e+06	2.94119e+06	3.47293e+06	3.7034e+06	3.50205e+06	4.02892e+06	5.03365e+06	4.2863e+06	4.27109e+06	7.25756e+06	6.70263e+06	4.61753e+06	5.49306e+06	2.7766e+06	4.51964e+06	2.06617e+06	4.07901e+06	3.94057e+06	5.24737e+06	5.20717e+06	3.98084e+06	7.74177e+06	3.03215e+06	5.55516e+06	3.88315e+06	3.66768e+06	4.44154e+06	3.52101e+06	2.71314e+06	5.40607e+06	5.9412e+06	6.31738e+06	2.86978e+06	3.04651e+06	4.23777e+06	4.43982e+06
meta_225	AMC Arachidonoyl Amide	40305.9	87683.2	94204.6	153887	58316.6	129538	84180.1	77535.3	85809.1	183632	175546	110096	138976	106286	83814.6	123647	95668	102537	97464.7	190189	152248	92744.7	150183	50593.6	140149	92867.2	88708.1	58801.4	66499.1	82753.3	98057.7	132484	146333	136786	92334.8	200262	225312	128924	163864	151982	111946	141855	98140.2	122435	73805.4	143866	213820	109642
meta_226	Acetylcholine	1.98703e+06	2.37828e+06	2.10557e+06	2.71612e+06	1.14048e+06	3.20721e+06	2.013e+06	2.98583e+06	3.25062e+06	2.90618e+06	1.11303e+06	1.34164e+06	4.04083e+06	2.15126e+06	2.35474e+06	1.5502e+06	2.08805e+06	1.25518e+06	3.60984e+06	1.56849e+06	1.03702e+06	2.9217e+06	2.03702e+06	1.88127e+06	3.09469e+06	1.55784e+06	2.72579e+06	3.49255e+06	2.10962e+06	2.87473e+06	2.64945e+06	3.60708e+06	2.88554e+06	587967	1.68165e+06	3.23862e+06	3.67641e+06	2.77845e+06	2.4665e+06	3.99973e+06	3.56471e+06	3.28786e+06	3.42892e+06	3.02339e+06	4.54016e+06	3.74679e+06	1.60026e+06	2.9286e+06
meta_227	Acetylvaline	190123	268871	229391	356921	209517	285996	269764	220529	170474	308449	307977	248379	292069	268818	213760	286457	434130	427164	361397	352458	488957	249071	277722	293036	655442	227859	248951	192321	327905	248374	271223	308972	250843	503338	285200	665998	304113	222976	346159	204127	345005	377710	351749	324943	241850	318111	269589	355845
meta_228	Acrylamide	1.44272e+07	9.6464e+06	9.782e+06	2.34722e+07	1.12765e+07	1.80221e+07	1.73158e+07	1.3176e+07	1.51635e+07	1.11084e+07	1.06269e+07	1.20779e+07	1.84381e+07	8.57571e+06	1.87781e+07	1.78006e+07	2.7413e+07	1.09383e+07	2.7312e+07	1.10546e+07	1.36925e+07	1.48194e+07	1.01708e+07	1.11753e+07	1.23275e+07	9.15444e+06	1.50391e+07	1.63316e+07	1.50118e+07	1.60932e+07	1.26288e+07	1.98648e+07	2.13826e+07	1.33422e+07	1.24098e+07	1.57601e+07	2.14575e+07	8.75624e+06	1.59779e+07	1.39161e+07	2.23398e+07	2.54587e+07	1.71026e+07	1.78731e+07	1.20905e+07	1.5647e+07	1.48846e+07	1.19523e+07
meta_229	Adenine	66080.7	54604.8	76475	99840.2	89518.7	118997	91219.3	118402	104667	77095.2	81329.8	81924.5	69198.2	99273.8	75280.9	123185	144641	142694	80584.5	112799	116580	85006.4	77669.2	81313.2	92255.9	150036	114002	112552	144848	75599	90604.5	144348	96554.2	80770.2	102771	86800.3	83763.1	122053	98888.3	93667.5	84376.3	85339.9	69226.4	80120	84721.1	96955.1	94105.1	100360
meta_230	Adenosine	164488	131009	209481	115939	256382	185724	246611	122451	116428	250964	107591	276623	166265	178199	177976	92378.2	188400	265495	186771	98259.3	213283	167119	103062	82780.4	193196	225376	194432	236071	200608	185782	6.4727e+07	244488	219977	196166	297189	202459	166698	145991	198335	146456	139924	425462	137988	155872	226566	179358	85638.1	257663
meta_231	Adipic Acid	229754	185053	289619	506421	194136	157673	473511	245307	188728	326150	189138	214797	274637	426820	222023	307684	414788	485234	266388	261919	335808	396808	197586	239798	202866	224716	303005	340174	268688	183751	288642	317786	207373	317760	345985	332247	366410	278590	359227	307280	336476	283631	294494	366945	264005	388540	391753	344131
meta_232	Agmatine	5.6936e+06	6.25125e+06	6.70334e+06	5.84641e+06	5.47447e+06	6.34953e+06	6.06752e+06	5.85208e+06	6.02085e+06	4.80679e+06	5.31535e+06	5.2069e+06	6.09669e+06	5.73797e+06	6.37506e+06	5.14618e+06	6.06135e+06	5.02979e+06	5.1107e+06	5.54777e+06	5.11257e+06	4.86336e+06	4.16027e+06	4.46146e+06	4.96643e+06	4.72787e+06	4628694	4.51657e+06	4.39262e+06	4.06613e+06	4.75345e+06	5.71225e+06	5.70941e+06	4.91239e+06	5.30895e+06	4.66888e+06	5.32262e+06	4.42793e+06	4.39373e+06	4.62703e+06	4.55439e+06	4.97779e+06	4.34614e+06	4.79237e+06	5.10551e+06	4.44792e+06	4.70514e+06	4.56769e+06
meta_233	Ala-Glu	104461	141421	95591.7	121517	118513	58004.3	85898	74412.5	55272.3	78763.2	133149	124798	94237.5	43653.2	78269.8	91165.2	153213	111390	82829.6	103428	126557	139613	102063	114047	118518	88773	78182.5	100105	99425.9	98100.5	41349.1	58425.1	73926.4	119612	125617	66637.1	113144	78337.2	101735	96043.2	83625.4	98907.2	125231	95710.7	78351.1	127724	108595	77044.9
meta_234	Ala-His	55719.8	49541.9	26678.9	51912.9	44927	63027.2	46534.2	60096.1	60845	56960.9	86200.3	86583.4	174164	50594.2	90236	33032	46144	49280.4	91847.2	92987.3	60099.9	77089	57764.6	35226.3	70170.2	33826.6	41834.6	92925.5	52925.5	34979.1	32496.1	47634.7	46046.4	62126.5	86148.9	130188	52286.9	57075	72848.1	83866.2	56030.6	127238	123433	106109	47600.7	117378	75655.7	36239
meta_235	Ala-Phe	464444	477391	549847	746559	532310	578760	670170	563078	396267	519691	561415	477409	597026	563543	602428	903035	678502	589823	545662	627441	616643	606023	568379	524814	742430	504664	475568	407744	588252	548102	486857	629293	596438	851659	686206	577668	683075	554765	694658	534877	812374	690664	684136	528466	494835	759753	609068	537861
meta_236	Ala-Pro	1.54583e+06	1.81961e+06	1.55762e+06	1.55474e+06	1.49877e+06	1.51938e+06	1.65899e+06	1.54301e+06	1.5314e+06	1.3962e+06	1.47676e+06	1.34458e+06	1.52894e+06	1.38977e+06	1.31654e+06	1.38489e+06	1.26826e+06	1.21745e+06	1.40342e+06	1.34104e+06	1.27902e+06	1.29091e+06	1.3396e+06	1.16868e+06	1.13994e+06	1.24502e+06	1.12712e+06	994380	1.14252e+06	1.18985e+06	1.09642e+06	1.31351e+06	1.3033e+06	1.34472e+06	1.22296e+06	1.51236e+06	1.22284e+06	1.2064e+06	1.34604e+06	1.27702e+06	1.03731e+06	1.1655e+06	1.26161e+06	1.27537e+06	1.14748e+06	1.21118e+06	1.34046e+06	1.27538e+06
meta_237	Ala-Ser	93030	175549	191628	250627	159031	241481	158924	189079	134830	203693	315399	252551	121653	263292	63972.9	234568	197688	160693	293410	266202	299421	128442	194995	165120	407982	287176	180623	153217	234601	154307	128001	331039	120410	166554	198228	208518	209834	266337	153828	254484	173195	175748	373912	391438	202864	498738	45939.6	324198
meta_238	Aldehydo-D-altrose	330075	299614	319518	307973	332662	404112	387459	389768	276071	321131	326333	275794	271431	443107	340078	332438	338902	445510	436505	333633	401344	354014	330205	343881	271977	429895	481822	287932	323151	283107	340677	430821	325294	365769	454755	306826	336861	340353	367653	329197	374816	376060	346920	357174	375174	560531	390060	472162
meta_239	Allantoin	509664	583137	606970	721946	509060	576029	560905	485337	403072	615085	669021	613041	600763	516729	677687	682811	715274	738198	714467	757591	751037	650094	671650	423009	729478	366178	520275	405400	616185	635323	580749	620535	581570	867864	511604	315017	720802	521530	669169	573284	630397	780558	643698	702451	531980	599354	675911	772552
meta_240	Allose	330075	299614	319518	307973	332662	404112	387459	389768	276071	321131	326333	275794	271431	443107	340078	332438	338902	445510	436505	333633	401344	354014	330205	343881	271977	429895	481822	287932	323151	283107	340677	430821	325294	365769	454755	306826	336861	340353	367653	329197	374816	376060	346920	357174	375174	560531	390060	472162
meta_241	Aminolevulinic acid	586041	861103	551766	816741	419463	645458	725759	603268	388280	707058	696354	461928	1.08016e+06	633314	832789	722824	1.50893e+06	725757	696111	641641	685052	628358	723851	511192	731187	603763	456812	460542	836134	628657	520744	626456	604518	1.04092e+06	589827	1.23428e+06	593221	392976	713584	516845	727803	902413	696582	630373	413275	718226	662917	497913
meta_242	Ammeline	282424	219654	338422	181507	203092	224829	158993	163658	189613	204642	194799	192129	182421	180469	173990	150572	180752	213496	210582	191091	176562	158517	129315	143468	262046	157902	160564	222763	143268	162660	171406	177614	202298	143358	210255	186426	267171	162663	180261	160246	146554	164838	181318	149284	189684	196422	138265	152297
meta_243	Androstenediol	237828	233451	273320	251579	183955	257197	206819	225516	190937	164612	201065	211543	167077	252293	248039	192516	235720	221127	232556	201011	215949	201873	197021	235449	208459	214746	266408	241603	254032	224053	187431	250426	225582	253362	214233	217962	219211	216986	231368	231355	223668	273083	212030	222592	249244	272579	224529	213216
meta_244	Androstenedione	49027.2	36740.8	44396.8	38938.1	84449.8	41354.5	41967.8	80000.3	26526	52404.5	38916.3	97348.8	68719.6	22934.9	49814.6	80087.4	34605.3	5082.54	42034	47177.9	66935.2	97347.4	81697.1	17370.9	30514.2	56276.3	77097.5	31216	42484.1	36988.2	63811.1	30578.2	48374.7	76209	36826.6	32599.5	16553.4	26974.5	72181	82333	101830	45879.3	103282	43747.9	48873.4	95384.7	61291	24375.2
meta_245	Androsterone	238311	206241	181099	205663	177521	211517	182740	250416	184385	157020	165707	146718	195515	172948	190513	189689	213350	165183	251698	198135	222033	151854	182564	173042	222928	192899	196335	197955	199970	165254	214736	221135	184290	208319	205314	196381	189659	160950	220356	199506	193882	177341	210588	200212	181188	239022	193368	212188
meta_246	Aniline	564058	657746	632423	870736	415479	593405	673212	476427	630748	434570	880182	522747	804108	513708	707579	1.29835e+06	767408	854948	1.24619e+06	867282	979195	576187	762523	1.05634e+06	1.15958e+06	544625	436604	458358	669485	512260	452019	543413	489060	1.17688e+06	669451	758121	840342	681931	524604	554884	767968	755139	851685	740985	423561	735264	672720	642857
meta_247	Antineoplaston A10	8984.04	13368.3	17255.7	32702.4	15213.3	39309	9868.07	55341.2	40978.6	31007.1	62755.8	12317.3	71069.6	13774.3	31238	12818.8	54247.7	8013.65	60394.9	6096.24	99509.8	13185.3	9816.37	14316.7	134979	21647.6	3915.15	15768.8	138251	27826.3	21675.6	33658	14286.6	56057.2	17419.8	13694.4	64216.7	42072.2	41382.7	23957.6	14042.9	32533	50231.6	29327.5	25886	20237.2	29705.8	38400.7
meta_248	Apocholic acid	523613	971290	597170	722333	1.61385e+06	673920	1.02576e+06	1.39621e+06	981681	5.90084e+06	1.76538e+06	840403	603189	230311	582711	841497	1.5891e+06	569914	725508	349741	3.34918e+06	618096	920412	834498	1.21616e+06	388686	359006	447193	809202	1.17437e+06	1.49995e+06	1.67959e+06	1.50021e+06	1.35788e+06	796817	435777	825810	2.03421e+06	656937	757413	1.15974e+06	600877	1.20953e+06	904291	509715	798770	416313	820083
meta_249	Arabinose	54584.1	128583	122790	151601	83958.4	102727	69779.3	101907	113381	109006	146675	97358.7	154829	87186.8	78161.8	103224	158997	144255	120113	203213	220381	80743.8	87205.7	99796.4	211631	66425.2	56837.4	44384.8	111776	87213.4	64680.2	80085	86566.9	140642	76858.2	103353	212955	90436.6	62790.5	73002.6	82707.4	101899	90036.9	58948.3	66549.2	80726.1	66422.2	108547
meta_250	Arg-Glu	13315.1	18983.2	12670.3	18601.8	10453.3	29110.2	31240.9	17425.4	247460	13185.1	26133.1	20416	82672.5	29448.8	398612	35444.6	54037.1	31007.2	14057.6	37888.3	34308.6	16336.4	9071.68	19255.4	14966.1	16007.7	27138.8	22759.4	37629.8	12478.2	5546.83	26769.3	15782.8	17571.2	16314.9	29915.7	21462.8	40236.9	16335.6	18418.9	29624.8	29107.7	26140.8	23113.7	17150.2	22249.1	30854.6	34287
meta_251	Arg-Ile	50544.9	28866	36941.8	57834.3	29137.2	37631.2	47336	18942.9	89806.1	53056.7	30461.5	25149.6	96466.2	31637.8	211472	27996.5	49261.2	12054.3	18096.3	79541.3	67619.3	57324.6	24491.5	35560.9	81932.8	16942.8	43104.7	22059.4	90815.4	33928.7	17979.3	51396.5	51673.7	36068.7	22562.7	179124	36132.6	29487.3	37169.6	32237.6	39891.7	39030.6	43363.9	47794	28615.6	40226.5	42498.9	37292.2
meta_252	Argininosuccinic acid	13702.8	66465.5	51550.9	86109.6	75652.1	66655	70258.7	61370	47515.1	75104.2	61615.3	77186.5	100831	40321.2	85353.2	64512.8	100545	92045.4	70763	119747	102659	52409.3	41478.7	38668.8	81761.9	55298.5	39591.4	48793.9	122122	57986.3	44874.3	66716.2	73655.8	94413.4	65926.8	68923.9	77157.9	67962.6	62199.2	66238.7	71381.7	69611.9	108278	76588.3	80053.9	90025.7	61950.3	91785.3
meta_253	Ascorbic acid	4.1359e+06	3.6652e+06	3.8709e+06	2.83222e+06	3.75107e+06	3.14363e+06	4.20657e+06	4.39891e+06	3.86263e+06	3.51727e+06	3.49295e+06	3.0853e+06	3.59502e+06	3.62255e+06	3.24779e+06	3.77556e+06	2.87366e+06	3.53906e+06	3.05963e+06	3.37059e+06	3.78892e+06	3.41397e+06	3.75041e+06	3.8612e+06	3.17927e+06	5.0425e+06	3.70926e+06	4.60001e+06	4.85622e+06	3.11593e+06	3.991e+06	4.2745e+06	3.37822e+06	3.59366e+06	3.67494e+06	4.23943e+06	2.92487e+06	5.2085e+06	3.63812e+06	4.55001e+06	3.18229e+06	2.92191e+06	4.33709e+06	4.49005e+06	3.14368e+06	4.72155e+06	4.258e+06	3.99227e+06
meta_254	Asn-Hyp	26465.3	2840.9	21873.2	35947.9	39883.9	46950.4	29950.4	28642.3	38407.9	22743.6	5816.48	37452.5	122469	145728	49508.4	5947.25	31253.7	20218	63544.9	65692.6	37064	51775.9	22254.1	8538.49	32005.2	26410.7	41082	15886.9	19983.3	34993.5	13700.1	89886.1	23412.5	23108.8	5815.03	47410.8	72755.1	22482.5	20487.7	35957.6	18779.1	77668.2	26793.4	35867.7	43520.9	30810.8	43753.1	17930.2
meta_255	Asn-Pro	13757.7	7370.86	6929.01	6978.51	19025.8	1907.2	5531.37	5533.21	3673.39	7372.7	11666.4	15961.8	4917.31	4916.42	11669.4	7986.91	13243.7	7611.7	9612.68	5030.04	11636	11164.7	2539.74	6469.65	7541.41	5813.6	4918.2	6597.94	6760.52	10440.6	8599.03	6411.49	2396.12	8600.58	11051.4	12695	12906.9	10111.2	8597.47	2862.01	7984.42	7984.42	10148.3	8105.01	9050.84	8399.32	3882.42	1758.26
meta_256	Asn-Ser	76759.5	27065	46822.4	31221.9	6182.2	31012.1	29673.6	36088.4	1.50596e+06	20996.7	10282.2	29730.4	19507.5	67581.8	1.99787e+06	42362.1	60200.8	36441.9	52879	41389.6	20107.5	53762.8	41009.4	36417.4	26014.7	23783.4	42221	24484.4	25136.3	23785.7	42118.3	90609.4	49205.8	63188.4	42303.7	48049	46834	55823.2	43510.5	36409.2	34395.2	15950.3	34932.9	47789.2	31217.1	40511.2	74412.8	31966.6
meta_257	Asn-Trp	40090.5	50570	39781.6	82078.7	64558.6	45993.9	75331.4	36664.5	20430.9	24912.5	35241.6	22793.4	52928.5	36118.2	20042.7	104870	44123.6	49331.9	48946.9	41725.4	42589.3	49400	30259.2	41604.5	50699.8	35350.9	32141.8	19235.1	36282.9	24563	40768.7	62335.3	36501.3	78383.2	47708.5	46602	55813.8	31206.8	63045.5	36701.5	51491.5	54513.9	37509.4	44850.7	18327	54878.2	50275.3	28080.9
meta_258	Asp-Ile	757586	77701.8	250664	375827	140904	59554.8	305409	153194	96604.3	235993	81676.2	487037	1.20478e+06	1.64663e+06	1.02285e+06	254423	423448	444605	184672	683826	1.6297e+06	397234	197864	299513	2.57982e+06	180499	102249	160633	324816	85909.8	217339	216792	151841	302316	205198	3.58501e+06	349581	210305	288461	317451	766760	113598	414708	592755	71022.1	887093	94588	328324
meta_259	Asp-Leu	757586	77701.8	250664	375827	140904	59554.8	305409	153194	96604.3	235993	81676.2	487037	1.20478e+06	1.64663e+06	1.02285e+06	254423	423448	444605	184672	683826	1.6297e+06	397234	197864	299513	2.57982e+06	180499	102249	160633	324816	85909.8	217339	216792	151841	302316	205198	3.58501e+06	349581	210305	288461	317451	766760	113598	414708	592755	71022.1	887093	94588	328324
meta_260	Asp-Phe	1.75315e+06	5.63792e+06	3.9665e+06	5.60859e+06	2.01766e+06	6.19614e+06	6.33435e+06	3.43455e+06	1.45431e+06	4.77795e+06	6.35235e+06	4.18953e+06	6.38302e+06	3.50406e+06	2.44879e+06	5.59907e+06	2.91229e+06	2.50143e+06	8.88998e+06	1.2643e+07	3.19582e+06	6.16956e+06	8.70206e+06	1.19154e+07	5.94421e+06	3.04958e+06	2.42301e+06	1.65462e+06	5.27873e+06	3.03933e+06	1.94277e+06	1.86153e+06	5.75914e+06	5.02796e+06	3.00565e+06	3.7203e+06	7.37698e+06	4.32233e+06	4.07727e+06	6.25284e+06	5.69214e+06	8.12045e+06	1.1834e+07	5.09656e+06	2.37602e+06	8.81085e+06	8.13119e+06	3.78637e+06
meta_261	Barbituric acid	4.61845e+06	5.65692e+06	6.68301e+06	7.83406e+06	6.12047e+06	6.81849e+06	6.38169e+06	5.74916e+06	5.1001e+06	6.02331e+06	6.45056e+06	5.54728e+06	6.71216e+06	3.70415e+06	5.32818e+06	6.46137e+06	6.83243e+06	6.08044e+06	5.17702e+06	6.25071e+06	5.39101e+06	5.11688e+06	5.11179e+06	3.25149e+06	3.89324e+06	3.31972e+06	3.90333e+06	3.24805e+06	4.82777e+06	4.07656e+06	4.13816e+06	4.4301e+06	5.93769e+06	6.30694e+06	3.82867e+06	4.86048e+06	6.00915e+06	3.62613e+06	4.97296e+06	4.63781e+06	3.691e+06	6.07247e+06	5.71258e+06	4.49034e+06	4.49517e+06	5.84279e+06	6.43306e+06	5.15337e+06
meta_262	Benzaldehyde	8.46036e+06	1.33001e+07	1.16171e+07	1.50624e+07	1.03584e+07	1.10188e+07	1.37386e+07	1.04854e+07	7.69716e+06	1.2214e+07	1.2285e+07	8.96524e+06	1.37905e+07	9.60271e+06	1.24417e+07	2.16787e+07	1.87957e+07	2.11495e+07	1.57259e+07	1.34846e+07	1.43378e+07	1.05802e+07	1.15616e+07	1.16392e+07	1.75595e+07	9.55357e+06	9.40593e+06	8.34106e+06	1.5011e+07	1.10855e+07	8.96123e+06	1.36565e+07	1.10842e+07	1.60716e+07	1.28275e+07	1.18726e+07	1.3656e+07	1.04197e+07	1.51246e+07	1.07875e+07	1.41453e+07	1.46798e+07	1.55496e+07	1.33865e+07	8.59274e+06	1.34083e+07	1.54667e+07	1.47787e+07
meta_263	Benzoic Acid	255691	404471	371265	343371	433295	270747	411328	204158	294094	275159	415879	247160	461313	328094	354649	438265	373284	298740	357211	407685	268427	299159	260506	255127	397138	269848	246823	410750	442820	449358	329758	428114	253210	426561	250704	424374	297020	285946	367424	313532	434934	404765	312463	399985	333559	412951	398733	446752
meta_264	Benzoylformic Acid	58583.1	65882.8	91055	79052.5	57764	72001.1	70899.9	70115.9	42730.2	70169.8	58989.3	49459.4	72142.3	52094.7	77200.2	170900	69122.4	82202.3	120261	70645	73051	83125	61670.9	68908.4	84203.1	50516.3	78847.3	53816.9	62443.9	94906.3	75595.4	71217.3	59181.1	115966	109349	76120.7	93620.1	81651.6	67869	84752.1	80067.3	89014.9	97002.9	79505	73859	87932.3	65935.9	74611.6
meta_265	Betaine	1.69535e+07	3.19729e+07	3.10922e+07	1.42952e+07	2.90602e+07	1.63306e+07	3.14869e+07	1.67576e+07	3.08096e+07	3.26832e+07	4.2624e+07	2.94673e+07	1.60515e+07	2.44124e+07	5.3883e+07	2.42034e+07	2.55578e+07	2.34434e+07	1.12593e+07	3.71953e+07	3.31902e+07	2.03536e+07	3.54954e+07	3.73375e+07	3.97812e+07	2.63245e+07	1.79452e+07	1.23634e+07	3.11242e+07	2.18552e+07	3.81585e+07	1.95541e+07	2.50082e+07	3.46998e+07	2.97255e+07	2.01351e+07	2.06281e+07	3.41423e+07	1.84395e+07	1.80684e+07	1.90418e+07	1.05551e+07	3.7272e+07	1.54673e+07	1.41868e+07	1.72007e+07	2.35648e+07	3.0305e+07
meta_266	Biotinamide	394358	201021	869921	1.42109e+06	158666	912331	552292	557445	417867	697092	170514	206933	1.69055e+06	482913	676290	326010	593650	760840	857055	577587	899810	354153	1.14072e+06	292760	1.78196e+06	409258	507016	348008	914435	689244	359317	808822	267670	3.39864e+06	383599	648844	718309	725334	1.19689e+06	492636	740404	924796	688024	677408	486331	582069	486708	353728
meta_267	Bovinic acid	9701.27	32728	26171.1	25276.9	5678.46	15827.3	20000.9	5835.98	5660	45467.3	14551.5	9439.47	27708.5	29411.2	19557.1	24478	8187.54	20601.9	20135.7	24697.9	17666.4	13151.2	11587.2	18992.8	10216.8	9269.11	24303.8	20437.1	14075.2	19023.9	11964.1	95844.6	16868.5	26315.8	31558	17765.7	13138.6	21761.3	15194	19102.2	17884.7	35676.4	15900.2	33472.8	6729.73	12664.3	44877.8	29025.4
meta_268	CAP-palmitate	3.22451e+07	7.18388e+07	4.02963e+07	7.70728e+07	3.30512e+07	5.8802e+07	6.24999e+07	5.34996e+07	3.44575e+07	4.89198e+07	7.38139e+07	5.48086e+07	5.55991e+07	5.06531e+07	5.13081e+07	4.71654e+07	6.02541e+07	8.61308e+07	5.11758e+07	5.79826e+07	4.10719e+07	3.7907e+07	1.80136e+07	1.73428e+07	3.67651e+07	4.6257e+07	3.70138e+07	3.44713e+07	4.83205e+07	3.13332e+07	5.18272e+07	5.83122e+07	6.62763e+07	5.97397e+07	3.82055e+07	7.29157e+07	6.79111e+07	4.15482e+07	7.34643e+07	4.81105e+07	5.32642e+07	6.86043e+07	5.32143e+07	4.0748e+07	5.57139e+07	6.5861e+07	5.35162e+07	5.70854e+07
meta_269	CAY-10550	4941.1	2934.83	13800.8	21985.5	4945.4	11695.6	33565.7	6808.65	2973.96	22709.6	21021.4	9237.62	10732.2	7921.29	10076	4241.48	18792	8196.31	7165.74	8164.75	22706	19191	10023.3	4214.14	35650.1	4926.72	15845.9	11692.6	18291.4	6504.07	5567.07	17660.3	7846.91	12178.4	5239.15	35185.7	24272	10408.9	6196.98	13287.8	9529.34	25586.4	12353.1	15025.5	10750.7	37050.8	19940.1	16877.2
meta_270	CMPF	1.38392e+06	1.54961e+07	3.65254e+07	1.04625e+07	98303.1	5.49172e+06	4.2282e+06	3.24969e+06	125820	2.19595e+06	424957	1.64421e+06	9.32955e+06	3.60441e+06	1.73605e+06	353390	1.5803e+06	961255	2.89834e+06	1.27802e+07	2.45946e+07	1.43009e+07	5.8052e+06	1.30891e+06	6.75766e+06	3.39741e+06	3.39797e+06	403768	6.48091e+06	1.82636e+06	1.42855e+06	1.84554e+06	3.15484e+06	3.87078e+06	207456	375014	4.60366e+06	3.25736e+06	1.43992e+06	859588	1.01114e+06	6.65243e+06	796882	1.86416e+06	163378	3.43798e+06	4.08851e+06	1.94246e+06
meta_271	CMPentylF	1.183e+06	2.0956e+06	4.78108e+06	5.14578e+06	921744	2.63087e+06	2.20016e+06	1.63634e+06	1.29311e+06	5.29056e+06	3.67478e+06	3.54116e+06	2.41788e+06	2.50204e+06	2.79005e+06	325068	5.09238e+06	4.28093e+06	5.7532e+06	4.16207e+06	6.66652e+06	4.35156e+06	3.12801e+06	3.06786e+06	7.70618e+06	3.90961e+06	4.3356e+06	1.66091e+06	4.36134e+06	2.17583e+06	2.80921e+06	4.98226e+06	4.51208e+06	1.6874e+06	2.12825e+06	2.69171e+06	6.71682e+06	5.07984e+06	1.93538e+06	2.75606e+06	2.11291e+06	7.48989e+06	4.33054e+06	2.24502e+06	3.26974e+06	1.7116e+06	3.46673e+06	2.74685e+06
meta_272	Caffeic Acid	60217.3	129429	213546	116671	775158	556108	1.48987e+06	388537	208050	643043	192470	176630	927428	308389	340153	69219.5	1.14459e+06	90840.8	1.26379e+06	98936.8	1.0081e+06	268050	703497	159919	1.46655e+06	80604.6	90200.6	1.50591e+06	285542	256194	320356	1.19917e+06	218749	366432	174521	992634	689022	576302	814991	664900	164611	535331	412526	1.83437e+06	502476	280284	849851	308221
meta_273	Caffeine	4.47393e+07	73496.2	117129	1.93531e+07	63584.1	53102.2	6.52339e+06	8.5313e+06	72882.8	213020	51901.2	3.37365e+07	78005.9	3.44076e+07	87424.5	84393.2	102503	68497.5	313337	105372	74329.8	2.08552e+07	5.30944e+07	2.13101e+07	1.56496e+07	208906	98161.7	60158.2	76680.1	150965	46805.5	307353	142203	68820.4	630598	1.13877e+06	50232.7	91676.1	3.54389e+07	70470	309673	7.02526e+07	2.77576e+07	1.09801e+07	1.38308e+06	481608	1.96054e+07	1.16252e+07
meta_274	Caldine	2.55021e+06	1.37923e+06	1.32992e+06	991718	2.13155e+06	815849	1.20201e+06	762322	1.23722e+06	760647	552160	991425	997134	1.19979e+06	919581	909102	464780	723294	1.52111e+06	299592	503408	161023	2.35198e+06	1.5274e+06	630930	1.87625e+06	1.24951e+06	1.69781e+06	516442	2.34641e+06	888256	642464	1.04795e+06	387635	1.47871e+06	655702	744959	1.01052e+06	662649	916845	1.09501e+06	547558	1.5044e+06	809235	834935	699853	913325	307142
meta_275	Caprolactam	108024	119183	86299.8	129520	113280	84788.1	116114	169534	138485	130866	345523	138985	164296	68818.5	144901	359338	129208	97252.3	139975	120907	160857	135522	90138.8	126182	186979	124295	140008	130215	422250	388750	225814	94192.5	256680	108163	130954	131856	130112	97378.7	132439	102431	146353	227982	281195	171624	133101	312912	94609.5	151313
meta_276	Carnitine C10:0	5.52269e+06	6.40412e+06	1.19685e+07	6.97632e+06	1.82613e+06	1.2275e+07	5.76817e+06	1.44395e+06	5.64609e+06	2.92806e+07	7.95449e+06	2.48993e+06	1.30422e+07	4.83595e+06	1.04548e+07	1.4427e+07	3.73456e+06	2.89066e+06	7.41783e+06	3.90387e+06	8.0576e+06	5.59805e+06	5.53377e+06	2.0233e+07	9.66464e+06	2.99257e+06	1.62852e+07	3.65717e+06	3.40661e+06	8.56526e+06	6.44517e+06	1.35902e+07	3.94812e+06	8.8579e+06	1.30133e+07	6.13654e+06	2.37679e+06	8.22638e+06	2.51918e+06	6.41889e+06	3.73249e+06	1.00857e+07	8.73048e+06	2.02742e+07	1.00292e+06	6.18977e+06	1.03961e+07	9.54058e+06
meta_277	Carnitine C10:1	3.41649e+06	9.97088e+06	5.59023e+06	5.40504e+06	1.28449e+06	6.15957e+06	3.99819e+06	1.20797e+06	2.70542e+06	1.50944e+07	8.55878e+06	2.03424e+06	7.73674e+06	2.83583e+06	6.27455e+06	9.51331e+06	2.20102e+06	3.75476e+06	5.7525e+06	3.10945e+06	4.92914e+06	3.62966e+06	4.05724e+06	9.12747e+06	7.03878e+06	2.85514e+06	6.76358e+06	2.25906e+06	2.16047e+06	4.41876e+06	3.28025e+06	9.96111e+06	3.82526e+06	5.18361e+06	9.35831e+06	3.56307e+06	3.22778e+06	5.84791e+06	4.36083e+06	4.81407e+06	2.18076e+06	9.7091e+06	5.63457e+06	1.05793e+07	1.23111e+06	2.43887e+06	6.51679e+06	8.07677e+06
meta_278	Carnitine C10:1-OH	74676.5	86196.9	91458.2	50077.5	44661.7	203898	313601	51773.7	92495.6	96079.2	182263	35838.6	289407	33576.2	129136	192355	61693.6	89484.9	195425	93246	242489	144948	89173.5	301715	402572	40626.8	110376	62616	62772.2	140410	124051	174941	64701.1	78546	232298	63859.1	97065	170803	36227	130782	103529	94871.6	96696.5	183264	77748.6	36014.8	126249	319251
meta_279	Carnitine C10:2	702260	1.00064e+06	1.23639e+06	1.14145e+06	620473	2.29167e+06	3.45552e+06	594289	1.31046e+06	1.57479e+06	3.22118e+06	704468	3.56539e+06	689134	1.55633e+06	4.79861e+06	639941	1.94658e+06	2.24106e+06	1.83436e+06	3.5679e+06	1966852	663542	5.56512e+06	2.69607e+06	867174	1.46892e+06	611609	1.2607e+06	1.84419e+06	1.21916e+06	2.43839e+06	1.22802e+06	954736	4.1793e+06	1.28924e+06	1.21603e+06	1.69757e+06	1.00893e+06	1.37779e+06	1.00518e+06	2.01925e+06	1.65146e+06	2.0302e+06	793080	571399	2.57278e+06	4.22671e+06
meta_280	Carnitine C11:0	482373	324630	1.13291e+06	1.22724e+06	409648	2.14299e+06	2.02078e+06	633951	318364	649483	643629	300136	686592	657599	1.30026e+06	322697	881384	484042	2.06504e+06	508905	560505	675669	1.8888e+06	778873	3.21219e+06	1.4027e+06	759408	299263	1.41281e+06	2.72618e+06	540333	1.46306e+06	563010	574127	377075	232630	126595	270818	312481	497007	1.07938e+06	3.93482e+06	821623	627754	404401	270014	1.09214e+06	1.99643e+06
meta_281	Carnitine C11:1	488863	585551	1.53024e+06	961998	217549	1.85727e+06	1.3949e+06	471127	699109	1.02628e+06	491299	342529	1.01415e+06	1.14102e+06	1.71176e+06	1.04407e+06	1.10182e+06	2.65019e+06	2.03696e+06	1.18502e+06	1.77254e+06	797437	1.60154e+06	875426	2.70295e+06	1.0497e+06	1.47823e+06	606073	1.14772e+06	1.46169e+06	489896	1.58384e+06	1.60787e+06	771982	755810	811168	473146	942203	1.12587e+06	567028	869303	3.37517e+06	1.11524e+06	2.47814e+06	804520	1.47602e+06	922615	2.42434e+06
meta_282	Carnitine C11:DC	225081	266636	462167	229985	70264.7	475769	263120	60976	191342	465452	161110	114768	489952	121881	384736	345275	211819	133599	551441	159630	402937	238591	253221	424191	588133	140739	309171	204081	169623	383269	248020	336086	114718	330870	286461	173317	111736	279812	124974	301228	160078	619472	268344	799227	49572.3	268136	199573	419645
meta_283	Carnitine C12-OH	225081	266636	462167	229985	70264.7	475769	263120	60976	191342	465452	161110	114768	489952	121881	384736	345275	211819	133599	551441	159630	402937	238591	253221	424191	588133	140739	309171	204081	169623	383269	248020	336086	114718	330870	286461	173317	111736	279812	124974	301228	160078	619472	268344	799227	49572.3	268136	199573	419645
meta_284	Carnitine C12:0	1.50842e+06	2.13962e+06	4.17325e+06	1.93858e+06	584871	3.30647e+06	1.61357e+06	539099	1.38125e+06	7.42475e+06	1.9121e+06	930374	3.82037e+06	1.47366e+06	2.98595e+06	4.05764e+06	1.38202e+06	1.10862e+06	2.93408e+06	1.41387e+06	2.46557e+06	1.47471e+06	1.48601e+06	4.82228e+06	2.6593e+06	1.14752e+06	4.34573e+06	1.04591e+06	1.20716e+06	2.0456e+06	1.73633e+06	3.35486e+06	1.15368e+06	3.41433e+06	2.85319e+06	2.44894e+06	760791	2.02847e+06	1.00961e+06	1.93902e+06	1.57564e+06	3.03571e+06	2.32988e+06	7.9872e+06	413544	2.71656e+06	2.68574e+06	3.37579e+06
meta_285	Carnitine C12:1	2.23003e+06	2.79446e+06	5.55441e+06	2.6621e+06	855535	5.41241e+06	3.58281e+06	876209	1.92878e+06	3.73935e+06	2.51821e+06	1.63811e+06	6.21882e+06	1.75146e+06	3.94545e+06	6.43104e+06	2.04906e+06	1.99884e+06	4.61876e+06	2.30566e+06	3.52222e+06	2.71689e+06	2.91567e+06	3.44907e+06	6.27204e+06	1.72635e+06	2.80453e+06	2.43688e+06	2.10094e+06	4.61933e+06	3.95419e+06	3.31112e+06	1.6703e+06	3.85071e+06	3.29849e+06	1.08272e+06	1.12711e+06	3.67443e+06	1.89372e+06	3.8069e+06	2.14694e+06	5.12642e+06	3.90583e+06	5.53682e+06	444559	3.47021e+06	2.2934e+06	5.82466e+06
meta_286	Carnitine C12:1-OH	190723	251826	264475	171009	75241.5	335480	207117	49089	130563	302325	215956	114226	322213	118676	281694	299222	152004	127294	430592	137113	316712	173424	172413	296815	442553	137829	181671	135481	114812	297580	220299	352085	96964.8	223088	297704	117403	138824	317082	132212	246424	149654	373636	216175	573623	61228.9	178612	194046	422393
meta_287	Carnitine C12:3	109609	128555	128976	200992	79904.1	263961	649270	133972	167870	266955	419600	74836.6	492381	130561	214167	388172	82075.8	361503	388862	361305	540840	281916	268138	504549	967681	90363.9	192774	89152.8	178478	274947	95694.4	380363	182371	141355	505287	172060	156382	244321	171233	207218	296230	276084	255306	286007	260448	59227.9	322613	553660
meta_288	Carnitine C13:0	273172	384290	773044	587476	91574.6	832707	748293	201438	171554	427351	189739	131996	398624	413303	503555	224779	754802	300404	841148	751114	1.57823e+06	390632	1.54754e+06	302810	1.65777e+06	616595	665440	163968	633364	930917	424571	547811	526424	442665	203803	121798	247248	363297	98217.9	314009	523342	1.6723e+06	282176	359033	236021	154055	406122	808821
meta_289	Carnitine C13:1	512428	453291	1.36012e+06	781429	339532	1.24104e+06	746005	259388	320889	441359	381072	341836	777332	585349	838799	1.08729e+06	620965	757458	1.13533e+06	444289	832934	500463	973734	708005	1.38544e+06	493996	855260	531710	1.2732e+06	2.40653e+06	598120	1.17057e+06	395561	445260	636179	304719	161133	359779	296999	646266	456884	1.40147e+06	727539	769091	270185	226608	462190	2.27575e+06
meta_290	Carnitine C14-OH	226889	318679	471598	277273	127484	496779	279039	118948	160677	398221	159989	150299	485878	133031	467552	380658	253332	209015	541686	202064	570171	256397	258054	385485	588214	167821	362200	213315	220280	310797	363956	269048	122969	336463	268589	178571	164050	263364	173873	302169	228496	521353	263403	641213	92954.9	269393	180164	483429
meta_291	Carnitine C14:0	566667	889089	1.19299e+06	1.20497e+06	398874	1.32084e+06	796826	448624	785205	1.93376e+06	704365	676327	1.25893e+06	980468	988938	2.69888e+06	742059	1.01638e+06	1.68963e+06	1.05456e+06	1.43004e+06	640902	987067	2.45377e+06	1.09767e+06	571282	1.99277e+06	717630	1.1141e+06	812656	990008	1.09274e+06	632344	1.37663e+06	1.15769e+06	1.00045e+06	607178	640889	730206	1.10987e+06	934479	1.79098e+06	1.05839e+06	2.80187e+06	478517	1.0823e+06	1.15074e+06	2.30188e+06
meta_292	Carnitine C14:1	1.39479e+06	1.67403e+06	3.3288e+06	1.63523e+06	444287	2.97872e+06	2.0224e+06	617718	1.02038e+06	7.49365e+06	1.61082e+06	1.31813e+06	4.13533e+06	1.57824e+06	2.61736e+06	5.8575e+06	1.56571e+06	1.3587e+06	3.38519e+06	2.2703e+06	2.43323e+06	1.21804e+06	1.82946e+06	4.94468e+06	2.76096e+06	943566	5.04441e+06	1.16528e+06	1.5497e+06	2.0728e+06	2.30555e+06	2.87243e+06	1.45574e+06	3.94284e+06	4.11533e+06	1.9414e+06	715474	2.06668e+06	1.44924e+06	2.37834e+06	1.44531e+06	2.80397e+06	2.03153e+06	9.05198e+06	675578	2.99164e+06	3.09385e+06	4.29172e+06
meta_293	Carnitine C14:1-OH	182148	274334	454501	220055	87216.2	487236	320181	81713.5	153402	514452	249899	135243	525454	128736	371534	803298	210342	153051	516387	179733	393492	242133	237799	415393	599465	167319	308001	178841	162657	328375	287785	358073	112473	407351	371106	174122	136088	351354	162270	319390	183966	515563	271522	832469	75625.1	261274	210773	492338
meta_294	Carnitine C14:2	1.0681e+06	1.49382e+06	2.1619e+06	1.58974e+06	487411	1.8673e+06	1.31299e+06	462338	855732	5.63999e+06	2.31692e+06	816362	2.62202e+06	815743	1.67926e+06	3.42036e+06	894318	858245	2.9635e+06	1.34267e+06	1.72141e+06	798450	1.35103e+06	2.27579e+06	1.76974e+06	886379	2.56824e+06	909154	748309	1.60573e+06	992428	3.21527e+06	1.18361e+06	2.68104e+06	2.81788e+06	1.14969e+06	673282	1.86806e+06	790876	1.46215e+06	1.00475e+06	1.77865e+06	1.43611e+06	5.1329e+06	311367	1.43439e+06	2.33338e+06	2.90922e+06
meta_295	Carnitine C14:2-OH	121083	155375	181436	137014	63297	264864	292641	45666.3	103503	318699	244875	82667.3	312214	73806.5	160251	294116	92289.1	105654	274438	79761.2	177211	170134	122474	269699	462385	126022	147634	101655	86206.1	219387	110597	316934	84483.2	205090	224617	73688.8	120736	240326	84343.2	186719	138148	170762	161482	395992	55547.8	126694	132022	309523
meta_296	Carnitine C14:2:DC	508610	871503	1.18241e+06	959894	399742	1.35267e+06	1.16973e+06	431575	572107	1.93398e+06	709043	782061	1.71818e+06	996423	1.04357e+06	4.21635e+06	868313	1.08579e+06	1.6076e+06	1.44017e+06	1.3355e+06	799135	1.00558e+06	2.5005e+06	1.16194e+06	511600	1.88806e+06	669369	983185	1.15755e+06	1.52512e+06	1.16542e+06	772083	1.49125e+06	1.82182e+06	921882	651884	924773	954806	1.62117e+06	865836	1.78892e+06	1.3205e+06	2.61362e+06	597319	1.0818e+06	1.795e+06	2.58166e+06
meta_297	Carnitine C14:3	168821	234513	285472	275233	81215.2	546070	1.1507e+06	91920.8	275604	495924	673281	143740	872081	112202	308246	1.07298e+06	122769	427781	666630	398081	614527	411270	313223	1.32452e+06	969522	123114	403500	154127	245717	427533	236947	631149	280771	202967	1.18266e+06	154306	207352	452757	139301	337990	409229	309205	444382	717970	150677	129125	721269	649353
meta_298	Carnitine C15	105977	111714	290933	204565	75858.3	279776	336025	115101	144507	172046	125277	82874	179928	173740	240923	285024	193037	150741	402775	198842	320938	94423.7	684026	269089	571106	244117	329125	126159	375713	313270	153993	349673	204122	246624	106751	59047.7	102608	158559	73121.7	208308	215553	562097	173253	194183	152496	96538.3	256576	525685
meta_299	Carnitine C15:1	38760.9	52751.8	136074	81808.8	17659.8	122817	118979	28393.2	37198.2	117020	50096.4	39231.1	94547.2	68684.2	88483.1	113126	72269.4	83085.8	139606	68619.4	133308	48203.9	125394	132962	146331	50359.2	155306	52200.6	103202	127027	87873.5	103177	71286.1	119985	74064.3	53810.1	35670.6	44030.7	31429.6	90370.1	76345.9	181761	64507.5	105311	45926.7	68834.7	99910.2	258024
meta_300	Carnitine C15:2	14271.3	16996.7	10344.2	25885.2	7649.42	10641.5	31947	6028.52	11887.9	22975.5	17284.2	16881.1	24274	34579	12889.7	33349.7	20760.4	25288.1	26902	12330.1	21210.6	17495.7	40283	12251.5	43632	4751.73	14508.7	23143.2	16555.7	25701.2	32951.5	27069.6	6645.31	31698	17500.2	21537.1	23525.4	11285.1	20463.4	42037.7	17478.6	16226.6	14526.3	15340	14342.9	16298.4	25750	19547.4
meta_301	Carnitine C15:DC	88744.2	99549.6	164026	171354	47771.1	125583	99026.5	58824.7	80234.8	138182	53204.3	86233.8	146617	73625.5	168028	205866	116015	149187	162013	136220	272948	70679.3	112588	191241	125974	70847.8	183513	92433	118664	99210.4	127528	116561	61270.3	124383	119697	103070	67415.5	67824.3	103274	108913	89685	191485	102309	192142	69312.2	139377	119763	214040
meta_302	Carnitine C16-OH	88744.2	99549.6	164026	171354	47771.1	125583	99026.5	58824.7	80234.8	138182	53204.3	86233.8	146617	73625.5	168028	205866	116015	149187	162013	136220	272948	70679.3	112588	191241	125974	70847.8	183513	92433	118664	99210.4	127528	116561	61270.3	124383	119697	103070	67415.5	67824.3	103274	108913	89685	191485	102309	192142	69312.2	139377	119763	214040
meta_303	Carnitine C16:0	3.171e+06	4.93943e+06	6.2895e+06	8.1168e+06	3.57429e+06	6.63545e+06	5.39396e+06	3.06063e+06	3.67492e+06	6.49108e+06	4.91868e+06	4.83298e+06	6.53208e+06	6.14855e+06	7.46199e+06	1.30528e+07	4.77655e+06	6.75358e+06	6.60519e+06	6.49588e+06	6.47175e+06	4.59155e+06	5.99416e+06	9.01248e+06	5.71243e+06	3.5014e+06	7.15285e+06	3.94541e+06	5.14471e+06	4.60519e+06	6.81923e+06	4.46487e+06	5.12479e+06	7.30244e+06	5.58083e+06	6.21593e+06	4.37861e+06	3.26943e+06	6.14131e+06	6.69321e+06	5.12597e+06	8.10127e+06	6.17883e+06	8.17965e+06	3.17024e+06	6.91634e+06	7.02405e+06	1.33076e+07
meta_304	Carnitine C16:1	406732	841420	1.04657e+06	879338	406319	1.32402e+06	1.13803e+06	410633	527569	1.81962e+06	641408	672343	1.75595e+06	876103	996259	4.0453e+06	847335	1.07375e+06	1.56419e+06	1.28952e+06	1.22282e+06	729284	964541	2.3061e+06	1.08915e+06	480702	1.69464e+06	619912	874570	1.01961e+06	1.41266e+06	1.0852e+06	776016	1.41124e+06	1.65374e+06	863655	563586	790099	861043	1.42275e+06	836472	1.67353e+06	1.18206e+06	2.48769e+06	547493	994794	1.69847e+06	2.38287e+06
meta_305	Carnitine C16:1-OH	68889.8	61716.1	83551.9	60087.4	31090.6	103276	78755.6	32489.7	41004.4	153829	47708.4	59346.1	140066	45291.1	113023	164577	76939.3	68560.2	149829	89794.4	158762	46293.8	75353.5	147543	109080	41495	127442	54870.4	89115	85975.4	105570	95368.7	38106	116701	91757.5	66377	46433.6	75351.2	39831.7	90322.7	64508.4	138960	86131.3	210716	36632	107831	70412.4	195369
meta_306	Carnitine C16:2	165309	348461	299335	275291	78402.7	370680	265422	120801	128921	982473	389747	182208	396797	152948	308724	624231	229173	181916	576225	248582	378571	176413	281139	426505	427729	157285	485701	237500	180907	248394	172323	588195	284538	420959	615816	203841	143117	343477	186416	303927	168934	470873	224643	724741	107853	163237	487571	686623
meta_307	Carnitine C16:2-OH	31403.7	18731	20353	30755.7	10036.7	20397	36370.2	8009.34	4596.84	35872.4	26416.1	38435.2	95734.6	103649	24316.6	850567	27900.9	35036.5	38463.8	26461.5	33029.2	11631	26581.2	15291.9	39510.9	4329.32	79660.6	20078.7	7024.35	16942.4	16348.9	50065.7	30431	66113.7	48288.5	18046.4	15049.5	26075.6	23402.1	16091.5	16939.8	45636.3	18614.2	31778.4	10344.1	26016.8	24865.1	37799.6
meta_308	Carnitine C16:3	141951	183923	307213	316219	81864.3	263302	128913	92301.9	145325	434703	311055	142786	436161	106623	266755	622634	171302	206645	477033	335313	410939	158858	263263	134969	399896	127543	362769	123901	204732	248956	189087	391676	184428	529245	511399	127870	127767	238522	162035	229226	247756	311076	215453	498687	92680.6	229092	359315	573546
meta_309	Carnitine C17:0	86910.4	82243.1	142133	278145	81471.1	246656	251325	168343	124731	195857	137043	108711	206930	282708	210544	347654	211892	303108	230575	201616	210272	111085	424951	317463	194666	139410	220913	110920	280681	190560	166708	315010	176225	171220	127697	110473	111750	96973.6	128798	202384	268198	362279	216873	155635	278050	165602	243523	656425
meta_310	Carnitine C17:1	29352.4	50492.7	74231.1	75744.3	29875.7	68355.6	88926.2	30837.3	42068.9	63207.2	30268.9	27472.7	80926.3	68317.4	69854.9	153974	46419.7	86663.5	102302	74093.6	78261.5	42452.4	141279	114437	98235.5	47813.4	125484	47026.9	113443	104724	79225.8	92621.6	96567.3	70878.3	50266.7	33869.1	30886.4	39809.9	49119.9	108939	78616.6	112672	70626	57044.3	56176.5	83012.9	137170	202431
meta_311	Carnitine C17:1:DC	55516.5	91882.2	87255.7	91290.7	41181.1	108159	86786.8	38149.9	59997	171317	47287.9	68484.8	168430	59366.3	125479	293438	96379.2	89829.4	150114	126126	162491	53065.8	98876.2	207607	88192.2	55902.7	182638	65381.5	84863	79308.8	121429	110147	56442.6	123904	134815	54211.8	58779	94087.4	85149.7	93676.4	90411.4	215195	81352.3	216302	50896.7	90667	85467.6	274504
meta_312	Carnitine C18-OH	59120.2	78723.2	106227	137628	22051.8	76080	74862.4	52063.3	48305.4	90996.9	66291.4	57111.3	95204.8	47114.5	143656	162436	60181.4	77643.5	87440	66216.9	145371	56323.9	79841.7	101605	51668.9	68094.5	87725	73706.2	90359.2	55794.8	78913.5	56439.3	52614.4	103234	44759	46278	45846	46565.5	83796.2	64030.7	79127	97862	56216.2	92687.9	42477.4	82736.8	53712.1	104867
meta_313	Carnitine C18:0	852113	1.30025e+06	1.50453e+06	1.88035e+06	768134	1.33842e+06	1.15629e+06	1.10314e+06	1.04184e+06	1.54079e+06	1.57841e+06	996592	1.75669e+06	1.92404e+06	1.62899e+06	2.40961e+06	1.31838e+06	1.56647e+06	1.45383e+06	1.57189e+06	1.95864e+06	1.22051e+06	2.22843e+06	1.57669e+06	1.26357e+06	761765	1.56394e+06	955702	1.36052e+06	889099	1.27795e+06	1.53952e+06	1.27937e+06	1.80634e+06	1.08626e+06	1.88707e+06	1.07781e+06	779978	1.4219e+06	1.12895e+06	1.87229e+06	2.18767e+06	1.15975e+06	1.38042e+06	1.12409e+06	1.98105e+06	1.60546e+06	2.74323e+06
meta_314	Carnitine C18:1	2.70086e+06	3.8832e+06	5.58636e+06	5.66479e+06	3.69371e+06	6.66231e+06	6.73074e+06	3.03861e+06	3.12093e+06	6.70376e+06	5.18751e+06	3.92731e+06	8.33427e+06	6.77816e+06	6.47447e+06	2.03384e+07	5.37927e+06	5.53376e+06	6.05665e+06	8.12141e+06	7.26064e+06	4.80046e+06	7.24755e+06	9.04375e+06	6.48243e+06	3.26488e+06	6.81672e+06	3.65968e+06	5.67512e+06	4.81215e+06	6.50419e+06	4.67152e+06	5.39598e+06	7.91903e+06	5.86473e+06	5.03667e+06	5.52864e+06	3.85458e+06	4.73919e+06	6.39512e+06	4.97469e+06	8.10198e+06	5.45082e+06	7.48413e+06	3.57942e+06	7.2406e+06	7.81042e+06	1.19539e+07
meta_315	Carnitine C18:1-OH	50168.5	67674.6	70959.9	56019.9	24298.6	97883	70957.6	34460.7	31232.6	135150	37480.9	51466.5	136770	49083.4	95125.2	205867	68077.7	60390.2	120910	85614.6	134984	40311.6	71655.3	155780	75062	40662.5	146071	57572.1	63743.2	50416.2	93924.3	91395.8	42873.1	96238.4	114726	39781.2	43980.1	63319.5	44888.5	89656	55063.1	158818	55879.3	176649	34889.2	66781.8	77245.6	188719
meta_316	Carnitine C18:1:2DC	42247.9	50170.1	66938.5	71123.2	55831.5	38425.8	78332.7	44837.9	33302.5	309923	83760.6	47933	174524	85946.1	88680.4	136856	85600.5	65552.3	96336.2	56827.6	250692	23343.8	57269.2	78608.7	128064	30452.2	63855.8	27033.5	116595	79061.5	57531.1	95284.1	32274.3	123771	67746.2	97493.8	95683.5	117525	21627	86023.9	75780.3	60211.3	50206.1	129920	48101.8	81000.6	44565.9	140270
meta_317	Carnitine C18:2	2.14848e+06	4.65089e+06	3.11037e+06	5.57289e+06	3.28487e+06	3.82088e+06	4.65974e+06	3.17e+06	2.35999e+06	4.90967e+06	7.26441e+06	3.3628e+06	4.89672e+06	3.78607e+06	4.12723e+06	1.08594e+07	3.6763e+06	4.77509e+06	4.79144e+06	5.08455e+06	4.6982e+06	2.99702e+06	5.70429e+06	4.4766e+06	5.20948e+06	3.03153e+06	3.5756e+06	3.09519e+06	3.77114e+06	3.3169e+06	3.45164e+06	4.00691e+06	5.62819e+06	3.8128e+06	4.59154e+06	2.95556e+06	4.32917e+06	3.04486e+06	4.01946e+06	5.65468e+06	3.48738e+06	5.64781e+06	3.94368e+06	3.518e+06	2.45713e+06	3.42292e+06	6.86119e+06	9.25198e+06
meta_318	Carnitine C18:2-OH	40947.8	46155.2	46143.8	50235.1	14986.4	57058.6	31781.6	16490.9	30406.9	91032.2	58134.8	36586.4	75125.6	25739.1	55583.5	113177	37479.7	42651.6	80142.8	44079.6	68378.4	24356.3	42581.6	59224.2	65369.9	34998.3	86827.6	38118	32156.8	34638.5	41787.8	65235.7	34016.4	64643.5	67683.7	43413.8	39188.3	45101.7	42728.7	69786.5	28965.4	110053	40502.9	137605	16200.1	20350.5	56528.2	140221
meta_319	Carnitine C18:3	143600	256703	198535	388932	329018	513847	1.51329e+06	332381	345161	354522	951764	293315	887885	254741	311533	1.77804e+06	238177	927873	509707	864315	677747	433679	425464	1.08537e+06	861725	173786	445805	199646	441698	348497	307619	393383	543879	381751	860450	232557	688119	289609	357219	509769	555583	447577	400013	390424	685440	204309	1.11012e+06	1.52212e+06
meta_320	Carnitine C20:1	83129.7	141177	148383	137896	91870.8	179043	138819	103680	75407.6	200086	103231	95949.3	239724	155042	177641	409609	148491	110652	163436	154760	161042	112742	150533	165492	126909	58812.4	162907	94748.9	103577	116009	155911	107615	177967	131370	151008	172635	143704	97063.9	172054	147866	115511	289616	134265	235509	99689.9	211606	171154	265168
meta_321	Carnitine C20:2	101097	226959	189870	281785	169704	182544	166957	212070	85513.1	278314	296491	197999	285708	197243	167222	684120	224440	257302	218997	221970	217083	140409	246224	183061	222027	154951	241327	131954	216638	126015	218302	228112	292571	181677	225927	283386	205370	93184.8	234026	256806	137584	264882	228587	202773	164307	375151	296506	454153
meta_322	Carnitine C20:3	58106.8	123775	111046	240491	144652	147152	203586	118420	96665.5	130121	152544	116082	193967	109835	115828	447768	142179	250136	127095	154841	152728	97055.6	162112	174111	167864	108034	146647	79863.1	165262	98538	133701	124705	138419	155006	133368	127947	143535	57826.1	160520	168083	123019	166009	174095	128141	132730	173796	261013	299124
meta_323	Carnitine C20:4	65042.1	114999	175157	274001	198944	200530	234637	155257	123465	145997	155394	139271	281164	97301.9	154597	329199	154143	203315	149385	213404	176217	107196	209034	183979	279311	121621	189373	92937.4	180863	156592	157461	118514	166247	154587	138174	103050	141049	113927	130496	157017	162435	186648	202239	122094	126762	235886	405283	267172
meta_324	Carnitine C20:5	6198.69	27434.7	28326.5	53851.4	18462.8	34721.2	59106.6	19654.4	36589.3	15557.3	41981.8	11836.5	39413.2	14462.8	12683.5	59684.2	13114.2	53359.7	42066.8	56243.9	89488.8	33484.5	31634.1	84177.1	64452.8	10999.9	43432.4	21746.9	51151.5	26037.3	22995.2	18785.1	36782.9	20512.7	31011.2	16470.7	17626	30547.7	17211.7	24541	31415.2	28109.2	20641.2	19757.8	20652.3	15719.6	57014.2	60946
meta_325	Carnitine C22:3	124902	165918	129626	275910	123504	184814	182696	119629	115194	142027	214759	195528	148055	190954	213811	119412	135257	202403	214567	183025	127006	177831	147957	120835	114689	155133	108140	130412	131106	124464	174674	112799	180033	220102	155875	199573	222929	74604.3	185441	166656	185725	205025	151574	132446	115076	235771	234815	179543
meta_326	Carnitine C22:4	8258.09	18595.9	34401	39542.8	42156.6	14529.1	24228.9	24818.5	12129.8	15084.7	21488	23569.6	35971.7	17341.1	27925.5	42141.9	19666.3	22419.6	20137.6	30308.3	15388.8	9884.68	30470.5	16798	25196.3	15038.4	18287.2	15941.4	19141.1	16176.9	29497.5	16663.7	17185.4	26163.1	16076	25384.5	20432.3	5377.02	39804.8	22495.2	18627	38795.9	34005.9	20042	12601.7	37659.8	30303.4	41349.4
meta_327	Carnitine C22:5	15829	30133.6	21394.3	40122.1	30398.9	40245.2	29560.2	39845.5	26489.6	10884	32370.3	12273.8	45334.6	6330.09	21747.2	56662	19236.3	51546.9	26796.2	37049.3	33109.9	11044	42813.9	45941.2	42748.3	14693	27283	12185.5	27863.4	16038.9	19734.1	13394.8	29296.7	18777.3	13856.2	24559.2	17685.9	10070	19280.4	7700.13	21394.3	21390.4	21865.2	8795.85	22005.7	29144.7	48120.7	33356.8
meta_328	Carnitine C22:6	7450.96	12819.9	28411.5	31493.6	7829.54	43078.1	14095.1	12010.3	12922.3	13706.2	6516.48	12545.5	15753.7	11974.1	11264.5	19224.5	17103	13237.1	21137.5	42207.7	30203	14092.3	35620.6	19171.7	16522.6	16403.6	34523	8739.76	7006.16	18718.5	12099.9	15422.9	23452.4	7530.76	17212.5	8707.79	7365.76	17012.4	7446.46	15746.8	14224.2	38125	20765.2	41801.1	1676.01	17402.6	18650.6	16266.6
meta_329	Carnitine C24:5	23032.5	33351.4	26927.3	51716	22164.1	33066	18278.8	18798.6	14694.6	22376	47350.8	25020.5	60323.5	30390.2	37692.4	19062.3	37282.7	67283.4	35292.2	30486.2	30999.1	13596.7	30594.2	15840.3	21408.8	15721.2	18658.3	14334.1	26195.5	24862.7	23118.1	31057.1	42070	38462.4	20109.6	41927.3	39310.7	14896.1	47718.8	22055.3	39300.1	27994.5	28091	18015.3	22924.7	62909.9	29416.9	31584.1
meta_330	Carnitine C2:0	1.45572e+08	1.28142e+08	1.53123e+08	1.55492e+08	8.6889e+07	2.02335e+08	1.41839e+08	1.30437e+08	1.09079e+08	1.64333e+08	1.41831e+08	1.37402e+08	2.00013e+08	1.25526e+08	1.62142e+08	2.11899e+08	1.45813e+08	1.56782e+08	1.70327e+08	1.69815e+08	1.73531e+08	1.54635e+08	1.48518e+08	1.65916e+08	1.34275e+08	1.62877e+08	1.41734e+08	8.85778e+07	1.39244e+08	1.1549e+08	1.44167e+08	1.87535e+08	8.17162e+07	1.36358e+08	1.42084e+08	1.63679e+08	1.2768e+08	1.44757e+08	1.57809e+08	1.49753e+08	1.53869e+08	1.82915e+08	1.62915e+08	1.95215e+08	1.23582e+08	1.74373e+08	1.25613e+08	1.60328e+08
meta_331	Carnitine C3:1-2OH	991382	624369	722942	915828	360088	1.73731e+06	790537	870531	611159	1.67036e+06	611565	1.05317e+06	2.07913e+06	443293	1.59543e+06	1.3161e+06	752159	920637	1.87844e+06	1.02883e+06	2.24023e+06	1.15703e+06	1.02254e+06	2.86068e+06	1.73036e+06	543645	1.26651e+06	756063	592312	665706	2.83188e+06	813675	716828	608257	1.11439e+06	1.22218e+06	1.34132e+06	1.45004e+06	434502	1.41739e+06	1.00129e+06	1.2872e+06	932308	2.30365e+06	947756	538390	1.16242e+06	1.6406e+06
meta_332	Carnitine C4-OH	927040	1.23267e+06	1.56622e+06	769426	574074	2.51063e+06	1.47313e+06	1.80501e+06	667824	2.89182e+06	773340	1.1499e+06	2.99172e+06	522120	2.68966e+06	1.01077e+06	577926	1.58365e+06	1.45112e+06	2.22389e+06	4.35459e+06	1.19511e+06	1.17541e+06	5.05571e+06	2.94165e+06	606256	1.70848e+06	550148	1.14522e+06	1.39093e+06	5.05768e+06	991048	502166	673537	1.07248e+06	2.25385e+06	1.10309e+06	2.57224e+06	793832	1.88376e+06	935865	1.10577e+06	1.88728e+06	3.70162e+06	1.15496e+06	863495	2.03378e+06	3.18104e+06
meta_333	Carnitine C4:0	5.85037e+06	6.18263e+06	8.18736e+06	1.30501e+07	3.09345e+06	1.1009e+07	8.38047e+06	1.01552e+07	5.40538e+06	1.08759e+07	4.45939e+06	4.8048e+06	1.8293e+07	9.82025e+06	8.54318e+06	1.31863e+07	1.27402e+07	2.25631e+07	1.96131e+07	8.69854e+06	9.91733e+06	4.84584e+06	9.09088e+06	9.65479e+06	2.95929e+07	7.10499e+06	7.00118e+06	4.5507e+06	1.39161e+07	6.23798e+06	4.8939e+06	1.42218e+07	3.6965e+06	1.31064e+07	6.62085e+06	1.20121e+07	1.04203e+07	9.56319e+06	2.01255e+07	4.71905e+06	1.41035e+07	1.96289e+07	2.56068e+07	1.12452e+07	6.73198e+06	1.89215e+07	2.70176e+07	1.07822e+07
meta_334	Carnitine C4:DC	762954	766622	1.22102e+06	1.12651e+06	1.25545e+06	486427	1.00693e+06	1.18711e+06	858085	803449	997791	1.07014e+06	1.1874e+06	1.71391e+06	1.56725e+06	466221	1.09899e+06	1.0932e+06	471298	1.20247e+06	1.20925e+06	811494	1.52536e+06	722516	1.40211e+06	725264	485393	473815	1.73399e+06	1.42912e+06	840140	686531	839455	5.56004e+06	500788	1.81115e+06	956775	923082	1.17718e+06	496864	1.00618e+06	754745	965365	1.13033e+06	1.02056e+06	932817	1.11415e+06	813668
meta_335	Carnitine C5-OH	386663	487919	827712	1.03277e+06	424289	830411	629163	563201	395063	573172	331574	713458	918849	1.11803e+06	1.2133e+06	658400	654714	1.05484e+06	816169	1.17628e+06	1.00121e+06	453405	882663	581631	1.45225e+06	552347	694247	489857	1.39547e+06	726247	418182	561194	617040	2.52803e+06	489674	702366	731189	703482	933431	377061	843516	927759	642897	949297	583010	589176	617080	533339
meta_336	Carnitine C5:0	4.90493e+06	3.2189e+06	7.00565e+06	8.94475e+06	1.43378e+06	4.83764e+06	7.10232e+06	4.52057e+06	2.96269e+06	6.42199e+06	2.4975e+06	2.63256e+06	1.16796e+07	4.39868e+06	4.30567e+06	2.84185e+06	9.37203e+06	7.18753e+06	9.57233e+06	5.40922e+06	5.36796e+06	3.28531e+06	9.40345e+06	6.18156e+06	1.0376e+07	3.48411e+06	4.23331e+06	3.71962e+06	7.0297e+06	4.44212e+06	2.81737e+06	8.03986e+06	3.29052e+06	1.41642e+07	5.32062e+06	1.30557e+07	6.42881e+06	6.87218e+06	8.00533e+06	4.55438e+06	8.26923e+06	6.43067e+06	8.1837e+06	5.26925e+06	4.70237e+06	9.0407e+06	7.75001e+06	3.75226e+06
meta_337	Carnitine C5:1	371891	207897	864085	1.29464e+06	140860	919796	515879	600625	357352	653345	129344	208460	1.67902e+06	446668	622734	310944	619096	751456	870263	558395	884571	310090	1.07431e+06	268503	1.75051e+06	356900	488437	298782	774456	589139	303834	770875	242892	3.37063e+06	353711	626751	736371	711138	1.19236e+06	437951	739071	841205	664034	582593	430380	574876	443182	398449
meta_338	Carnitine C6-OH	359370	359416	363508	383040	152566	655017	370271	320300	213275	820734	333901	441437	1.0572e+06	169401	726294	612828	265538	479047	743358	553847	1.20207e+06	350652	427413	1.00345e+06	967924	258950	764027	255813	256780	393048	440977	444498	300919	528266	598298	536336	282103	654741	223658	635782	400907	496702	484544	1.12754e+06	458214	251740	549776	1.41943e+06
meta_339	Carnitine C6:0	1.79582e+06	2.00373e+06	2.45028e+06	1.98185e+06	269335	3.17723e+06	1.74716e+06	749931	1.00192e+06	5.04462e+06	1.40045e+06	1.12424e+06	3.53691e+06	1.60441e+06	2.06889e+06	5.87357e+06	1.0702e+06	1.40222e+06	2.56482e+06	1.8182e+06	1.87939e+06	1.41149e+06	1.8703e+06	4.75894e+06	2.0769e+06	1.04717e+06	4.7663e+06	881411	1.40226e+06	1.37346e+06	1.14156e+06	3.64474e+06	918396	2.51079e+06	2.94498e+06	2.34734e+06	929265	2.05539e+06	1.63958e+06	1.66359e+06	1.28117e+06	2.80035e+06	1.88714e+06	5.1679e+06	493095	1.50325e+06	2.21405e+06	3.25764e+06
meta_340	Carnitine C6:1	281152	227562	233891	336160	182372	582606	490509	183281	178401	475485	715663	295534	539581	186046	348195	579712	94289	413485	660258	536784	2.0276e+06	386201	291484	796568	553028	146635	435078	150101	183646	303537	197469	397927	211142	627682	455789	325153	237127	345498	189157	313395	435708	462003	354977	898539	199727	231566	405898	628808
meta_341	Carnitine C7-OH	30271.4	47751.7	48180.3	59315.4	27669.4	30567.2	40640.6	31144.9	34645.5	41347.1	31767.3	26766.1	35478	61437.8	60707.7	73265.8	34011.5	38081.8	35014.5	45554	47304.3	24794.1	45586.6	33772.3	53899.1	19216.7	39882.3	16236	30551.3	45275.7	43842.5	61328.8	40687.2	34350.8	39496.7	33779.7	42895.9	30545.1	31986.6	25794.4	43281.4	37215.1	51509.3	54261.7	40756.8	45399.5	37191.6	45573.4
meta_342	Carnitine C7:0	58063.6	44151.3	59851.8	60404.7	11847.1	84090.9	50057.3	31728.6	45020.9	74180.5	24904.3	27979.9	81172	41488.3	67008.1	93882.9	70173.5	37748	60731.5	55038.9	78523.9	33691.3	78167.2	149798	86036.2	30258.8	118332	32940.4	57758.7	67663.9	39508.4	102543	44202.7	50095.1	26139.4	60878.2	41429.8	51956.2	22690.3	50116.3	67637.5	82101.4	73568.9	105586	37268	36769.8	80070.6	122207
meta_343	Carnitine C7:1	70267.8	40380.6	88462.6	213214	225785	155259	218972	63320.2	307340	119690	1.16816e+06	254222	172025	46334.6	300817	163049	77314.1	115147	420517	356234	899300	561548	139941	488490	407560	158414	117626	111771	98450.6	161108	292572	101827	165935	579704	435666	491970	185620	433498	49940.1	122860	277527	361922	144772	605381	140556	45408	173654	226578
meta_344	Carnitine C8-OH	1.43158e+06	1.81403e+06	3.17292e+06	1.68723e+06	603165	3.65733e+06	1.79096e+06	628821	1.2841e+06	2.92215e+06	1.42269e+06	907524	3.23773e+06	757595	2.94386e+06	1.55775e+06	1.01978e+06	795937	3.32861e+06	1.30857e+06	2.94425e+06	1.887e+06	1.76038e+06	2.34202e+06	4.36269e+06	1.06447e+06	1.77408e+06	1.31805e+06	1.03058e+06	2.63127e+06	1.93237e+06	2.81839e+06	877565	2.27152e+06	2.03402e+06	1.15066e+06	934527	3.09276e+06	754532	1.979e+06	1.22567e+06	3.66265e+06	1.77795e+06	4.65579e+06	642399	1.98683e+06	1.19205e+06	2.98866e+06
meta_345	Carnitine C8:0	4.81355e+06	6.10234e+06	9.55475e+06	5.83875e+06	1.36133e+06	1.01289e+07	5.32268e+06	1.55078e+06	4.41172e+06	2.42465e+07	6.7339e+06	2.34069e+06	1.06201e+07	3.93839e+06	8.63796e+06	1.21513e+07	3.0143e+06	2.71826e+06	6.96549e+06	3.87617e+06	6.72087e+06	4.74475e+06	4.92895e+06	1.72594e+07	7.90204e+06	3.12526e+06	1.41032e+07	2.57056e+06	3.35446e+06	7.07751e+06	4.93262e+06	1.26134e+07	3.52157e+06	7.39725e+06	1.22218e+07	5.44049e+06	2.21921e+06	7.23148e+06	2.32012e+06	5.26325e+06	2.9937e+06	9.03019e+06	6.74631e+06	1.53183e+07	1.22447e+06	4.29751e+06	8.84215e+06	9.1223e+06
meta_346	Carnitine C8:1	1.48248e+07	8.16387e+06	8.60768e+06	2.24456e+07	3.2883e+06	1.67305e+07	5.40794e+07	1.41981e+07	1.29684e+07	2.56714e+07	3.95012e+07	1.69891e+07	2.86196e+07	6.19745e+06	1.88342e+07	8.36521e+06	1.25611e+07	2.01321e+07	4.25797e+07	3.60915e+07	5.80971e+07	3.60172e+07	2.59736e+07	4.74255e+07	5.91033e+07	1.14202e+07	1.45459e+07	1.62752e+07	1.68815e+07	1.44342e+07	7.89994e+06	1.79014e+07	9.98082e+06	1.62535e+07	2.88543e+07	3.07716e+07	2.23528e+07	3.62299e+07	1.31511e+07	1.5692e+07	3.03568e+07	4.02877e+07	1.95288e+07	2.17805e+07	2.59241e+07	7.5093e+06	2.48306e+07	3.16857e+07
meta_347	Carnitine C9:0	361598	418432	920837	1.15744e+06	282786	1.17102e+06	1.04234e+06	409441	400505	1.07055e+06	623377	245444	501404	1.35653e+06	912573	368410	845163	538850	1.4273e+06	851367	946428	500992	1.72036e+06	994663	2.21984e+06	990392	581190	232749	1.34308e+06	1.49916e+06	448372	1.1327e+06	835188	537338	449528	227735	247092	437496	295906	358348	916988	3.47893e+06	417817	826530	457760	270428	686836	1.27573e+06
meta_348	Carnitine C9:1	82037.9	113608	151015	194493	26104.3	266001	203939	78501.1	73752	103631	100843	85095.3	144107	24720	223425	53371	72429	89512	308962	85987	155881	117493	263781	120041	326222	144961	117107	49961.7	142013	273275	69243.1	216347	172883	135486	65130.9	124137	87270.6	131073	67826.1	69419.5	79604.2	378039	135687	255765	42291.1	46938.8	134395	243506
meta_349	Carnitine C9:1-OH	2.28099e+06	2.25543e+06	2.40712e+06	4.09973e+06	1.11673e+06	2.70261e+06	5.23246e+06	3.26455e+06	2.93582e+06	3.92829e+06	7.18795e+06	4.11378e+06	4.16467e+06	1.6828e+06	5.41784e+06	2.68944e+06	1.76713e+06	4.02425e+06	8.31979e+06	7.54798e+06	8.95613e+06	4.75696e+06	5.38066e+06	4.3343e+06	1.37345e+07	2.46062e+06	2.40381e+06	997297	4.02803e+06	3.38732e+06	2.91175e+06	3.45469e+06	5.14788e+06	5.65919e+06	7.01608e+06	8.18214e+06	6.01002e+06	5.33846e+06	2.51999e+06	2.64026e+06	5.16442e+06	6.09203e+06	3.32588e+06	5.77393e+06	4.73607e+06	2.74551e+06	4.99774e+06	5.9643e+06
meta_350	Carnitine C9:DC	59524.9	55812.2	30151	43658.6	18297.4	30705.2	22406.7	22176.1	14847.8	42577.3	40046.2	21250.5	40866.7	24484.8	35516.8	75672.5	56188.2	32623.3	60582.9	23862	54645.7	17333.8	30822.4	84602.1	52868.2	16738.7	23818	9811.66	29569.3	33318.7	54489.4	33379.1	29271	46296.2	62620.5	48254.5	30549.7	77818.1	25027.2	28213	17823.1	33375.9	29217.7	75321.8	15895.7	38825.9	24462.4	46515.6
meta_351	Carnitine isoC4:0	5.85037e+06	6.18263e+06	8.18736e+06	1.30501e+07	3.09345e+06	1.1009e+07	8.38047e+06	1.01552e+07	5.40538e+06	1.08759e+07	4.45939e+06	4.8048e+06	1.8293e+07	9.82025e+06	8.54318e+06	1.31863e+07	1.27402e+07	2.25631e+07	1.96131e+07	8.69854e+06	9.91733e+06	4.84584e+06	9.09088e+06	9.65479e+06	2.95929e+07	7.10499e+06	7.00118e+06	4.5507e+06	1.39161e+07	6.23798e+06	4.8939e+06	1.42218e+07	3.6965e+06	1.31064e+07	6.62085e+06	1.20121e+07	1.04203e+07	9.56319e+06	2.01255e+07	4.71905e+06	1.41035e+07	1.96289e+07	2.56068e+07	1.12452e+07	6.73198e+06	1.89215e+07	2.70176e+07	1.07822e+07
meta_352	Carnitine ph-C1	24734.6	30672.9	53913.2	51741.7	94047.6	285015	300159	111862	88288.7	197170	54827.4	100452	278071	100552	73792.2	66453.1	1.63174e+06	24060.5	500393	74168.1	321496	68739.9	200892	115314	686924	24759.9	71358.2	366177	212495	76147	89659.3	376556	46531.3	58954.2	25963.7	129765	172165	135122	55485.2	180234	41262.6	272275	77449.7	741386	144847	42542.2	227057	130084
meta_353	Carnitine ph-C14	69182.9	136672	207083	268625	193553	179800	209204	161053	89899.5	117118	153076	129309	276876	98640.6	146292	327125	109789	175729	155608	229157	188167	130092	234208	162883	265303	106361	220051	83391.2	182757	140846	178611	123906	145569	167430	128209	86985	120543	102740	127185	147963	152063	188998	179375	107608	153292	218067	342086	278456
meta_354	Carnitine-2-methyl-C4	4.90493e+06	3.2189e+06	7.00565e+06	8.94475e+06	1.43378e+06	4.83764e+06	7.10232e+06	4.52057e+06	2.96269e+06	6.42199e+06	2.4975e+06	2.63256e+06	1.16796e+07	4.39868e+06	4.30567e+06	2.84185e+06	9.37203e+06	7.18753e+06	9.57233e+06	5.40922e+06	5.36796e+06	3.28531e+06	9.40345e+06	6.18156e+06	1.0376e+07	3.48411e+06	4.23331e+06	3.71962e+06	7.0297e+06	4.44212e+06	2.81737e+06	8.03986e+06	3.29052e+06	1.41642e+07	5.32062e+06	1.30557e+07	6.42881e+06	6.87218e+06	8.00533e+06	4.55438e+06	8.26923e+06	6.43067e+06	8.1837e+06	5.26925e+06	4.70237e+06	9.0407e+06	7.75001e+06	3.75226e+06
meta_355	Carnosic acid	182500	416454	327940	397640	120207	191749	279505	184723	149535	330708	300921	211350	231383	202429	226697	377699	239588	279950	417990	347678	296309	181850	187854	116988	372835	245274	173919	99702.4	269509	202053	248198	226467	260164	248734	279818	263894	438139	187402	450901	283890	172186	450435	248018	296459	235272	206002	247841	224939
meta_356	Chenodeoxycholic Acid	44739.3	2550.55	2970.82	10127.4	48641.1	87719.1	447520	55688.9	19657.9	83069.7	57784.4	171694	18655.7	12910.7	74279.1	2128.41	59860.9	7587.11	313766	5429.73	430135	23393.9	50520	13093.1	291726	2981.29	20018.2	110057	102302	55148.6	18878.8	83207.6	83868.4	15553.7	7166.11	29934.9	52047.5	71411.7	3793.07	86126.4	4535.53	12488.7	100898	115519	54452.7	102722	125811	11624.7
meta_357	Cholic acid	1.03222e+07	1.58787e+06	3.4707e+06	8.52652e+06	635554	2.50003e+06	1.22868e+07	1.63163e+06	792416	1.05434e+06	1.14447e+06	2.95161e+06	6.69221e+07	2.66612e+06	1.13476e+06	6.34934e+06	3.49429e+06	5.60613e+06	1.43542e+06	1.67562e+06	2.89462e+07	2.18408e+06	2.80224e+06	1.60916e+06	2.85745e+07	2.44422e+06	2.32717e+06	1.94736e+07	1.0636e+07	2.35736e+06	776072	2.94432e+06	2.43638e+06	7.77214e+06	4.2579e+06	1.21318e+07	1.80549e+07	3.40059e+06	5.61589e+06	9.02785e+06	4.21884e+06	2.27038e+06	1.49639e+07	3.63017e+06	1.3732e+06	1.58059e+06	1.24308e+06	1.95075e+06
meta_358	Chrysoeriol	16524.2	17696.8	26445	19767.2	23761	20533.2	28479.4	30139.4	28103.2	47380.6	30473.7	16446.1	23128.3	11344.6	20452.8	74272.6	22544.4	25355.8	30724.4	22136.6	16176.1	25007	14179.7	68078	32951.9	17834.1	18554.8	5381.78	22729.1	34696.9	28008.5	29880.8	13186.2	52257	47694.8	7030.66	11046.5	12364.2	17657.4	19654.7	23017.5	18394.4	28833.9	32887	24496.1	16894.8	20556.5	30238.4
meta_359	Cis-4-Hydroxy-L-Proline	586041	861103	551766	816741	419463	645458	725759	603268	388280	707058	696354	461928	1.08016e+06	633314	832789	722824	1.50893e+06	725757	696111	641641	685052	628358	723851	511192	731187	603763	456812	460542	836134	628657	520744	626456	604518	1.04092e+06	589827	1.23428e+06	593221	392976	713584	516845	727803	902413	696582	630373	413275	718226	662917	497913
meta_360	Cortisol	480546	207115	587280	758958	502284	1.52913e+06	1.06135e+06	824958	479975	847998	590429	686162	858224	294606	619965	1.17193e+06	847290	10404.8	877584	896203	1.08605e+06	1.01479e+06	629071	43900.8	544295	393920	568266	261558	930406	653260	535895	479579	765006	1.01836e+06	666941	611857	894952	357186	36105.2	416472	590594	1.35904e+06	516397	1.55769e+06	528335	1.27211e+06	940244	352962
meta_361	Cortisone	210750	234992	364597	403764	573845	680754	501481	436423	305967	630131	365639	492021	467487	218698	464238	1.43648e+06	380154	3761.68	479266	646070	473599	502432	433289	51010.4	320347	284322	458529	210094	451295	369459	380795	393349	455896	629782	519433	379417	540848	227293	23566.6	433689	349281	572279	710024	553863	392114	442707	479976	250009
meta_362	Creosol	613769	1.11736e+06	1.31148e+06	961450	619341	686430	657208	660499	572714	622103	715520	568959	1.02064e+06	831561	622181	982112	686959	749623	879867	1.00353e+06	1.23597e+06	983462	921375	635214	785532	703086	845929	612895	999466	773558	697732	651315	867825	658867	751205	775742	961982	889780	681418	632323	665170	980225	897258	689639	707104	702751	679746	794237
meta_363	Cyclic Amp	86341.4	98137.3	117109	119127	95229.5	174327	91661.1	75072.2	86571.8	121077	106737	115992	98706.5	82473.8	178585	231712	162917	87754.2	140325	108221	177236	108384	93060.4	100834	146874	92668.6	77797.4	67074.9	114794	67137.6	59755.8	171437	122354	181546	110868	100093	105476	110132	111257	71523.9	96489	53541.4	131349	177841	78614.6	89670.8	8958.81	91187.9
meta_364	Cyclo(Ala-Pro)	608892	625004	579508	770860	335890	437592	668814	701737	394377	590316	681079	719644	1.05866e+06	794084	825121	548710	1.21579e+06	699207	884606	1.24271e+06	1.00539e+06	561830	804023	1.13733e+06	1.07394e+06	423315	340187	326003	589546	367879	532241	710956	604912	1.16772e+06	456398	1.33484e+06	814817	585159	403009	493956	1.07482e+06	1.10664e+06	977779	837397	391777	1.32596e+06	598345	719537
meta_365	Cyclo(Phe-Glu)	53867.4	275180	201990	105365	84760.8	94068.4	188570	225610	73296.9	89190.4	161334	174683	318923	108238	73736.3	149962	103699	75244.4	152134	231895	140924	82126.5	168483	119711	148307	101194	72812.3	98005.6	165480	106972	82560	83268.2	168139	130339	153630	138749	246156	162217	171265	219912	188556	225137	312129	391882	71896.1	178853	368538	73687.2
meta_366	Cyclo(Phe-Pro)	43951.2	39920.8	24468.9	20931.4	13425.4	18825	28295.4	18177.5	13784.1	19258	70882.4	32828.6	32448.7	37612.6	31589.8	41045.1	44854	20213.2	53112.6	18427.4	36693.8	40640.2	40343	44690.5	57433.6	33326.3	54178.4	66964.2	13492.9	31731.4	12123.1	30244.1	14119.3	56602.7	63033.9	155545	28364.3	29816.8	68618.4	22548.5	15665.8	75371.6	31437.3	82533.5	18793	26219.5	31430.3	55411.4
meta_367	Cyclo(Pro-Leu)	209742	59972.4	78057.2	77780.2	20430.2	65941.1	186153	101284	27095.1	87487.1	87938.9	68840.1	140535	141629	122257	157060	145040	96761.8	100387	106782	78029.9	119398	180023	90004.2	159713	196662	51637.6	76743.8	64357.7	56966.3	50321.4	63199	72592.1	214344	219524	203386	159717	200835	54573.4	121407	169388	146810	113520	189947	83269.8	205389	100043	78366.4
meta_368	Cyclo(Pro-Phe)	43951.2	39920.8	24468.9	20931.4	13425.4	18825	28295.4	18177.5	13784.1	19258	70882.4	32828.6	32448.7	37612.6	31589.8	41045.1	44854	20213.2	53112.6	18427.4	36693.8	40640.2	40343	44690.5	57433.6	33326.3	54178.4	66964.2	13492.9	31731.4	12123.1	30244.1	14119.3	56602.7	63033.9	155545	28364.3	29816.8	68618.4	22548.5	15665.8	75371.6	31437.3	82533.5	18793	26219.5	31430.3	55411.4
meta_369	Cyclo(Pro-Val)	430432	264004	327893	331613	99676.1	284819	550548	256210	135563	387534	305140	223934	431712	428778	410763	351459	590589	295744	340301	412572	329371	407472	474783	543182	562868	455562	126805	180795	284419	197754	174552	253540	215711	591088	537443	687841	616995	616790	301500	324294	532625	595778	500878	653130	243601	407925	311179	365748
meta_370	Cyclocreatine	2.70102e+06	2.28514e+06	2.36542e+06	2.15502e+06	2.12868e+06	2.32768e+06	2.183e+06	2.21476e+06	2.12801e+06	1.95973e+06	1.85222e+06	1.98687e+06	1.98098e+06	1.9168e+06	1.99377e+06	1.91509e+06	2.01707e+06	1.67946e+06	1.91872e+06	1.83954e+06	1.83265e+06	1.73753e+06	1.55212e+06	1.68158e+06	1.35282e+06	1.20682e+06	1.57264e+06	1.55039e+06	1.50519e+06	1.45615e+06	1.50781e+06	2.03913e+06	1.99439e+06	1.72636e+06	1.8205e+06	1.73817e+06	1.95584e+06	1.54349e+06	1.63644e+06	1.60281e+06	1.71089e+06	1.69724e+06	1.65588e+06	1.7575e+06	1.65214e+06	1.697e+06	1419552	1.49003e+06
meta_371	Cyromazine	81059.5	208606	222609	116771	104033	149739	138309	82935	109360	121016	195794	127161	124455	170373	97504.9	189946	160370	217076	186960	234502	147159	144865	188694	191602	242973	154178	128360	100847	166768	110255	171798	149586	147177	265612	197346	139058	171365	132445	142964	129004	108037	134987	140332	177904	78391.1	144961	113969	129787
meta_372	Cys-Arg	17489.2	9083.25	17694.6	29021.9	17023.2	3420.16	6685.85	25372.3	17071.9	16508.2	19151.9	30350.1	11133.1	13324.7	36695.6	78377.6	79785.9	13206.4	35947.9	19374.4	35379.2	16483	34528.9	16487.7	24428.2	9080.77	15406.7	8365.86	14992.5	8331.38	41269.4	10114.1	5099.09	61484.8	28432.5	37059.1	17148.1	10828	34129.9	14699.8	20814.4	28576.1	9996.65	5851.51	24750.6	14323.1	11660.4	19983.3
meta_373	Cys-Phe	3131.31	10014.7	6563.57	15048.7	4388.49	11587.2	11454.8	9428.27	4642.67	13353	23098.7	10374.3	23156.9	11081.3	5918.67	6311.05	6071.93	11645.1	23396.2	40082.1	6530.4	14136.2	16655.4	15898.1	9767.84	8251.74	8212.27	2974.53	15044.4	6559.97	7298.54	8712.53	9610.69	9719.65	7779.57	9304.09	15384.9	7271.75	15554.4	12975.7	13556.1	21119.3	16530.8	16119.4	5071.62	21662.9	19522.4	14682.8
meta_374	Cys-Pro	2.25115e+07	1.74659e+07	1.51146e+07	8.12656e+06	1.07353e+07	1.28227e+07	1.09033e+07	1.28442e+07	1.32464e+07	1.11827e+07	1.28568e+07	1.2623e+07	1.82793e+07	1.43874e+07	1.27835e+07	9.51961e+06	1.20766e+07	9.59289e+06	1.97952e+07	9.56752e+06	9.73001e+06	4.31127e+06	1.70928e+07	1.99169e+07	1.48675e+07	2.65487e+07	2.09397e+07	2.35918e+07	1.54302e+07	3.06904e+07	1.614e+07	1.11915e+07	1.72862e+07	1.35462e+07	1.8985e+07	1.06121e+07	1.7696e+07	2.32725e+07	1.32592e+07	1.84798e+07	1.44223e+07	1.07929e+07	2.35348e+07	2.34919e+07	1.73174e+07	1.70202e+07	2.44218e+07	1.00384e+07
meta_375	D-Alloisoleucine	1.38949e+06	1.37549e+06	1.33106e+06	2.48783e+06	1.14614e+06	1.39822e+06	1.74795e+06	1.26402e+06	916943	1.42719e+06	1.60628e+06	1.22638e+06	1.76212e+06	1.40312e+06	2.09684e+06	1.21309e+06	3.07255e+06	1.86887e+06	1.72505e+06	1.71537e+06	1.8192e+06	1.5514e+06	1.53925e+06	1.4695e+06	1.965e+06	1.28722e+06	1.05595e+06	1.18429e+06	1.89135e+06	1.47704e+06	1.40821e+06	1.75588e+06	1.05807e+06	2.37732e+06	1.44121e+06	2.03256e+06	1.58894e+06	1.33021e+06	1.8303e+06	1.22499e+06	1.74262e+06	1.56176e+06	1.93274e+06	1.89069e+06	643740	1.96271e+06	1.69619e+06	1.21885e+06
meta_376	D-Erythronolactone	2.76403e+06	3.51788e+06	4.07809e+06	3.74865e+06	4.54432e+06	4.8516e+06	3.5882e+06	3.83336e+06	2.87866e+06	4.24657e+06	4.05517e+06	3.34645e+06	4.38642e+06	3.80438e+06	3.81338e+06	4.2338e+06	4.398e+06	5.04545e+06	4.13412e+06	4.04762e+06	5.10993e+06	4.18177e+06	4.23883e+06	3.74585e+06	4.4429e+06	3.57804e+06	3.87503e+06	3.9475e+06	4.21019e+06	4.2702e+06	4.24674e+06	5.63607e+06	3.83244e+06	3.81459e+06	3.02086e+06	3.78467e+06	3.63589e+06	3.99005e+06	3.91612e+06	4.66138e+06	4.40802e+06	4.01551e+06	4.16146e+06	3.86274e+06	4.68768e+06	4.53861e+06	4.20058e+06	4.22858e+06
meta_377	D-Glucuronolactone	11419	5093.09	5657.86	12275.1	9792.71	9352.2	11363.6	5385.88	11023.9	8484.28	9048.88	7491.73	10178.1	14611	15197.4	21048.8	8482.59	12282.1	13921.6	7457.92	16368.2	7918.62	8643.16	5047.04	16963.5	16966.8	15782.8	11768.4	13006.2	3960.69	8485.09	8278.14	5405.24	17113.5	10181.1	25214.9	9051.55	12443.6	6789.09	6161.82	10744.4	8188.26	10744.4	8482.59	16366.4	5657.86	9613.49	10525
meta_378	D-Ornithine	3.36512e+06	5.38537e+06	4.43027e+06	4.0726e+06	5.4955e+06	3.76569e+06	5.89011e+06	4.39015e+06	6.06782e+07	4.54812e+06	5.7694e+06	3.40782e+06	7.87269e+06	3.46344e+06	4.8401e+07	5.42194e+06	9.29045e+06	6.05881e+06	4.70667e+06	4.50457e+06	4.53294e+06	4.17632e+06	3.33029e+06	4.66448e+06	4.60308e+06	3.39379e+06	3.56094e+06	3.68714e+06	6.42333e+06	4.43334e+06	3.79634e+06	3.538e+06	3.87335e+06	5.04315e+06	5472258	7.64836e+06	5.84203e+06	3.63545e+06	3.14522e+06	3.81985e+06	4.05091e+06	4.74308e+06	3.2536e+06	3.14642e+06	2.56363e+06	6.25472e+06	5.41463e+06	8.32688e+06
meta_379	DHA	85174.7	170673	224640	164501	74676.6	254943	146671	119017	137287	207195	147187	176280	245777	229095	205088	306851	209082	161108	306154	336344	335216	254450	324317	318115	310536	273303	716066	123015	226585	348832	299300	285833	378663	384882	254914	254166	400092	247504	299650	232881	158222	397425	392307	795886	174507	231072	604495	190517
meta_380	DL-3-Phenyllactic acid	204797	320145	186707	1.13166e+06	85345.4	113568	210725	89846.7	126247	148053	155010	102681	255264	121836	134150	654988	428347	741156	382964	194862	311498	156884	229375	247732	398623	206677	602471	119264	309192	184607	206188	139198	153685	513736	228451	299832	454755	275501	296176	177435	235984	313915	481680	210827	203422	328289	166757	359233
meta_381	DL-Homocysteine	506705	618644	674272	1.00966e+06	611985	862994	1.02165e+06	575039	475185	497378	650383	569140	742981	458907	827101	4.01775e+06	1.65445e+06	674507	1.14584e+06	621061	866993	845604	610742	664843	708009	483564	911616	729895	918363	791041	535231	1.08304e+06	781011	1.38472e+06	969005	800481	1.18811e+06	665295	1.11453e+06	944839	1.10224e+06	1.02737e+06	1.23202e+06	1.38294e+06	693399	767062	1.04381e+06	800239
meta_382	DL-Leucine	2.03089e+07	2.09616e+07	2.37613e+07	4.55577e+07	1.53127e+07	2.09965e+07	2.73247e+07	1.78282e+07	1.28803e+07	2.61446e+07	1.8354e+07	1.65895e+07	2.63133e+07	2.05669e+07	3.43621e+07	2.63774e+07	5.87951e+07	2.90416e+07	2.94522e+07	2.61157e+07	2.47713e+07	2.05666e+07	2.83428e+07	2.03256e+07	3.33607e+07	2.26827e+07	1.75292e+07	2.54131e+07	4.00744e+07	2.56442e+07	1.82112e+07	3.79553e+07	1.91098e+07	3.7272e+07	3.25747e+07	2.89969e+07	3.77897e+07	1.90094e+07	2.81816e+07	2.3718e+07	2.6717e+07	2.57335e+07	3.13167e+07	3.02297e+07	1.00054e+07	2.80061e+07	3.62513e+07	1.92157e+07
meta_383	DL-O-tyrosine	370893	604930	640277	816653	553206	663313	750381	553191	445867	780567	738073	507389	760340	573363	712530	1.43449e+06	1.05208e+06	1.47978e+06	912918	858928	930828	645382	758824	768271	1.21281e+06	422476	544944	445832	1.12653e+06	691760	519578	871592	671503	1.17316e+06	609052	676521	975162	616948	975676	637301	869657	1.06909e+06	997139	877003	537236	941222	901273	1.02362e+06
meta_384	Dehydroascorbic acid	90328	74736.1	86164.1	67445.1	79726.2	70391.9	68394.6	82853.2	132122	58570.5	87481.8	67250.5	72341.2	50459.6	169343	64823.1	65774.6	53597.3	85189.9	59197.8	57934.4	79116.7	53934.7	63549.6	62296.8	67090.4	67733.9	63822.4	46042	55442.2	55442.2	74983	100249	56575.8	60129.7	76285.9	80471.3	56575.8	76955.7	46393.9	59195.8	69729.8	68404.2	63558.1	67065.7	61170.4	70355	65137.8
meta_385	Delta-Hexalactone	268687	376947	136828	357249	378795	389845	395965	368725	306317	442747	477396	256111	361687	332125	401379	490398	542201	454325	479425	241624	522235	201808	390118	457059	628429	274617	328396	382949	366591	451433	484551	186495	238416	451135	387466	365041	475040	268526	345536	393096	443992	313155	505733	416906	404467	340733	384244	502401
meta_386	Di-n-propyl-phthalate	1.24527e+06	2.0784e+06	1.07889e+07	8.45475e+06	1.22836e+06	3.1962e+06	1.77405e+06	2.36868e+06	2.78278e+06	4.2377e+06	3.49905e+06	4.83286e+06	2.52444e+06	1.91821e+06	3.96734e+06	330618	4.78845e+06	2.79924e+06	9.89607e+06	4.54956e+06	1.02337e+07	3.78841e+06	2.09912e+06	3.00132e+06	9.78508e+06	2.94999e+06	6.07199e+06	2.09559e+06	4.31262e+06	3.17634e+06	4.29137e+06	5.6836e+06	3.10042e+06	1.45006e+06	2.11263e+06	3.10677e+06	4.14439e+06	3.0683e+06	1.97506e+06	2.145e+06	1.52997e+06	7.83308e+06	3.08625e+06	3.10529e+06	2.55693e+06	931889	1.88704e+06	2.63257e+06
meta_387	Diethyl-malonate	2160.59	2160.59	2160.59	2160.59	2160.59	2160.59	2160.59	2160.59	2160.59	2160.59	2160.59	2160.59	2160.59	2160.59	2160.59	2160.59	2160.59	2160.59	2160.59	2160.59	2160.59	2160.59	2160.59	2160.59	2160.59	2160.59	2160.59	2160.59	2160.59	2160.59	2160.59	25848.7	19855.9	10803	76822.8	72771	99633.2	50358.8	27163.1	82999.6	32235	118488	38920	33184.5	78394.2	52450.9	79740.3	63424.2
meta_388	Dihydrocaffeic acid	99408.5	89160.6	136643	266597	74377.4	88873.9	219672	119168	84934.2	119146	98826.6	122413	104997	241785	92874.6	155098	213595	161282	97484.9	151757	132551	372503	115917	102836	107420	113840	158577	122626	131180	129497	149921	119797	103571	114497	136594	124931	165741	119170	129044	114700	186325	159753	129535	123302	158374	155673	250314	156065
meta_389	Dihydrodaidzein	222.539	222.539	222.539	222.539	222.539	222.539	222.539	222.539	222.539	222.539	222.539	222.539	222.539	222.539	222.539	222.539	222.539	222.539	222.539	222.539	222.539	222.539	222.539	222.539	222.539	222.539	222.539	222.539	222.539	222.539	222.539	295131	38641.9	13983.8	1296.16	19818.2	10553.5	17509.1	1112.7	3321.18	1152.18	1627.44	27370	41055.5	1158.43	2736.62	11017.3	17107.6
meta_390	Dihydrotestosterone	238311	206241	181099	205663	177521	211517	182740	250416	184385	157020	165707	146718	195515	172948	190513	189689	213350	165183	251698	198135	222033	151854	182564	173042	222928	192899	196335	197955	199970	165254	214736	221135	184290	208319	205314	196381	189659	160950	220356	199506	193882	177341	210588	200212	181188	239022	193368	212188
meta_391	Dimethylmalonic acid	305344	461164	759869	1.1026e+06	284386	915907	1.03724e+06	351851	270758	480065	1.57134e+06	404910	2.28443e+06	916293	1.10379e+06	752621	688274	788373	1.92762e+06	577552	509033	1.05345e+06	500001	814410	978479	472091	653378	505106	566862	1.79701e+06	341286	390630	435870	1.46296e+06	539000	621897	563074	2.0663e+06	1.32566e+06	261605	627660	1.54794e+06	650645	823227	448970	775225	891055	2.45951e+06
meta_392	Dl-2-Aminooctanoic Acid	118095	243858	158574	267504	48087.9	121004	324154	141080	82289.8	267813	155163	193688	147651	77494.6	140104	269529	284525	130284	248305	219784	298402	191895	174490	96676.2	159786	41850.1	80937.1	64023.9	234029	83118.7	108934	158931	165243	143688	65593.4	50268.6	235813	186749	163013	119663	82114.9	434511	78720.3	100128	171510	81824.8	238708	350178
meta_393	Dl-3,4-Dihydroxymandelic Acid	93145.4	74538.2	77655.6	92473.9	35201.6	83743.4	115294	80394.9	44079.8	190057	465647	51856.9	226047	89275.1	52291.9	69808.1	308401	114207	247060	99341.9	220714	73237.1	114566	81345.9	154036	65990.2	70394.1	52196.6	81325.5	82586.3	56356.9	103546	234461	309419	101251	104031	375017	571914	145104	136721	60774.4	100579	120781	136206	127243	95233.1	104423	107843
meta_394	Dodecanedioic Acid	330362	258926	608879	1.47599e+06	351296	671003	1.01552e+06	878344	299454	3.02402e+06	475679	424017	406506	1.26714e+06	502402	406319	1.09095e+06	541513	439487	441180	775421	1.1164e+06	441080	394200	1.97387e+06	315337	943525	667765	490205	339961	409142	2.24416e+06	304344	517190	485553	1.23052e+06	1.79773e+06	1.90418e+06	373007	452558	677618	785546	740280	1.03312e+06	649727	882487	1.19661e+06	892466
meta_395	Dulcitol	15868.4	13573.5	7493.45	16946.8	11050.4	15245.7	10986.6	13551	17772.3	7851.06	39514.1	5657.86	51312.9	14119.9	19031.8	22328.7	73144.6	24561.6	18581.8	29631	62821	84804.6	9465.95	14507.3	54221.6	19307.5	18418.9	19040.3	23324.7	7848.89	15830.7	12821.5	10343.8	34673.7	22030.8	26539.6	23330.7	10723.9	15342.6	17588.3	25336.3	26401.8	24617.9	21464.7	18102.8	15783.9	28234.8	25197
meta_396	EDTA	9869.56	18429.1	17753.9	9883.62	13814.2	16443.3	11841.9	10528.1	25262.1	18701.2	19736.5	10924.8	23677.9	17107	9871.22	20850.4	8555.46	12546.3	14598.7	27998.2	9693.88	16448.1	9564.16	15029.8	11187	19077.7	15129.8	6261.34	12285.5	6150.14	23681.9	27730.9	18075.3	12504.9	10390	10344.6	8694.52	5926.89	23220.2	15049.4	17107	25023.5	9871.22	11843.9	15702.5	13658.1	8391.33	14354.7
meta_397	Ectoine	55673.8	70148.9	58593.2	64161.7	101323	46210	49623.9	68511.9	56326.9	74279.7	75367.4	114294	104829	152455	77006.8	118750	98163.2	135353	93623.9	137830	86682.1	49003	60241.5	48622.2	288323	42911.6	20890	60870.8	53777.9	45231.5	90785.5	119711	126263	123804	90305.1	57754.8	138441	69713.8	55111.6	62400.4	89610.7	277425	127288	90808.8	88743.6	97386.4	69127	117561
meta_398	Eicosanoyl-EA	9.22899e+06	1.13849e+07	8.94209e+06	9.92069e+06	9.48321e+06	1.01435e+07	1.15143e+07	1.28188e+07	9.17971e+06	9.23997e+06	7.66343e+06	1.03605e+07	6.44344e+06	8.21319e+06	1.07779e+07	1.00377e+07	1.03835e+07	9.44014e+06	1.03398e+07	9.1772e+06	6.90757e+06	1.02639e+07	8.37717e+06	9.02917e+06	9.08811e+06	8.99584e+06	9.44038e+06	8.5149e+06	1.02599e+07	9.57737e+06	1.03887e+07	1.15475e+07	1.04723e+07	9.7752e+06	9.96084e+06	9.56703e+06	9.0232e+06	1.03454e+07	9.45183e+06	7.53274e+06	7.96968e+06	1.00289e+07	8.45483e+06	1.00581e+07	8.17798e+06	9.55371e+06	1.0042e+07	9.02948e+06
meta_399	Ellagic acid	5627.99	3943.61	4380.67	2531.48	9702.51	11206.9	3332.49	5239.86	2514.76	13937.9	11239.1	21842.6	13729.1	2695.61	15513	16103.2	4574.06	5655.62	24886.3	17442.9	64737.7	9383.26	4387.51	41069.8	20598.1	1612.55	17031.7	4131.02	5274.01	6907.04	30551	5722.58	8944.18	11462.4	14816	21373.5	3627.2	9926.68	1915.8	12643.5	6452.29	4398.52	3985.71	18581.8	9631.04	1471.14	13595	61724.1
meta_400	Epiandrosterone	238311	206241	181099	205663	177521	211517	182740	250416	184385	157020	165707	146718	195515	172948	190513	189689	213350	165183	251698	198135	222033	151854	182564	173042	222928	192899	196335	197955	199970	165254	214736	221135	184290	208319	205314	196381	189659	160950	220356	199506	193882	177341	210588	200212	181188	239022	193368	212188
meta_401	Estradiol cypionate	32212.2	34732.9	46103.1	41906.5	22822.4	30188.6	32985.1	30953.3	35529	25046.5	30957.3	38242	27031.7	37661.9	29117.8	43721.1	34500.5	51633.7	32709.6	33625.7	24004	31359.6	33070.1	41559.5	28197.1	25311.6	35025.5	27746.6	33683.5	19609.7	41918.4	32874.3	41123.6	33022.5	43165.1	68432.6	36603.2	27556.3	33746.5	41826.5	28514.2	40909.4	43216.5	29979.8	48593.7	69222.7	57965	42222.2
meta_402	Ethionamide	1.06532e+06	1.51932e+06	2.23274e+06	2.77955e+06	1.44761e+06	2.94786e+06	1.27429e+06	1.89442e+06	884832	2.70652e+06	3.28434e+06	2.01942e+06	2.35504e+06	2.43007e+06	2.36593e+06	1.41043e+06	2.51021e+06	2.98497e+06	2.16157e+06	2.24446e+06	1.03128e+06	1.06604e+06	1.24219e+06	2.02845e+06	1.92574e+06	1.64544e+06	2.45852e+06	1.33284e+06	1.69454e+06	2.14071e+06	2.79619e+06	1.20597e+06	2.35829e+06	1.62407e+06	1.34466e+06	1.17132e+06	1.45062e+06	1.18366e+06	1.36506e+06	2.29539e+06	1.49988e+06	2.58201e+06	2.41097e+06	1.68553e+06	2.40008e+06	2.1241e+06	2.48192e+06	2.39964e+06
meta_403	Ethisterone	19497.9	30097.8	33162.5	35395.1	21379.9	21983	44184.7	37788.5	33744.1	25733.1	35280.8	42018.1	37844.9	39277	36317.4	31507.2	46243.4	35042.9	76317.5	26463.4	36854.3	28644.8	31047.7	31888.8	53110.2	42357.3	42628.5	45377.2	40822.9	23414.8	36729.5	37588.2	26420.6	39833	32888.4	34290.5	35203.1	35341	36950.1	72171	34425.5	45671.2	40437.8	28683.6	24120.6	35098.2	31504.8	31419
meta_404	Ethyl hydrogen malonate	162015	187294	176976	196612	152768	165029	188776	176907	143285	195345	187625	171805	210525	192107	155781	328881	250443	235779	201313	474836	771777	203146	173191	244245	245086	191600	233465	219089	283891	158281	235507	268093	166321	198766	250038	183508	240954	216748	160084	196087	177791	325146	257946	204676	164866	223940	378690	239734
meta_405	Ethyl-dodecanoate	165608	155672	123072	128877	147194	140928	98855.5	157123	130014	103468	169640	142201	197952	94200.9	109617	149102	126476	147083	116965	132807	121877	135779	155784	141857	97771.4	108792	91927.8	166096	124460	132571	78907.3	165729	114121	160652	168134	150358	148805	138487	159287	169326	121329	207493	132029	157209	113021	129784	182928	176762
meta_406	Ethylmalonate	162015	187294	176976	196612	152768	165029	188776	176907	143285	195345	187625	171805	210525	192107	155781	328881	250443	235779	201313	474836	771777	203146	173191	244245	245086	191600	233465	219089	283891	158281	235507	268093	166321	198766	250038	183508	240954	216748	160084	196087	177791	325146	257946	204676	164866	223940	378690	239734
meta_407	Ethylsalicylate	1.06532e+06	1.51932e+06	2.23274e+06	2.77955e+06	1.44761e+06	2.94786e+06	1.27429e+06	1.89442e+06	884832	2.70652e+06	3.28434e+06	2.01942e+06	2.35504e+06	2.43007e+06	2.36593e+06	1.41043e+06	2.51021e+06	2.98497e+06	2.16157e+06	2.24446e+06	1.03128e+06	1.06604e+06	1.24219e+06	2.02845e+06	1.92574e+06	1.64544e+06	2.45852e+06	1.33284e+06	1.69454e+06	2.14071e+06	2.79619e+06	1.20597e+06	2.35829e+06	1.62407e+06	1.34466e+06	1.17132e+06	1.45062e+06	1.18366e+06	1.36506e+06	2.29539e+06	1.49988e+06	2.58201e+06	2.41097e+06	1.68553e+06	2.40008e+06	2.1241e+06	2.48192e+06	2.39964e+06
meta_408	Etiocholanolone	238311	206241	181099	205663	177521	211517	182740	250416	184385	157020	165707	146718	195515	172948	190513	189689	213350	165183	251698	198135	222033	151854	182564	173042	222928	192899	196335	197955	199970	165254	214736	221135	184290	208319	205314	196381	189659	160950	220356	199506	193882	177341	210588	200212	181188	239022	193368	212188
meta_409	FAHFA(6:0/18:3)	290639	285948	204082	77304.7	147974	556088	324899	368873	305548	485206	975362	380097	853279	394989	307424	335936	1.09401e+06	151408	565730	349569	218950	281929	951261	155809	771323	211875	310046	124434	515415	1.04744e+06	795444	321114	674891	194331	315308	540079	915654	311138	274839	647588	478818	315541	257602	755798	573092	572165	578214	412641
meta_410	FAHFA(8:0/10:0)	18743.2	121455	46375.1	11760.3	5787.14	15181.7	8254.15	7872.31	15090.7	36442.2	54357.6	46570.2	23299.1	18084.3	55770.1	90618.1	73662.1	16296.7	39014.9	104893	74598.6	178366	28889.6	35813.4	230392	445186	32458.6	16572.5	15678.9	54468.8	18339.3	61917.5	78831.1	160635	21706.1	48887.9	36281.8	30311.3	41054.6	50222.4	25923.7	93755.3	56412.5	128111	45186.3	17419.7	43715.8	13056.6
meta_411	FFA(12:0)	1.16613e+07	1.87913e+07	1.98726e+07	1.85576e+07	8.06099e+06	1.98582e+07	1.46707e+07	8.7741e+06	1.73085e+07	2.30763e+07	1.3516e+07	3.64536e+07	2.20957e+07	5.34427e+07	1.45373e+07	1.06939e+08	1.18635e+07	1.90977e+07	3.51291e+07	3.01517e+07	1.68853e+07	2.26314e+07	1.48532e+07	3.45289e+07	1.5568e+07	1.21453e+07	2.74263e+07	1.24411e+07	1.36639e+07	1.80422e+07	2.69675e+07	3.11182e+07	1.5282e+07	2.56435e+07	2.30403e+07	4.16715e+07	3.00625e+07	1.80526e+07	2.13631e+07	3.34049e+07	1.89761e+07	4.50632e+07	5.62955e+07	8.21709e+07	1.02419e+07	2.11352e+07	3.08369e+07	2.5564e+07
meta_412	FFA(13:1)	3.50326e+06	8.2682e+06	4.80563e+06	1.1515e+06	1.815e+06	4.70222e+06	1.83976e+06	863082	7.68986e+06	9.73914e+06	9.4739e+06	2.52521e+06	2.89481e+06	2.26293e+06	3.42521e+06	4.82752e+06	1.06469e+06	2.60213e+06	3.97144e+06	4.42353e+06	1.27869e+07	9.50322e+06	1.36385e+07	3.08522e+06	3.27023e+06	7.00073e+06	6.50502e+06	2.97772e+06	4.09098e+06	6.92713e+06	4.19332e+06	4.53029e+06	2.12185e+06	2.30155e+06	3.09679e+06	1.14695e+07	4.70821e+06	2.33986e+06	2.6693e+06	1.08238e+07	9.84666e+06	8.76998e+06	2.44772e+06	5.49725e+06	1.08368e+07	1.03119e+07	3.19244e+06	9.76403e+06
meta_413	FFA(14:0)	82500.4	97022.2	142520	129933	51631.9	144746	92520.2	54426.8	114508	145704	89512.4	160332	180799	272200	141326	381707	116045	198207	211382	198443	164071	142617	177795	425022	128952	101805	223178	106581	154696	140781	212125	291852	115421	274907	186656	176130	139173	141057	224044	160802	142599	214679	225652	411366	95054.7	162617	266541	250537
meta_414	FFA(14:1)	5.52541e+06	9.59698e+06	7.86389e+06	6.69055e+06	3.22921e+06	1.48629e+07	8.42922e+06	4.31572e+06	6.26564e+06	1.70158e+07	4.58327e+06	1.26215e+07	2.16756e+07	1.62586e+07	8.95415e+06	3.9592e+07	5.41779e+06	1.40469e+07	2.2711e+07	1.47635e+07	1.22419e+07	1.08622e+07	9.11256e+06	3.02433e+07	7.60058e+06	5.70689e+06	1.72367e+07	6.04332e+06	6.155e+06	1.16352e+07	1.81221e+07	3.26305e+07	5.26507e+06	2.03956e+07	2.38409e+07	1.08962e+07	8.82381e+06	9.42127e+06	1.38727e+07	1.47694e+07	8.23907e+06	1.56633e+07	2.27661e+07	3.60283e+07	3.65628e+06	1.32876e+07	3.31785e+07	2.14835e+07
meta_415	FFA(15:0)	1.5008e+07	1.69023e+07	2.22129e+07	1.99035e+07	5.35947e+06	1.06838e+07	1.78511e+07	1.17495e+07	1.60282e+07	2.22663e+07	1.35633e+07	1.95602e+07	2.07701e+07	2.60868e+07	1.59268e+07	3.35527e+07	1.59512e+07	1.74249e+07	2.70648e+07	1.42863e+07	1.57083e+07	1.48311e+07	2.5098e+07	2.81862e+07	2.44333e+07	1.84092e+07	4.45124e+07	2.26062e+07	3.4286e+07	2.04733e+07	2.65291e+07	2.21012e+07	1.83873e+07	2.78348e+07	1.83834e+07	1.97367e+07	2.25295e+07	1.55929e+07	2.04956e+07	1.76419e+07	2.40547e+07	2.95965e+07	1.61385e+07	3.7978e+07	1.76952e+07	3.55979e+07	5.74011e+07	4.12991e+07
meta_416	FFA(16:1)	3.50983e+07	8.47752e+07	1.05166e+08	6.70051e+07	1.77822e+07	1.11677e+08	1.05024e+08	3.1408e+07	5.9231e+07	1.19444e+08	3.70976e+07	1.05549e+08	1.87768e+08	1.76874e+08	1.08237e+08	3.01258e+08	6.01882e+07	1.13318e+08	1.68255e+08	1.42817e+08	9.32604e+07	1.28699e+08	1.5295e+08	3.08518e+08	7.23692e+07	4.02672e+07	1.43869e+08	4.48836e+07	9.95827e+07	1.30464e+08	1.94433e+08	2.47523e+08	7.55108e+07	1.74409e+08	2.00772e+08	1.28411e+08	8.86438e+07	1.11619e+08	1.76194e+08	1.45788e+08	7.19758e+07	1.09439e+08	1.7448e+08	2.58692e+08	1.79234e+07	9.35357e+07	2.29124e+08	1.53574e+08
meta_417	FFA(16:2)	3.12994e+06	2.98308e+06	3.07429e+06	2.85602e+06	2.67047e+06	3.1435e+06	3.23267e+06	3.22239e+06	3.72027e+06	3.66222e+06	3.35833e+06	3.65931e+06	3.51003e+06	3.95413e+06	4.04345e+06	5.59866e+06	4.32571e+06	3.97998e+06	4.5044e+06	3.73387e+06	4.46876e+06	4.26318e+06	5.4992e+06	5.84807e+06	4.12942e+06	4.62097e+06	5.08252e+06	4.45356e+06	6.41408e+06	6.50811e+06	6.06727e+06	4.20056e+06	3.77352e+06	4.37582e+06	5.80322e+06	4.11723e+06	4.19286e+06	5.75516e+06	4.41393e+06	4.00766e+06	1.63016e+07	3.74892e+06	3.50465e+06	3.52639e+06	4.49658e+06	5.33571e+06	4.93526e+06	4.54955e+06
meta_418	FFA(17:1)	5.02461e+06	6.71732e+06	4.95747e+06	5.14575e+06	4.8108e+06	5.59094e+06	7.87378e+06	8.21947e+06	4.22949e+06	6.33688e+06	3.4095e+06	3.35233e+06	3.61463e+06	3.4647e+06	3.54794e+06	6.28561e+06	7.26678e+06	3.23343e+06	7.31344e+06	3.08144e+06	4.61869e+06	4.46733e+06	3.66089e+06	2.64031e+06	2.97403e+06	3.30868e+06	3.28199e+06	7.0626e+06	3.45714e+06	4.91725e+06	7.01798e+06	8.13306e+06	4.37612e+06	4.16821e+06	3.00586e+06	4.71768e+06	3.75945e+06	4.61114e+06	4.69501e+06	3.41053e+06	4.25039e+06	6.70452e+06	4.72896e+06	3.93524e+06	8.28657e+06	5.65205e+06	3.89667e+06	3.24875e+06
meta_419	FFA(17:2)	644367	783898	748033	424156	229537	825536	550281	1.98994e+06	474584	1.1197e+06	314438	555927	973957	740615	1.02856e+06	999723	1.15645e+06	882050	1.39654e+06	848742	805149	884054	2.45516e+06	317269	788298	603933	2.57454e+06	899068	1.22674e+06	845622	490845	825652	712398	1.13654e+06	354090	764555	972745	940211	747217	666942	3.75742e+06	1.40458e+06	992862	708910	562065	2.52483e+06	853781	705124
meta_420	FFA(18:3)	943439	1.00922e+06	853454	489055	1.23039e+06	1.24623e+06	608370	1.54339e+06	1.26774e+06	2.54005e+06	1.33017e+06	1.59047e+06	1.4847e+06	866781	1.76558e+06	1.07468e+06	1.38833e+06	1.37861e+06	1.96921e+06	1.31555e+06	1.88551e+06	410051	1.25278e+06	1.94568e+06	1.81186e+06	1.74157e+06	1.02885e+06	2.66437e+06	1.92382e+06	1.40837e+06	1.79863e+06	2.23497e+06	1.40999e+06	1.92589e+06	1.78532e+06	1.23542e+06	1.19007e+06	1.70718e+06	1.30687e+06	2.01443e+06	849922	1.34415e+06	1.40864e+06	1.2166e+06	999645	1.35289e+06	1.1775e+06	1.95286e+06
meta_421	FFA(18:4)	24590.3	58039.2	90739	107513	29371.6	100485	127435	63810.3	90313	46284.3	60164.6	63014.8	239403	83559	80183.3	363556	22033	147189	264910	462192	326103	177752	144537	789489	164016	37881.2	220449	36246	82000.9	120653	115461	164224	79703.6	137185	316942	88489.6	147940	103711	166542	73588.9	194198	84955.9	95126.6	140630	58290.3	44481.1	360380	218758
meta_422	FFA(18:5)	201250	155619	167541	179667	228043	159667	263394	157157	129914	213565	394461	107378	214158	194486	177849	158240	143710	242829	226740	164800	258473	98010.3	136253	151631	195193	148696	149858	127479	338625	192734	150803	154379	379921	118908	230430	270580	140145	201458	161744	219166	147422	118848	127876	233518	179204	159685	138780	167908
meta_423	FFA(19:1)	935797	331295	954357	897623	966386	1.17806e+06	852068	900864	889089	341047	834839	774867	364665	784904	762290	715900	488234	737502	1.19734e+06	294416	774577	441311	638393	331700	520617	530653	946598	696752	656584	618594	614422	828820	602050	1.11568e+06	706057	916755	788234	918950	416997	437197	387512	831379	315384	428454	719649	405828	602816	607207
meta_424	FFA(20:2)	423719	346470	409317	509961	449011	676645	608073	610362	606848	865821	580719	667033	844645	666131	751441	1.12843e+06	439206	804083	986006	852447	687225	891426	1.0225e+06	1.19189e+06	538821	397013	746966	1.03718e+06	831041	659209	903610	977430	693807	1.14425e+06	980822	964375	801183	799265	973880	733215	686476	851489	739759	1.07478e+06	408119	1.21893e+06	954829	1.00188e+06
meta_425	FFA(20:4)	1.72835e+06	1.47933e+06	2.95998e+06	2.8319e+06	1.17243e+06	4.95229e+06	2.31259e+06	2.52382e+06	2.36358e+06	4.42099e+06	2.33485e+06	2.44167e+06	4.14701e+06	2.94119e+06	3.47293e+06	3.7034e+06	3.50205e+06	4.02892e+06	5.03365e+06	4.2863e+06	4.27109e+06	7.25756e+06	6.70263e+06	4.61753e+06	5.49306e+06	2.7766e+06	4.51964e+06	2.06617e+06	4.07901e+06	3.94057e+06	5.24737e+06	5.20717e+06	3.98084e+06	7.74177e+06	3.03215e+06	5.55516e+06	3.88315e+06	3.66768e+06	4.44154e+06	3.52101e+06	2.71314e+06	5.40607e+06	5.9412e+06	6.31738e+06	2.86978e+06	3.04651e+06	4.23777e+06	4.43982e+06
meta_426	FFA(22:4)	4.35406e+06	2.77264e+06	8.50733e+06	3.41761e+06	2.04587e+06	4.46116e+06	4.93095e+06	3.61327e+06	2.45282e+06	1.04568e+07	4.59218e+06	2.45657e+06	2.06677e+06	2.3958e+06	4.81583e+06	6.53579e+06	1.98167e+06	788440	6.80418e+06	1.5301e+07	3.66663e+06	3.75868e+06	3.18636e+06	623673	7.65031e+06	5.12465e+06	6.86821e+06	3.00119e+06	640311	3.29856e+06	1.27172e+06	3.54765e+06	2.84288e+07	1.03087e+07	7.0133e+06	3.62242e+06	1.33606e+07	3.71799e+06	4.33239e+06	3.76702e+06	1.985e+06	8.37333e+06	1.15381e+07	4.15334e+06	4.6963e+06	3.99747e+06	6.60178e+06	3.1057e+06
meta_427	FFA(22:5)	849902	1.6933e+06	3.98765e+06	2.97257e+06	650975	7.03884e+06	3.56363e+06	1.13743e+06	3.42221e+06	2.904e+06	1.98386e+06	1.83981e+06	4.6761e+06	2.3175e+06	3.13056e+06	6.03334e+06	1.42526e+06	3.58009e+06	4.39488e+06	3.54266e+06	4.51455e+06	6.42214e+06	3.60131e+06	9.65515e+06	2.67015e+06	1.02204e+06	5.65565e+06	1.27699e+06	3.51359e+06	3.22666e+06	3.71854e+06	4.24192e+06	2.82318e+06	3.48313e+06	4.11732e+06	3.57357e+06	1.46856e+06	1.98809e+06	2.5954e+06	2.14697e+06	2.04771e+06	2.69438e+06	3.07769e+06	4.77225e+06	896376	1.64878e+06	4.5552e+06	3.8612e+06
meta_428	FFA(22:6)	85174.7	170673	224640	164501	74676.6	254943	146671	119017	137287	207195	147187	176280	245777	229095	205088	306851	209082	161108	306154	336344	335216	254450	324317	318115	310536	273303	716066	123015	226585	348832	299300	285833	378663	384882	254914	254166	400092	247504	299650	232881	158222	397425	392307	795886	174507	231072	604495	190517
meta_429	FFA(22:7)	225264	239610	226721	171336	219972	205540	176013	208375	202169	183838	168841	226418	191431	195748	144680	151564	189698	220651	250396	206728	198131	154448	126754	154073	203535	221810	224077	215350	158164	172401	169016	220548	168198	234800	155379	153631	246004	289003	156756	204187	196778	227492	207184	178300	156470	312437	219752	162796
meta_430	Flavanone	3.05483e+07	3.49157e+07	3.25983e+07	3.8063e+07	2.80919e+07	3.51962e+07	3.14527e+07	3.76501e+07	2.9601e+07	3.41258e+07	3.45903e+07	3.56469e+07	3.53693e+07	2.95196e+07	2.82902e+07	3.63396e+07	3.83769e+07	3.88092e+07	3.41247e+07	3.2509e+07	3.47768e+07	3.48265e+07	3.76781e+07	3.9152e+07	4.08221e+07	4.26059e+07	4.47826e+07	4.82275e+07	4.82814e+07	4.06971e+07	4.31882e+07	3.77678e+07	3.94853e+07	3.83003e+07	3.53652e+07	3.40781e+07	3.61379e+07	3.80891e+07	3.95666e+07	3.6826e+07	3.8099e+07	3.50687e+07	3.91813e+07	4.0609e+07	3.94974e+07	4.3607e+07	4.6729e+07	4.61568e+07
meta_431	Fructose	2.5386e+07	1.30893e+07	1.63783e+07	9.07328e+06	2.11259e+07	8.88806e+06	1.23013e+07	8.68396e+06	1.27952e+07	7.62489e+06	6.72619e+06	1.24436e+07	1.00472e+07	1.01718e+07	1.1707e+07	9.78823e+06	4.9822e+06	6.71144e+06	1.26485e+07	3.91627e+06	6.00534e+06	1.8051e+06	2.06171e+07	1.52579e+07	7.0549e+06	1.7466e+07	1.13097e+07	1.8262e+07	5.93401e+06	1.93938e+07	8.77009e+06	7.93633e+06	1.01545e+07	4.4851e+06	1.35497e+07	6.96014e+06	9.78562e+06	1.0918e+07	6.5904e+06	9.07445e+06	9.43601e+06	5.72936e+06	1.27416e+07	9.5301e+06	1.00126e+07	7.66892e+06	1.01499e+07	3.93049e+06
meta_432	GSK 4716	27682.9	207509	360510	118822	18003.4	67636.8	64645.9	74665.8	24839	49300.6	13672	26316.7	92598.4	50582.6	59165.7	36031.6	47262.4	18657.4	40300.9	139050	187499	146950	70837.7	20845.2	89991	41653.2	55300.2	24431.3	79892.3	37154	40333.6	47707.6	52688.1	77716.3	18920.5	18993.2	39365.7	37012	24553.6	26095.7	37753.6	73860.3	34815.6	34673.1	26675	45312.7	64386.9	30664.7
meta_433	Galacturonic acid	121299	209433	241649	185912	150815	121558	177775	215833	361329	199985	101788	116912	232740	315089	524484	532428	300109	162580	247449	200559	323649	171348	204600	160213	645542	183601	220445	179901	163114	149076	251580	136936	157263	229245	157226	235781	161273	151418	205831	145027	191232	155540	123320	144361	234524	106963	115377	216729
meta_434	Gamma-Mercholic Acid	1.03222e+07	1.58787e+06	3.4707e+06	8.52652e+06	635554	2.50003e+06	1.22868e+07	1.63163e+06	792416	1.05434e+06	1.14447e+06	2.95161e+06	6.69221e+07	2.66612e+06	1.13476e+06	6.34934e+06	3.49429e+06	5.60613e+06	1.43542e+06	1.67562e+06	2.89462e+07	2.18408e+06	2.80224e+06	1.60916e+06	2.85745e+07	2.44422e+06	2.32717e+06	1.94736e+07	1.0636e+07	2.35736e+06	776072	2.94432e+06	2.43638e+06	7.77214e+06	4.2579e+06	1.21318e+07	1.80549e+07	3.40059e+06	5.61589e+06	9.02785e+06	4.21884e+06	2.27038e+06	1.49639e+07	3.63017e+06	1.3732e+06	1.58059e+06	1.24308e+06	1.95075e+06
meta_435	Gemfibrozil	133787	147790	160185	161981	156291	169222	135989	223491	252505	257682	262801	210773	200594	194351	215111	227632	259656	229110	261571	204706	259514	238880	205400	286692	216434	228344	200061	230785	296382	308226	262111	196951	243354	239626	262821	257410	267418	204408	322055	225311	229918	244404	244521	226293	222227	253658	238550	209636
meta_436	Gln-Gln	11630.2	8035.65	11159.7	19199.7	12272	21035.4	14282	9292.57	25692.6	19091	16761	11159.7	18669.2	8925.11	28834.9	4469.9	12273.8	11273.3	11751.7	16351.3	14300	9373.79	5079.23	10272.1	14819.4	11828.8	15223.7	12669.1	9315.22	5803.7	6924.35	12942.4	10855.8	22829.4	12619.2	14090.3	12729.7	15433.8	13636.1	10822.9	14296.8	11819.6	10861.5	15190.1	3643.44	12972	2363.17	11536.2
meta_437	Gln-Gly	1.42815e+06	1.22877e+06	1.34438e+06	1.50992e+06	719641	2.12187e+06	1.23033e+06	1.08995e+06	992771	1.68913e+06	1.00162e+06	1.16535e+06	1.94438e+06	1114752	1.62361e+06	1.97915e+06	1.27763e+06	1.44086e+06	1.50679e+06	1.51926e+06	1.78299e+06	1.37457e+06	1.39312e+06	1.59202e+06	1.2382e+06	1.08324e+06	1.28354e+06	655865	1.28063e+06	1.2843e+06	1.33595e+06	1.81935e+06	789263	1.2033e+06	1.96899e+06	1.51661e+06	1.1253e+06	1.29236e+06	1.43597e+06	1.37537e+06	1.53789e+06	1.7441e+06	1.58053e+06	1.98527e+06	1.06963e+06	1.77499e+06	1.30106e+06	1.47814e+06
meta_438	Glu-Gln	360579	513867	341070	229888	304130	275358	443455	304210	250568	387564	468721	272428	362058	395005	381964	524054	425964	258749	261370	343634	422067	463274	386695	473761	371719	344704	429214	105753	363624	174402	421458	334373	437688	438836	330724	430975	355140	440699	322401	314765	349072	387038	211002	470981	290185	268741	368806	229473
meta_439	Glu-Glu	30272.1	136233	119135	98728.4	41042.6	56320.4	69764	91548.7	29177	76884.4	51400.6	71719	137203	84360.8	42773.5	61943.7	83221	41707.6	57663	111046	120711	55812.8	87841.6	58189.6	70285.7	57899.9	68854	45972.1	80730.8	48160.9	49684.8	42566.1	130483	141060	91879.1	63678.8	87739	63256.2	82809.8	60757.1	85431.3	86671.5	112256	196044	95272.2	56306.9	100348	56626.3
meta_440	Glu-Gly	191093	271437	214296	257311	165701	199770	190203	153279	121808	201130	204218	160399	315574	285742	140493	198496	194251	279508	201882	357967	360679	243659	182083	273232	118821	138659	109139	188757	186689	137367	209161	136438	204286	183655	167243	366322	257268	185421	132665	215114	171076	208446	248135	203821	160676	293908	335050	223958
meta_441	Glu-His	413458	364565	383169	392245	360805	364248	393580	308191	298626	311588	336294	312555	403214	394107	397653	224053	392209	315167	251300	423641	398922	403786	355731	454857	325754	323170	427196	273852	395939	394043	391057	402406	292720	374303	312806	394588	395027	390879	429274	429516	386144	413180	451979	503045	361481	489761	448460	374830
meta_442	Glu-Leu	1.05764e+06	1.13134e+06	1.18391e+06	1.59677e+06	606579	899923	1.30485e+06	749556	476294	1.13852e+06	864673	662076	1.46625e+06	1.07954e+06	1.28408e+06	909113	2.00566e+06	1.41827e+06	1.41003e+06	1.15204e+06	1.53303e+06	1.11127e+06	1.25216e+06	1.09374e+06	1.66929e+06	910785	928192	757565	1.31486e+06	1.27554e+06	720238	1.01593e+06	859831	1.97633e+06	995933	1.52014e+06	1.0839e+06	931493	1.28304e+06	642970	1.3753e+06	1.16219e+06	1.19306e+06	1.5298e+06	663711	1.20949e+06	1.34257e+06	1.02347e+06
meta_443	Glu-Met	751120	1.13877e+06	737369	358722	226631	218755	1.047e+06	587192	247076	260928	209845	479751	1.03791e+06	499259	621549	903634	754251	323899	890146	880917	410339	978754	594951	1.09721e+06	879458	517744	555097	678214	806893	790328	465418	731469	624880	1.64985e+06	945701	907068	844769	462546	906821	763061	852288	416775	1.24433e+06	547167	271277	478389	747487	754258
meta_444	Glu-Phe	260029	2.88324e+06	1.96636e+06	667626	310251	1.24106e+06	2.38368e+06	924126	560035	676045	797325	714631	5.23238e+06	701237	853155	366802	736613	512417	1.74804e+06	4.06562e+06	849769	1.59423e+06	1.56846e+06	2.16934e+06	1.03467e+06	568984	635703	429932	1.34487e+06	1.07178e+06	827564	426507	2.09789e+06	2.47391e+06	1.45292e+06	782821	1.62702e+06	1.37215e+06	1.64198e+06	1.49601e+06	1.57373e+06	2.09282e+06	1.99298e+06	3.25726e+06	444387	1.68962e+06	2.57574e+06	983729
meta_445	Glu-Phe-Ala	20809.4	35437.7	31045.2	54585.3	33935.9	31327.1	42326.4	29901.8	16627.2	41927.5	28863.6	17684.6	31727	28200.9	30573.9	67532.9	54445.1	51661.7	33952.4	41152.9	50318.9	52894.4	40817.2	45106.3	46604.1	44698.5	37363.9	22422.3	35249.1	43171.2	36008.9	23401.4	30058.7	32185.1	41165.3	31601.7	57376.4	48680.4	64563.5	32790.3	32766.1	50650.4	42441.3	40388	42416.4	39005.8	45899.6	32964.9
meta_446	Glu-Ser	128695	129830	94676.7	119661	118044	95742.9	101123	91120.8	40112.5	85647.5	128687	47793.5	101888	106037	107846	85587.6	135111	105139	79490.2	95829.4	93759.7	100317	85641.9	119911	71091.3	107295	93766.6	103820	133231	69153.4	124418	96571.6	85801.9	78153.5	102146	129381	71120.1	100599	75221.5	93184.3	103002	96658.7	113758	120040	96711.1	114421	91367.2	102418
meta_447	Glu-Thr	135336	106869	186126	134565	101202	347675	118240	74859.2	54531.6	255967	89024.2	212774	179018	164586	271132	156707	148017	170145	191232	120075	162818	160467	120486	202742	143434	77554.4	205538	74930.6	113777	107461	362089	260500	126281	178955	126635	242052	152568	143449	88634.3	169525	68105.7	168175	138150	280838	49085.1	74792.3	92828.7	229012
meta_448	Glu-Tyr	20024.6	20335.4	23133	23636.6	24308.1	20788.8	28031.5	29132.6	27147.2	27059.6	24897.4	24454.9	23710.2	29022.3	30309.1	28837.5	29093.6	28577.2	24328.5	27960.7	30055.8	25155.1	24083.4	37021.4	26452.6	31971	29505.3	33859.8	29168.7	31298.3	27467.8	34477.2	26398	29096.2	24527	28943.1	30642.4	33582.9	23118.1	26079.3	30612.6	26364	29836.3	32512.4	29325.3	30860.1	28487	27936
meta_449	Glu-Val	293189	464443	444127	467952	212774	380681	437278	293598	204864	371460	447191	264078	616218	237116	444135	387647	677762	485354	632531	522133	703382	389735	415155	308822	672846	331604	210334	282457	421307	355322	297253	409957	356049	671170	345206	576919	398640	323593	427295	242449	480369	426886	479243	571836	281462	483633	377123	448275
meta_450	Glu-Val-Phe	20073.9	30669.4	37726	77692.4	20054.9	68106.7	53147.1	31062.9	17928.4	63384.3	97900.5	52306.6	25540.2	58462.7	17633.3	36743.1	51030.6	40647.6	85923.8	65116.2	98788.4	62557.7	97421.8	24640.4	74785	13304.6	47394.4	14691.4	65158.4	65106.4	20385.3	64178.8	54217.8	39033.8	48072.6	45974.7	61444.9	70429.7	64284.1	59792.3	45860.4	104656	88944.7	93164.9	33012.2	82659.8	30254.8	95413.6
meta_451	Glucoronic Acid	74800.7	83719.6	158469	88244	74796.6	79471.8	113433	111084	222344	100109	73044.3	90017	118065	158388	299664	323658	166034	101160	174092	118081	168959	85420.7	99372.7	114588	230325	108730	132701	66103	90597.1	94683.8	176648	127662	131527	153181	126243	146005	114613	122191	103469	87692.1	115753	122785	120419	109302	170729	128010	94703.6	126244
meta_452	Glucosaminic acid	128677	131917	198961	472804	372740	197997	690298	210168	105224	176409	645895	100497	103833	77921.5	163367	466362	513685	237969	238326	291851	464385	186429	154544	522407	377453	74443.2	111685	127470	182240	102085	195883	328469	437532	185331	214575	237921	72166.3	339466	71496.7	157030	235983	137441	323860	87923.4	407367	272044	127957	280602
meta_453	Glucose	330075	299614	319518	307973	332662	404112	387459	389768	276071	321131	326333	275794	271431	443107	340078	332438	338902	445510	436505	333633	401344	354014	330205	343881	271977	429895	481822	287932	323151	283107	340677	430821	325294	365769	454755	306826	336861	340353	367653	329197	374816	376060	346920	357174	375174	560531	390060	472162
meta_454	Glutaric Acid	305344	461164	759869	1.1026e+06	284386	915907	1.03724e+06	351851	270758	480065	1.57134e+06	404910	2.28443e+06	916293	1.10379e+06	752621	688274	788373	1.92762e+06	577552	509033	1.05345e+06	500001	814410	978479	472091	653378	505106	566862	1.79701e+06	341286	390630	435870	1.46296e+06	539000	621897	563074	2.0663e+06	1.32566e+06	261605	627660	1.54794e+06	650645	823227	448970	775225	891055	2.45951e+06
meta_455	Gly-Gln	1.42815e+06	1.22877e+06	1.34438e+06	1.50992e+06	719641	2.12187e+06	1.23033e+06	1.08995e+06	992771	1.68913e+06	1.00162e+06	1.16535e+06	1.94438e+06	1114752	1.62361e+06	1.97915e+06	1.27763e+06	1.44086e+06	1.50679e+06	1.51926e+06	1.78299e+06	1.37457e+06	1.39312e+06	1.59202e+06	1.2382e+06	1.08324e+06	1.28354e+06	655865	1.28063e+06	1.2843e+06	1.33595e+06	1.81935e+06	789263	1.2033e+06	1.96899e+06	1.51661e+06	1.1253e+06	1.29236e+06	1.43597e+06	1.37537e+06	1.53789e+06	1.7441e+06	1.58053e+06	1.98527e+06	1.06963e+06	1.77499e+06	1.30106e+06	1.47814e+06
meta_456	Gly-Glu	191093	271437	214296	257311	165701	199770	190203	153279	121808	201130	204218	160399	315574	285742	140493	198496	194251	279508	201882	357967	360679	243659	182083	273232	118821	138659	109139	188757	186689	137367	209161	136438	204286	183655	167243	366322	257268	185421	132665	215114	171076	208446	248135	203821	160676	293908	335050	223958
meta_457	Gly-Lys	3.00678e+06	3.07852e+06	3.18201e+06	3.27419e+06	1.80662e+06	4.52811e+06	3.08322e+06	2.6565e+06	2.45034e+06	4.74396e+06	2.36348e+06	3.31378e+06	4.06766e+06	2.49242e+06	3.77423e+06	4.93443e+06	3.33606e+06	3.51715e+06	5.03373e+06	3.78128e+06	3.72663e+06	3.32832e+06	3.23091e+06	3.97162e+06	2.85381e+06	2.73422e+06	3.56313e+06	2.33292e+06	2.69188e+06	4.06938e+06	2.84804e+06	4.11328e+06	2.13077e+06	2.77303e+06	4.16794e+06	3.71786e+06	3.5078e+06	3.03808e+06	3.11355e+06	3.18033e+06	3.40158e+06	4.18828e+06	3.68492e+06	4.30219e+06	3.76955e+06	3.71036e+06	2.95076e+06	3.82716e+06
meta_458	Gly-Phe	3.02978e+06	5.83688e+06	5.87169e+06	9.38789e+06	2.28668e+06	7.76703e+06	6.16069e+06	5.90415e+06	4.72435e+06	9.0801e+06	6.7277e+06	7.64646e+06	6.21211e+06	5.79296e+06	3.58555e+06	7.86671e+06	6.96389e+06	7.89949e+06	5.0179e+06	1.09815e+07	9.59754e+06	6.61981e+06	8.24845e+06	5.62424e+06	7.11357e+06	4.26964e+06	5.12206e+06	4.24002e+06	6.96593e+06	5.74175e+06	5.29245e+06	8.03837e+06	4.61073e+06	7.42002e+06	6.85573e+06	7.5206e+06	6.25401e+06	3.9947e+06	6.80353e+06	6.17622e+06	4.30098e+06	1.03773e+07	1.23773e+07	1.16675e+07	7.52328e+06	1.04525e+07	6.92131e+06	8.92789e+06
meta_459	Gly-Tyr	10413.1	29827.5	6315.58	29738.8	12817.1	15219.1	15745	8132.02	33810.2	22789.4	23652.2	19069	30736.3	8816.61	6888.42	6226.9	32840.4	24333.3	19219.3	22491.2	38980.3	16782.2	28269.4	15176.3	21204.4	16489.7	7711.45	10517.7	30515.2	41961.9	26698.6	18293.7	13073.1	28269.4	16266.1	5501.28	24403.6	12523.9	27231.5	14052.3	4477.55	61469.2	38807.9	21108.4	23646.5	41991.6	57967.9	36871.4
meta_460	Glycochenodeoxycholic Acid	1.83247e+07	7.61155e+06	5.55318e+06	1.34917e+07	993538	2.778e+06	6.7641e+06	905040	854857	3.3761e+06	9.34738e+06	2.1525e+07	3.50355e+07	2.37973e+07	1.69923e+06	1.49572e+08	2.45226e+07	2.37689e+07	1.67756e+07	2.65377e+06	8.70754e+06	3.81109e+06	8.42957e+06	1.80308e+07	3.95556e+06	1.14937e+06	9.22456e+06	6.76059e+06	2.66144e+06	3.41214e+06	1.53839e+06	1.48649e+07	1.66554e+07	1.25958e+07	2.24093e+07	1.14178e+07	3.10024e+06	5.73514e+06	8.86571e+06	2.15177e+06	3.13264e+06	1.48787e+07	4.98598e+06	6.4307e+06	3.53075e+06	1.94971e+07	3.97214e+06	1.18697e+07
meta_461	Glycodeoxycholic acid	1.83247e+07	7.61155e+06	5.55318e+06	1.34917e+07	993538	2.778e+06	6.7641e+06	905040	854857	3.3761e+06	9.34738e+06	2.1525e+07	3.50355e+07	2.37973e+07	1.69923e+06	1.49572e+08	2.45226e+07	2.37689e+07	1.67756e+07	2.65377e+06	8.70754e+06	3.81109e+06	8.42957e+06	1.80308e+07	3.95556e+06	1.14937e+06	9.22456e+06	6.76059e+06	2.66144e+06	3.41214e+06	1.53839e+06	1.48649e+07	1.66554e+07	1.25958e+07	2.24093e+07	1.14178e+07	3.10024e+06	5.73514e+06	8.86571e+06	2.15177e+06	3.13264e+06	1.48787e+07	4.98598e+06	6.4307e+06	3.53075e+06	1.94971e+07	3.97214e+06	1.18697e+07
meta_462	Glycohyodeoxycholic acid	3.47316e+06	507597	952473	2.51751e+06	196335	753927	556420	216186	184737	690521	1.28891e+06	1.15912e+06	9.31307e+06	1.25359e+07	377071	2.99427e+06	801723	845290	3.96137e+06	270385	1.97247e+06	594705	1.35297e+06	9.61747e+06	617597	454224	755939	533119	783193	2.05048e+06	248421	2.56642e+06	3.58244e+06	1.39287e+06	1.11874e+07	8.90366e+06	269378	4.30425e+06	3.03877e+06	252197	705571	4.25475e+06	1.04817e+06	1.27578e+06	433801	4.00137e+06	143263	1.24326e+07
meta_463	Glycolithocholic acid	27013.5	31335.4	26028.9	34222.6	36059	41507.9	38704.8	31728.2	34915.7	51879.9	34215.2	24213.7	32562	28519.5	38698.5	33202.2	67250.3	45766.6	131951	32520.4	37776.3	32161.4	38255.2	26801.1	48655	36674.6	27684.8	35770.3	44906.7	28030.7	32573.1	55261.3	53777.9	48065.1	34999.2	37621.7	39151.9	34626.1	44109.4	47707.9	26547	36108.3	35459.1	45085.2	46076.3	60524.3	48527.7	46473.4
meta_464	Glycoursodeoxycholic Acid	3.47316e+06	507597	952473	2.51751e+06	196335	753927	556420	216186	184737	690521	1.28891e+06	1.15912e+06	9.31307e+06	1.25359e+07	377071	2.99427e+06	801723	845290	3.96137e+06	270385	1.97247e+06	594705	1.35297e+06	9.61747e+06	617597	454224	755939	533119	783193	2.05048e+06	248421	2.56642e+06	3.58244e+06	1.39287e+06	1.11874e+07	8.90366e+06	269378	4.30425e+06	3.03877e+06	252197	705571	4.25475e+06	1.04817e+06	1.27578e+06	433801	4.00137e+06	143263	1.24326e+07
meta_465	Guanidinoethyl Sulfonate	15974.9	22107	23322.7	22719.1	17340.1	32393.7	77982.3	28244.2	134394	61544.6	33867.4	18536	42070	36039.1	26896.5	21292.2	38766.9	55891.1	46785.6	47635.8	49023	33898.3	34984.3	44391.6	66145.4	21523.2	32293.7	15830.9	84151.3	38924	17343.1	56785	27508.7	56759.2	28092.1	25716.9	36419.1	33272	41917.5	52807.6	43325.9	60861.2	62915.6	50447.2	26911.5	53660.1	58869.3	44145.6
meta_466	Guanine	2.19017e+06	179062	343051	648990	2.5611e+06	1.07416e+06	303823	622015	504918	1.63492e+06	421549	1.9142e+06	1.53897e+06	190435	668817	203209	1.20313e+06	558142	1.57609e+06	461155	963044	1.14714e+06	464440	127808	661558	3.67494e+06	345007	1.39899e+06	1.34218e+06	1.18794e+06	96009.3	1.05144e+06	123642	430135	615189	1.82784e+06	1.93707e+06	981280	2.39402e+06	1.87148e+06	395030	1.25119e+06	2.04027e+06	1.15365e+06	2.43008e+06	729718	534605	1.52128e+06
meta_467	Guanosine	1.13614e+06	119411	233195	421243	1.83588e+06	756655	167277	484743	341893	920251	325016	1.35259e+06	1.06943e+06	133828	412352	119048	846788	293114	1.06078e+06	321056	742796	686253	333715	100431	477684	2.52819e+06	207620	999958	907819	866238	57508.7	652106	72172.5	258348	388778	1.11948e+06	1.34731e+06	699550	1.69804e+06	1.48003e+06	225290	903978	1.33709e+06	661334	1.72834e+06	518556	353999	1.08789e+06
meta_468	Gulonolactone	100500	75452.4	82661.9	49499.1	54108.9	59750	73315.6	95518	68646.7	63194.6	59089.7	84486.8	93607.1	88038.3	55150.7	75474.2	63698.9	70546.6	99961.8	70819.7	60322.8	33857.1	62584.5	89840.3	60969.7	91496.3	121478	101066	76726.6	116633	76056.7	75609.1	83340.2	80888	109404	54546.8	106834	96007.1	54574.7	83374.7	60762.2	73770.6	73504.1	89472.7	88648.4	76441.2	93162.9	68116.8
meta_469	Heterodendrin	386663	487919	827712	1.03277e+06	424289	830411	629163	563201	395063	573172	331574	713458	918849	1.11803e+06	1.2133e+06	658400	654714	1.05484e+06	816169	1.17628e+06	1.00121e+06	453405	882663	581631	1.45225e+06	552347	694247	489857	1.39547e+06	726247	418182	561194	617040	2.52803e+06	489674	702366	731189	703482	933431	377061	843516	927759	642897	949297	583010	589176	617080	533339
meta_470	Hexadecanedioic acid	520821	530080	1.1055e+06	2.37969e+06	353068	551184	1.68123e+06	373811	442028	1.52983e+06	655781	792913	1.24605e+06	1.57528e+06	677475	2.31142e+06	1.21783e+06	1.16514e+06	748887	693970	1.16996e+06	1.44198e+06	652607	799268	601591	478482	1.42817e+06	367925	1.04595e+06	778634	730074	1.18711e+06	645316	804359	815044	1.50915e+06	957032	675662	810813	646226	1.03641e+06	1.10037e+06	718749	1.2951e+06	806533	1.3259e+06	1.57667e+06	912410
meta_471	Hexadecylamine	572566	590088	530286	394580	457550	679982	659671	617274	539727	541911	561523	420617	519397	546131	663668	520402	527406	501011	667971	757397	558764	266612	421404	480588	546004	561051	377763	350755	545217	684917	457761	470708	464044	575232	567805	435332	638413	600398	356877	455128	334361	392055	497104	474306	458428	485181	393853	522070
meta_472	Hexaethylene-glycol	60147.5	30235.3	56026.9	85227.3	14095.2	36601.1	56560.4	54001	40771.1	47808.7	36956.1	26313.9	61836.6	56516.9	40104.9	49583.4	54034.9	42335.9	93123.9	52733.1	47652.2	35205.3	36031.7	45712.8	29787.9	53311.2	29124.9	139678	51364.2	44762.5	34180.9	69836.4	44711.8	12436.6	45814.4	20796.9	46077.4	47288	50649.8	44437.6	33942	41784.2	170592	35025.8	57512.9	45111.8	44936.4	47705.2
meta_473	Hexanoyl Glycine	23720.8	27675.8	45827.4	26060.5	15149.6	17191.9	15110.2	19078.5	13223.7	34477	15542.7	18640.2	43927.9	208241	22770.8	86205.5	25110	79986.2	25841.7	67658.5	30526.1	18290.1	9876.32	15313.4	20137.4	21063.1	14499.3	32621.2	41883.4	28603.7	18712.4	31088.4	30328.4	28048.5	27903.3	52003.5	11848.9	33651.8	31382.9	19687.7	13826.2	12837.4	23261.1	25298.9	28602.7	40510	39457.5	46697.4
meta_474	Hippuric Acid	232543	421182	1.72283e+06	593677	7.58885e+06	5.63579e+06	1.5494e+07	3.72754e+06	1.66363e+06	6.29772e+06	1.45655e+06	1.57236e+06	8.79811e+06	2.70843e+06	3.27916e+06	321361	1.15406e+07	644153	1.25907e+07	540339	1.01309e+07	2.36027e+06	6.49691e+06	1.09711e+06	1.45652e+07	445193	401627	1.43866e+07	2.52012e+06	1.78435e+06	2.55457e+06	1.20536e+07	1.83565e+06	3.14666e+06	895388	9.63815e+06	6.25602e+06	5.02218e+06	6.91075e+06	6.79097e+06	1.15017e+06	5.19438e+06	3.59374e+06	1.89407e+07	4.59027e+06	2.84133e+06	8.16346e+06	2.47329e+06
meta_475	His-Leu	178137	211814	118648	349322	98235.7	215735	149989	217456	129056	117806	106156	134752	199698	150714	208247	53878	186539	56018.6	330745	178005	198026	181497	206843	130700	366892	102986	81687	163303	166659	270726	251458	150822	295849	239031	157607	187887	224595	99624.9	136539	302357	209033	275693	252368	217436	149468	250311	156530	139047
meta_476	His-Phe-Ala	79567.5	41673.4	126788	111092	71163.8	133441	53875.1	74754.7	22653.6	73693	209381	218473	213575	151945	106338	43805	268696	161082	181340	195917	72589	133482	98506	86427.5	167707	75703.4	62251.5	253548	125701	79772.5	141640	55544.7	66904.3	94931.8	72875.2	357545	119228	123072	216352	182522	147525	326734	445161	97682.4	91094.1	173456	88019.5	81616.7
meta_477	His-Ser	549362	485574	404016	500157	865490	1.11881e+06	592373	574296	267570	1.8231e+06	1.07353e+06	1.60513e+06	1.91255e+06	246465	1.59591e+06	1.41332e+06	600500	415390	1.78027e+06	2.01487e+06	5.19366e+06	1.17079e+06	840161	6.05368e+06	2.35087e+06	164422	1.74798e+06	6516.58	878399	1.92521e+06	3.19027e+06	782018	2.08988e+06	1.34599e+06	1.50573e+06	3.22831e+06	722174	2.03219e+06	143729	1.5064e+06	663228	637040	838792	2.7465e+06	2.16147e+06	70276.6	1.54424e+06	5.65571e+06
meta_478	His-Trp	691057	464009	1.31593e+06	1.42257e+06	587184	1.32247e+06	688055	431274	173718	626349	1.88422e+06	1.81037e+06	1.73068e+06	989935	821776	339256	2.02074e+06	1.44205e+06	1.78386e+06	1.52443e+06	475621	843634	757017	580685	1.12813e+06	278090	366241	1.2621e+06	652927	505725	759612	330825	492470	1.1533e+06	468534	2.52235e+06	952895	641996	1.62764e+06	963374	764561	2.90083e+06	4.21392e+06	972564	589017	1.53879e+06	845462	669097
meta_479	Histidine	1.31983e+07	1.55346e+07	1.46703e+07	2.14336e+07	1.50532e+07	1.6006e+07	1.91544e+07	1.38895e+07	1.09711e+07	1.54887e+07	1.07548e+07	1.40737e+07	1.69632e+07	1.29404e+07	2.06898e+07	2.03211e+07	2.38273e+07	1.59919e+07	2.59965e+07	1.28497e+07	1.3794e+07	1.70888e+07	1.37518e+07	1.19423e+07	1.54381e+07	1.50001e+07	1.35026e+07	1.70566e+07	1.62037e+07	1.34789e+07	1.17458e+07	1.69819e+07	1.70581e+07	1.83794e+07	1.78509e+07	1.74982e+07	2.45954e+07	1.42899e+07	1.81708e+07	1.35963e+07	1.53869e+07	2.48073e+07	1.86016e+07	1.92026e+07	1.63599e+07	1.57514e+07	1.85675e+07	1.35428e+07
meta_480	Homogentisic Acid	69907.9	117276	119003	210015	93463.4	78466.6	188006	102242	57646.8	159412	117730	113356	152741	153919	149980	124821	170419	189916	99484	136623	139449	159663	77835.3	87492.3	61007.5	65776.8	141877	127223	157400	83500	113572	168501	86275.9	160153	136251	170448	179517	104462	132777	112492	127465	111655	148513	165834	103449	185078	123234	142724
meta_481	Homovanillic Acid sulfate (sodium salt)	57338.1	108902	68176	93715	54501.6	67006.9	69325.4	41310.4	50870.5	43026.8	139084	94818.1	143001	205964	90590.3	46156.5	133609	171348	396023	148062	304562	60525.8	183391	222591	344544	52393	193518	63711.5	132055	82343	55821.6	173380	59016.4	115820	98808.7	309094	119629	112187	93078.9	76814	156729	373583	57583.2	174048	75035.5	399279	170354	302908
meta_482	Hydrocinnamic Acid	20131.1	43107.1	27689.8	59686.7	265180	106271	454069	160796	73388.8	99114	58496.1	47005.5	46239.4	17098.6	40704.8	61790.9	434152	55327.5	28617.2	44749.7	51091.6	30751.7	51351.2	30451.9	622860	32827.3	44625.6	1.0914e+06	40268.1	80141.5	110105	125874	102475	49787.7	68708.5	63989	127394	101000	55485.8	363713	8765.71	86512.6	118865	52747.2	139881	38660.2	368928	26531.9
meta_483	Hydroferulic acid	185522	208411	75448.5	277252	91420	214470	115388	7711.18	8962.36	19167.6	125941	27273.4	86490.3	13621.7	113426	61720.7	239085	108872	38940.6	19554.7	71657.5	61169.3	91726.7	107696	516059	61471.1	132596	386705	385921	29809.3	21446.9	31350.9	13103.4	94517.4	55582.5	192568	46511.7	820225	159278	14306.8	216941	126109	19379.6	15902.7	90944.2	92600.5	64140.8	66400.7
meta_484	Hydromorphone	2.67888e+06	527997	549430	4.3137e+06	19117.6	707705	970164	1.0384e+06	448324	4.02347e+06	1.03963e+07	1.15345e+06	2.16543e+06	515108	1.36932e+07	71220.3	2.09246e+06	1.84964e+06	1.10229e+06	161539	163717	8.1015e+06	1.98511e+06	3.63388e+06	1.92081e+07	3.15158e+06	5.69374e+06	4.52324e+06	34008.9	1.48357e+06	7.60839e+06	4.92939e+06	3.40694e+06	3.88477e+06	2.5566e+06	3.98941e+06	626611	2.55254e+06	3.69128e+06	1.37052e+06	161582	2.61957e+07	2.35467e+07	6.68494e+06	2.07769e+06	323613	1.4749e+07	1.91117e+06
meta_485	Hydroumbellic acid	87627	77336.3	118705	250742	78711.7	80990.1	222332	92890.2	88476.8	117482	101440	81331.2	102703	194557	89829.3	146903	192815	131476	122162	115536	114343	364367	108372	116233	98573.3	107003	183695	137650	138922	107672	136731	113563	92872.9	111974	123375	126186	160637	133626	104015	104941	169394	128712	128561	138603	131094	156213	242388	133206
meta_486	Hydroxyphenyllactic acid	36674.8	41390.1	31143.8	62915.8	21976.3	29599.1	40759.9	15759.6	18024.7	20743.3	35101.6	26798.6	37075	20670	38712.4	224858	56209.1	55447.7	79204.7	59526	73938.1	53759.7	43847.3	60979.3	99879.7	37149.4	69911.6	30306.6	47293.8	54054.4	49262.2	29498.7	37973.4	141650	77241.3	76166	80257.3	37417.3	71007.5	49260.4	57782.6	83983.1	103251	77752.6	40632.7	75925.3	49051.8	54918
meta_487	Hydroxypiperazic acid	2.56685e+06	4.62095e+06	3.06844e+06	3.55405e+06	3.89002e+06	3.22621e+06	4.17815e+06	3.97958e+06	3.39985e+06	3.66607e+06	4.77024e+06	4.21172e+06	3.67165e+06	3.07997e+06	4.45072e+06	5.28563e+06	5.11481e+06	3.35981e+06	4.59569e+06	3.52033e+06	4.31894e+06	3.21612e+06	3.25993e+06	3.91836e+06	3.88385e+06	2.61814e+06	3.56163e+06	3.01637e+06	5.08987e+06	3.34451e+06	3.25253e+06	3.5546e+06	3.4999e+06	5.2245e+06	3.68632e+06	4.3447e+06	4.32045e+06	4.24219e+06	4.06294e+06	3.31685e+06	4.07268e+06	3.22244e+06	4.29016e+06	4.12401e+06	2.95872e+06	3.52633e+06	3.24102e+06	4.87343e+06
meta_488	Hydroxyquinoline	1.10898e+07	1.24551e+07	1.38412e+07	2.28775e+07	1.26135e+07	1.24211e+07	1.8077e+07	1.1218e+07	7.2503e+06	1.23728e+07	1.13219e+07	1.10568e+07	1.44729e+07	1.19335e+07	1.2055e+07	3.04572e+07	1.58784e+07	1.4844e+07	1.15732e+07	1.52197e+07	1.37796e+07	1.44806e+07	1.16573e+07	9.75075e+06	1.70605e+07	1.03852e+07	1.01317e+07	6.6966e+06	1.24405e+07	9.7745e+06	8.64191e+06	1.23471e+07	1.3114e+07	2.21231e+07	1.50895e+07	1.38777e+07	1.55813e+07	1.1333e+07	1.87712e+07	1.05364e+07	1.98341e+07	2.04908e+07	1.49247e+07	1.22044e+07	8.77911e+06	1.4459e+07	1.31416e+07	1.0338e+07
meta_489	Hyodeoxycholic acid	1.38004e+06	994332	3.54562e+06	1.1502e+06	1.38314e+06	976574	3.297e+06	603529	1.18427e+06	1.7621e+06	1.54285e+06	459775	7.38771e+06	3.5558e+06	4.93057e+06	177825	1.53392e+06	275705	1.48968e+07	393124	4.82006e+06	3.23073e+06	2.18353e+06	1.04934e+06	2.18816e+06	6.84738e+06	897118	601263	4.30582e+06	1.30594e+07	600707	2.26656e+06	1.89865e+06	4.52166e+06	4.9212e+06	1.97012e+07	1.12011e+06	6.72886e+06	7.27998e+06	1.82606e+06	5.79282e+06	3.00917e+06	2.28273e+06	3.81117e+06	1.75044e+06	2.27214e+06	1.23839e+06	2.94054e+07
meta_490	Hypaphorine	1.72332e+06	2324881	4.72889e+06	1.05544e+06	1.98829e+06	703750	1.60336e+06	2.07294e+06	592015	3.34072e+06	1.00755e+06	882358	239205	307451	863898	5.35295e+06	4.57268e+06	1.08037e+06	1.66454e+06	762103	660156	677993	4.06105e+06	397371	1.6271e+06	1.0022e+06	322892	955728	264980	219521	348994	863109	559115	2.08653e+06	2.08745e+06	2.85666e+06	7.30665e+06	3.78355e+06	3.46161e+06	1.55928e+06	4.95636e+06	6.17343e+06	864427	3.18054e+06	1.07453e+07	4.18507e+06	1.5961e+06	1.95388e+06
meta_491	Hypotaurocyamine	1.03083e+06	132527	236281	357992	1.59827e+06	900271	222649	465492	386037	739493	245845	1.30277e+06	1.30194e+06	149844	500317	118477	979416	257439	1.28382e+06	216538	663990	677062	191391	104280	316218	1.7922e+06	269967	1.07863e+06	981716	906661	57651.2	903013	125498	238056	702696	1.18952e+06	1.06211e+06	625934	1.1291e+06	1.13949e+06	208743	1.05418e+06	1.42074e+06	734467	2.224e+06	317746	354721	1.0131e+06
meta_492	Ile-Ala	77155.7	118866	159343	246894	149471	258677	179892	202449	106274	249457	206711	173103	99824.5	168369	49609.7	347077	158064	58973.7	159078	239306	206861	95257.6	146313	86531.8	216494	164923	77306.8	104867	315041	139657	61872.5	160270	112514	113648	226043	125806	243660	256959	155259	179326	137327	153852	422907	338537	192271	184468	32888.4	148110
meta_493	Ile-Asp	757586	77701.8	250664	375827	140904	59554.8	305409	153194	96604.3	235993	81676.2	487037	1.20478e+06	1.64663e+06	1.02285e+06	254423	423448	444605	184672	683826	1.6297e+06	397234	197864	299513	2.57982e+06	180499	102249	160633	324816	85909.8	217339	216792	151841	302316	205198	3.58501e+06	349581	210305	288461	317451	766760	113598	414708	592755	71022.1	887093	94588	328324
meta_494	Ile-Gln	121285	72103.7	176118	68665	57806.3	552255	68989.3	48942.2	40603.4	227384	36864.2	118004	135843	156624	117946	40641.6	43383	93946	85524.2	37837.2	40051.4	81207.6	92787	157620	46558.8	11498.9	168781	5750.87	44587.5	51459.7	526447	252679	56458.6	114625	51107.3	190941	47546.8	103344	23503.2	53436.4	34319.1	62544.3	16456.4	214663	10659.2	20025.7	51089.5	85917.1
meta_495	Ile-Glu	32807.6	19207.2	44220.6	64176.4	23956.9	34333.7	38395.2	19489.5	17666.2	28799.6	32702.7	27411.8	56675.6	27948.6	48059.3	31297.7	27461.7	32982.7	31293.3	47321.3	41494.6	22884.8	53576.3	34059.2	39862.5	22084.4	19561.1	39900.8	47911.6	65489.2	52830	28588	41830.3	37852.6	31696.4	43631	68091.2	31365.7	48705.9	43040.2	36739.1	74267.8	68669.5	48732.6	20636.5	60737.3	63558	33838.2
meta_496	Ile-Gly	8916.78	9765.71	22913.8	18527.4	15302.3	8103.14	10425.5	12208	5479.06	9849.54	25268.9	34259.7	24541.9	21641.4	11665	8938.83	22955.8	12099.6	12750.7	19732.1	13713.6	11625.8	10276.2	7935.18	21626	11694	6559.12	32381.9	22930.6	24230.2	15538.3	15184.4	2307.23	18083.5	23974.8	49424.2	21203.4	19301.4	19278.5	23708.8	13921.7	48057.8	72667.4	28082.9	32017.6	42418	18721.6	21317.5
meta_497	Ile-His	178137	211814	118648	349322	98235.7	215735	149989	217456	129056	117806	106156	134752	199698	150714	208247	53878	186539	56018.6	330745	178005	198026	181497	206843	130700	366892	102986	81687	163303	166659	270726	251458	150822	295849	239031	157607	187887	224595	99624.9	136539	302357	209033	275693	252368	217436	149468	250311	156530	139047
meta_498	Ile-Ile	892031	607361	1.48707e+06	1.69672e+06	1.39416e+06	1.62733e+06	930145	860212	531248	918870	2.04089e+06	2.72899e+06	1.0143e+06	1.9246e+06	551842	500693	2.20612e+06	993586	1.12791e+06	1.4227e+06	869269	827638	812407	559750	1.33325e+06	1.17748e+06	574901	1.87116e+06	1.15927e+06	951013	592055	1.1124e+06	461616	802129	962165	3.63431e+06	1.37804e+06	1.93069e+06	2.19029e+06	1.18175e+06	1.27994e+06	2.13616e+06	4.15626e+06	2.08559e+06	1.36963e+06	1.33923e+06	754888	1.07301e+06
meta_499	Ile-Leu	768324	486012	1.02062e+06	1.2901e+06	1.14129e+06	992410	566734	606886	444899	669771	1.58445e+06	1.9112e+06	987571	1.45214e+06	485578	554889	1.46128e+06	755999	939344	909022	620251	532466	614358	392571	1.00761e+06	765037	362735	1.3938e+06	885344	704469	686669	861188	358108	802345	687902	2.70921e+06	982388	1.20994e+06	1.44934e+06	799688	885534	1.57903e+06	3.05691e+06	1.47575e+06	988438	1.11019e+06	559966	656051
meta_500	Ile-Lys	33234.2	42113.5	49691.5	90600.5	49110.4	64930.8	74952.3	73276.7	55760.6	46315.7	53485.6	65640.5	83385.8	42960.6	67426	38388	77411.3	46318.2	49581.8	98536.4	54746	72404	44562.4	39120	72423.5	48841.3	51365.3	36782.7	47010.7	46938.7	48002.8	54743.5	37679.4	69319.8	58527.6	36196.5	83267.8	27048.3	76575	55516	57433.1	163180	80243.2	64382.8	76557.1	96854.3	55479.7	54944.1
meta_501	Ile-Met	31780.9	33827.5	27864.3	41322.2	19297.5	28398.1	33160.6	18731	23105.9	27414.1	21770.4	16976.4	40219.7	23466.9	27102.1	24186.1	50533.6	29588.9	45321.6	20953.4	40742.7	26622.6	38463.9	38927.2	42400.1	18300.6	22396.2	22994.2	36424.8	27402.1	21950.8	28424.1	21091.2	55757.9	19747.8	37074.7	20168.1	23678.3	36930.6	15422.8	24808.9	29804.6	44555	49685.9	18970	23049.2	34070.2	31780.4
meta_502	Ile-Phe	25292.8	42030.4	52325.6	67851.4	89599.1	76588.8	63957.7	105376	17268.6	137615	65676.1	113871	61556.7	72811.4	20455.4	28326.9	39928.2	41201.9	24489.9	56159.2	98650.9	49202.8	118280	18802.7	78125.9	52808.9	61054.6	26251.1	62670.9	57956.5	66315.8	118835	31526.1	51770	98875.7	109059	110240	95844.8	158539	87353.8	74646.3	152604	117081	152442	195695	114205	26165.1	125677
meta_503	Imidazole-4-methanol	897197	863093	914508	735200	765879	652175	688731	640032	658032	771009	688401	645467	1.4867e+06	561079	683901	646060	654372	730798	720325	728657	633825	785799	712532	763551	609819	716248	677571	663538	690178	575497	773121	763438	820390	667217	710679	676057	730247	674309	771201	701015	711378	770315	735480	677405	664128	853457	865086	666239
meta_504	Imidazoleacetic acid	88953.1	78927.1	119895	103813	100855	132150	128976	86735	214202	102655	89998.1	87891.7	172898	124618	190583	57884.5	151655	120775	164369	171703	80814.7	225584	158214	124536	95278.5	152824	93217.5	92353.8	132737	258067	117264	99710.3	80079.3	138688	79101.9	151069	147525	89660.5	136880	127468	87091.8	226676	156963	123910	171713	221945	182975	165059
meta_505	Indole	1.48679e+07	1.49692e+07	1.53161e+07	2.12546e+07	1.52536e+07	1.40687e+07	1.93721e+07	1.39238e+07	1.08749e+07	1.39739e+07	1.43872e+07	1.33312e+07	1.55659e+07	1.39087e+07	1.39265e+07	2.71169e+07	1.81641e+07	1.736e+07	1.28183e+07	1.71903e+07	1.71453e+07	1.59637e+07	1.41702e+07	1.25897e+07	1.99883e+07	1.30399e+07	1.29731e+07	1.02567e+07	1.44093e+07	1.26564e+07	1.15821e+07	1.51721e+07	1.54563e+07	2.37841e+07	1.66215e+07	1.70402e+07	1.82472e+07	1.41119e+07	2.00034e+07	1.37558e+07	1.99823e+07	2.01543e+07	1.66932e+07	1.56385e+07	1.26057e+07	1.8926e+07	1.55022e+07	1.39902e+07
meta_506	Indole 3-carbinol	133936	130539	125861	394601	131028	122358	184296	94839.8	105159	96347.3	107758	101515	112961	118103	120415	160176	151540	206244	235513	156406	145971	103527	78107.2	144164	170822	120092	116103	62886.9	128451	110273	106273	106608	91831.6	171344	106231	177408	168851	170458	133638	112869	177963	172473	205601	114170	84539.3	180549	98574.3	93600.1
meta_507	Indole-3-Acetic Acid	500333	1.06398e+06	328945	796698	1.23707e+06	587669	411054	547871	142821	449657	900981	502523	1.14789e+06	778890	1.12724e+06	242135	670358	374006	2.18416e+06	980356	886292	434806	473817	1.42957e+06	2.97968e+06	159409	438142	722676	291692	1.24078e+06	247208	1.03272e+06	439002	959138	366364	380395	929978	1.30721e+06	574859	710076	1.52305e+06	827677	727722	375239	646231	470293	1.07251e+06	601089
meta_508	Indole-3-Carboxaldehyde	108424	316118	78523.9	195721	344475	160603	105871	173106	38298.2	119365	309887	194829	502918	296402	467435	147677	261801	113842	1.11122e+06	340958	246903	131360	139861	593026	2.05673e+06	43695.9	151785	271258	97946.2	501859	77933.7	401204	127328	368304	116057	96784.6	302927	492177	181527	235023	736583	284078	230094	88660.2	220573	189922	461954	207173
meta_509	Indole-3-acetamide	228655	330423	373189	404278	157090	335687	337563	247279	1.89926e+06	337074	328592	422611	403419	338371	3.03547e+06	710332	489977	518387	704310	493802	506190	277025	296123	517707	479861	215016	226722	216483	374307	268698	237612	351525	329272	430850	369479	325329	301575	350205	298168	249624	292559	470177	394064	359099	321002	300065	333829	334342
meta_510	Indole-3-carboxylic acid	30827.1	43377.7	58062	64016.2	71495.4	50230.4	106510	36228.8	32217.4	46156.3	79023.3	45318.9	37948.8	32757.3	84925.4	81404.6	69844.9	51542.9	81657.4	48863.1	49375.7	56671	45647.5	57355.2	81510.9	42888.2	34572.8	28926.3	51161.7	45583.6	78187.5	73451.6	56638.2	75139.1	48469	54682.7	50405.3	37234.5	39553.4	39637.9	44616.1	73106.4	78282.5	67107.6	28979.7	52240.8	57395.7	50691.4
meta_511	Indole-4-carboxaldehyde	108424	316118	78523.9	195721	344475	160603	105871	173106	38298.2	119365	309887	194829	502918	296402	467435	147677	261801	113842	1.11122e+06	340958	246903	131360	139861	593026	2.05673e+06	43695.9	151785	271258	97946.2	501859	77933.7	401204	127328	368304	116057	96784.6	302927	492177	181527	235023	736583	284078	230094	88660.2	220573	189922	461954	207173
meta_512	Indoleacetaldehyde	5.49586e+06	5.82334e+06	6.19562e+06	8.422e+06	5.88957e+06	6.05952e+06	8.07162e+06	5.89702e+06	4.77917e+06	6.39613e+06	5.88255e+06	5.7012e+06	7.10692e+06	6.01719e+06	6.30897e+06	1.02151e+07	7.49814e+06	6.67416e+06	5.98731e+06	7.13634e+06	6.99391e+06	6.88173e+06	6.11466e+06	5.64105e+06	7.49186e+06	5.69797e+06	5.66289e+06	4.19534e+06	5.99082e+06	5.6329e+06	5.13553e+06	6.54101e+06	6.64579e+06	9.18531e+06	6.94373e+06	6.97694e+06	7.5243e+06	6.00725e+06	8.40615e+06	6.21246e+06	8.65824e+06	8.70553e+06	7.2389e+06	6.63366e+06	5.15523e+06	7.62853e+06	6.77133e+06	6.05716e+06
meta_513	Inosine	1.09626e+07	1.98077e+07	5.8187e+06	6.43588e+06	2.2399e+07	1.57124e+07	8.37078e+06	2.05745e+07	5.74016e+06	1.21162e+07	1.08359e+07	1.34675e+07	2.11516e+08	3.22379e+06	7.91976e+06	4.67947e+06	1.08148e+07	5.15022e+06	1.09805e+07	6.66099e+07	6.67421e+07	1.35006e+07	1.05409e+07	4.86154e+06	3.34074e+07	3.46388e+07	1.28571e+07	2.71085e+07	6.17469e+07	5.69608e+07	2.4365e+06	9.68589e+06	3.89676e+06	8.66425e+06	6.57191e+06	1.28976e+07	4.36442e+07	7.97339e+06	2.20657e+07	7.35677e+07	7.65245e+06	1.26677e+07	2.51821e+07	1.13508e+07	1.37236e+07	6.12622e+07	5.52413e+07	7.86099e+07
meta_514	Isochodeoxycholic acid	19734.6	744133	308306	129076	79497.1	88167.4	266789	52975.4	63906.3	82188.6	26861.8	68398.1	358845	61514.9	279901	8183.11	72306.9	49607.6	445816	18097.4	243170	213063	163880	43307.4	432651	554122	85863.4	77934.2	295092	786875	40245.8	93753.8	69186.1	558263	134755	395276	50757.3	182107	514118	306836	302930	350570	73944.2	284072	90161.5	117048	117601	490242
meta_515	Isodeoxycholic acid	412785	5086.54	11270	8957.25	503856	755114	3.24165e+06	388183	149120	692214	414450	1.10997e+06	27114.2	29165.8	559903	6699.39	458276	11321.2	2.2579e+06	18923.8	3.25502e+06	198214	497528	70485.7	1.95172e+06	3413.64	133757	604780	731008	400358	116228	744088	585131	64821.8	11071.6	66393.6	383418	461050	8444.22	748369	5134.05	67010.1	671068	758875	457657	624857	631382	79708.8
meta_516	Isogalactinol	6699.58	13447.3	14401	5384.38	7601.62	17806.2	13158.9	16579.4	19665	15351.2	19869.7	8371.52	56705.1	15347.5	16139.7	5387.38	402457	17194.4	17038.7	16195.5	38069.6	5385.88	13752.3	10523	25133.2	4785.52	26475.1	77855.5	15596.6	11688.1	6435.26	22464.4	6144.53	47905.4	47264.6	16366.4	17397.5	13444.7	15598.8	11694.3	7177.38	43798.5	9937.48	12858.6	28193.6	15344.7	12943.8	14122.3
meta_517	Isokaurenoic acid	1.1673e+06	2.31036e+06	5.06934e+06	5.18274e+06	1.35158e+06	4.84611e+06	5.06577e+06	1.55229e+06	4.68205e+06	2.62923e+06	4.52769e+06	2.13044e+06	5.69727e+06	3.21165e+06	2.81921e+06	3.00349e+06	2.07224e+06	7.52763e+06	7.6599e+06	8.26691e+06	1.19785e+07	9.56361e+06	4.90555e+06	1.91957e+07	6.47699e+06	2.2062e+06	6.12332e+06	2.40476e+06	7.31201e+06	6.41424e+06	4.68049e+06	3.75548e+06	4.21463e+06	5.30348e+06	8.86806e+06	4.15141e+06	3.75533e+06	5.41374e+06	4.82721e+06	2.30807e+06	5.39995e+06	3.74839e+06	3.46603e+06	4.35569e+06	2.45905e+06	2.32279e+06	9.44483e+06	5.75201e+06
meta_518	Isoquinoline	1.16059e+06	3.00992e+06	779329	1.7852e+06	3.27758e+06	1.54871e+06	1.17199e+06	1.6976e+06	467049	1.34453e+06	3.11511e+06	1.59965e+06	4.43644e+06	2.67252e+06	3.98449e+06	814294	2.26545e+06	1.03412e+06	9.30594e+06	2.97592e+06	2.24598e+06	1.21707e+06	1.22849e+06	4.99583e+06	1.4375e+07	559346	1.24002e+06	2.54367e+06	863350	4.37956e+06	804875	3.67748e+06	1.28462e+06	2.91169e+06	947682	999161	2.58033e+06	4.67668e+06	1.55241e+06	2.11845e+06	5.65694e+06	2.47589e+06	1.91616e+06	881164	1.83919e+06	1.59577e+06	3.80957e+06	1.89747e+06
meta_519	Jasmone	201644	290281	206560	199988	194891	226926	351810	197773	182061	217563	165905	220112	205692	222535	451384	277135	196361	167704	288450	247813	316673	166626	199115	251573	304296	195045	199715	121308	152229	208595	228638	258816	298242	282624	266420	216297	213034	248589	184213	377238	129368	283890	235584	180372	309130	174845	233589	164956
meta_520	Ketoleucine	145893	82804.5	170327	217764	128338	190507	214450	117393	70290.8	239982	92084.1	107627	153930	99308.4	176445	153772	177513	184759	179895	168726	145726	184475	165136	98859.9	178575	138941	142653	87671.5	146377	160214	140596	199036	134810	312825	128766	165248	160131	93753.9	208720	102752	141129	235402	258884	141181	72045.8	248866	130807	116214
meta_521	Kynurenic Acid	579910	328182	527798	650136	264112	453839	505117	329405	250957	376783	552433	240028	1.33876e+06	549670	616810	459088	832647	698575	1.12719e+06	690707	747980	438461	478850	465824	903918	472192	475481	399796	825440	493113	386788	684003	276108	880204	392814	1.42447e+06	508533	675619	420582	406960	831239	541200	748412	521271	324021	729467	626927	398546
meta_522	L-2-Aminoadipic acid	207500	116147	165349	217341	50245.7	139459	234849	178863	71313.2	129042	70100.4	65645.4	225846	155390	213994	125903	243482	117723	230587	137905	182120	205831	165909	106969	257354	116149	112011	146970	143196	107827	70151.4	90792.9	134452	182088	122438	245672	115224	123307	102884	110224	154869	128136	125796	119705	91567.3	89945.6	124019	114336
meta_523	L-2-amino-6-oximelic acid	44841.8	18763.4	20873.1	9611.62	16759	28280.4	21156	11641.9	24211.3	55925	32248.8	34528.3	31577.1	31283	19621.6	29154.4	54090.5	38988.1	33114.3	25850.6	43359.8	33531.8	18626.5	46065.5	43561	22799.4	19223.8	25852	37251.6	21415.7	52829.3	40771.6	23585.2	21450.7	30921.4	69908.8	31228.4	83899.9	29605.9	17803.8	25717.7	30116.3	66303.7	30637.1	23686.4	17226.9	36273.6	35569.3
meta_524	L-3-Phenyllactic acid	106228	166829	87943	553700	95473.3	151829	837122	118604	65694.3	106780	763305	93792.6	302634	109810	278030	299081	633202	357735	345410	105047	484947	152271	264105	197728	562131	144953	382791	161517	665761	129783	114670	99847.2	142313	255348	132701	351948	331282	1.11966e+06	252992	114407	138592	329012	277780	180391	170955	327378	272071	337542
meta_525	L-Allothreonine	594398	856109	510454	828869	1.49988e+06	534011	810744	863669	585896	1.0783e+06	1.50538e+06	900539	1.88536e+06	508696	1.39805e+06	1.48957e+06	1.60544e+06	870749	431225	873628	688252	637769	418749	594619	503913	557032	634482	695417	1.21547e+06	641025	568383	800742	568829	1.30945e+06	1.11992e+06	1.11984e+06	2.03629e+06	1.65035e+06	2.274e+06	2.34666e+06	1.34979e+06	1.17019e+06	1.86503e+06	1.2202e+06	857806	791434	576784	658793
meta_526	L-Arginine	2.49113e+06	1.9871e+06	2.4497e+06	2.31065e+06	1.62831e+06	2.75263e+06	2.68358e+06	2.41696e+06	1.30977e+08	2.56791e+06	2.05606e+06	2.97593e+06	5.13484e+06	2.72528e+06	2.62765e+08	2.53739e+06	4.41571e+06	3.08401e+06	3.68459e+06	3.49546e+06	2.64522e+06	2.68506e+06	3.02209e+06	2.06746e+06	2.88878e+06	1.641e+06	2.43137e+06	2.29564e+06	2.79558e+06	2.70353e+06	1.89267e+06	2.822e+06	2.03497e+06	2.46073e+06	2.48408e+06	3.9337e+06	2.63705e+06	4.00457e+06	2.7927e+06	2.61062e+06	2.75647e+06	2.70044e+06	3.40719e+06	3.09058e+06	2.59133e+06	2.61653e+06	2.27573e+06	3.02153e+06
meta_527	L-Ascorbyl 6-palmitate	60289.3	81969.5	79330.7	66528.3	45351.3	46831.4	40466.3	45755.9	17308.6	35717.2	38431	34657.4	41083.7	14106.6	18097.9	46097.9	38986	49039.2	10927.2	22737	28128.1	39034.6	41693	26509.2	58376.1	52669.7	39086.7	58985.1	52218.3	43482.4	57123.1	36044.3	27014.7	23366.9	31778.9	53141.6	54315.2	23703.2	35014.1	56814.4	41938.9	33338.1	56143.8	67361.6	47328.2	41381.8	50030.3	42651.3
meta_528	L-Asparagine Anhydrous	232717	362723	207208	270752	381741	214703	334965	277921	367514	316470	274867	248216	281710	259794	494127	374954	566553	356784	336162	230296	274358	265994	219620	251713	244135	223962	240692	261190	320443	326785	233639	324745	295671	330887	346316	273613	334322	330921	328581	253788	278864	288711	279408	369048	230298	288179	316385	250570
meta_529	L-Citrulline	1.80529e+06	1.89756e+06	2.34179e+06	1.61549e+06	1.90551e+06	2.23813e+06	2.40685e+06	1.65663e+06	5.03269e+06	2.69863e+06	2.63515e+06	2.03658e+06	3.47067e+06	2.36669e+06	6.1377e+06	3.03726e+06	2.70604e+06	1.62793e+06	1.90001e+06	2.23778e+06	1.28888e+06	1.48639e+06	1.54664e+06	2.62491e+06	2.74309e+06	1.38137e+06	1.86209e+06	1.13812e+06	3.06244e+06	1.60117e+06	1.6496e+06	1.99963e+06	1.96224e+06	1.99447e+06	1.97059e+06	4.45196e+06	1.86003e+06	2.38668e+06	1.83259e+06	1.38673e+06	2.36723e+06	2.54458e+06	1.844e+06	1.75881e+06	1.63791e+06	2.10992e+06	1.60659e+06	2.28753e+06
meta_530	L-Cysteine	411382	593030	489833	753856	1.98219e+06	698705	1.07931e+06	721695	783924	575357	1.16042e+06	904557	994785	723755	1.01353e+06	644322	842961	771317	644453	493530	411883	490558	424329	973801	792807	1.0236e+06	589622	498129	1.14413e+06	509868	719940	447201	558402	858667	667316	476537	478373	573729	498207	818019	899917	850594	406578	465565	609697	710233	815793	743450
meta_531	L-Cystine	664554	573070	437796	874878	581028	666922	401272	150537	123979	489217	627411	425667	441120	237983	452796	464248	638620	1.02992e+06	490914	690767	702153	675309	404691	500990	520579	373402	452171	279888	1.05508e+06	432711	285356	459392	597330	464410	740757	577435	556200	513256	360282	367436	441253	481663	600676	556071	479034	454186	429829	499456
meta_532	L-Dopa	2849.54	2849.54	2849.54	2849.54	2849.54	2849.54	2849.54	2849.54	2849.54	2849.54	2849.54	2849.54	2849.54	2849.54	2849.54	2849.54	2849.54	2849.54	2849.54	2849.54	2849.54	2849.54	2849.54	2849.54	2849.54	2849.54	2849.54	2849.54	2849.54	2849.54	2849.54	38382.3	53339.7	89346	79178.4	132509	71265.8	34671.3	91512.4	47969.2	19945.4	76787.5	91634.4	14247.7	19339.3	25080.5	23054.1	28147.8
meta_533	L-Fucose	94833.5	90327.2	168770	145436	78410.2	383710	120961	97913.5	90073.8	318473	123283	246722	146940	162727	255272	163055	159992	161580	195632	175682	195125	165967	144210	203394	204117	65008	251223	70455.2	143395	158454	468515	341744	128045	234317	124388	288370	222374	170603	159392	153228	99308.9	205617	123614	323846	87904.4	113953	133385	295321
meta_534	L-Glutamic Acid	2.69601e+06	3.07768e+06	2.15401e+06	1.91293e+06	619294	1.50567e+06	2.3695e+06	1.61903e+06	942229	1.15038e+06	1.98097e+06	1.74703e+06	2.52417e+06	2.30806e+06	2.45601e+06	1.44717e+06	1.57453e+06	1.10273e+06	2.70072e+06	1.93489e+06	1.87705e+06	1.95604e+06	2.83761e+06	3.7757e+06	2.28127e+06	1.13983e+06	1.06891e+06	1.24882e+06	1.63325e+06	2.19311e+06	734502	1.02537e+06	1.63188e+06	2.29157e+06	2.06641e+06	2.13149e+06	1.64345e+06	1.54205e+06	2.09957e+06	1.28313e+06	2.15007e+06	1.98112e+06	1.50377e+06	2.47628e+06	883794	1.45172e+06	4.97752e+06	1.61058e+06
meta_535	L-Glutamine	1.87046e+06	3.06673e+06	1.9971e+06	1.94751e+06	2.29338e+06	2.22771e+06	2.17948e+06	2.43265e+06	1.7334e+06	1.86965e+06	3.11339e+06	2.19328e+06	2.22973e+06	2.01456e+06	2.67552e+06	2.89673e+06	2.84182e+06	2.2647e+06	1.95378e+06	2.37288e+06	2.9041e+06	2.05882e+06	1.93299e+06	2.37249e+06	2.25458e+06	1.2437e+06	2.16215e+06	2.10596e+06	2.70939e+06	1.64995e+06	2.20996e+06	2.05035e+06	2.30747e+06	3.26103e+06	2.18641e+06	2.59793e+06	2.87146e+06	2.37547e+06	2.66076e+06	2.28014e+06	2.1041e+06	1.89329e+06	2.44865e+06	3.30336e+06	1.74924e+06	2.01137e+06	2.18117e+06	2.37558e+06
meta_536	L-Glycine	29620.8	7923	21380	35295	26504.9	23109.6	19796.2	22175.4	20266.1	14254.1	16375.4	14807.2	26922.1	23109.6	31958.3	31461.6	35854.9	29290.4	40087.9	34841	26927.8	32746	13187.5	27286.8	12675.4	9509.5	13463.4	35302.7	18713.4	19496.1	42757.6	27721	59089.7	8714.42	45597.3	51496.1	39141.6	19627.7	19487.7	36840.1	34258.3	56574.6	29633.5	13466.2	38194.8	22175.4	51446	21829.9
meta_537	L-Gulose	330075	299614	319518	307973	332662	404112	387459	389768	276071	321131	326333	275794	271431	443107	340078	332438	338902	445510	436505	333633	401344	354014	330205	343881	271977	429895	481822	287932	323151	283107	340677	430821	325294	365769	454755	306826	336861	340353	367653	329197	374816	376060	346920	357174	375174	560531	390060	472162
meta_538	L-Homoarginine	129559	201356	188639	301151	96550.8	223020	314727	171198	295482	210100	120127	162532	196113	132595	464815	171618	154583	75208.3	419983	103121	75278	267834	334742	83433.9	179909	475920	148200	188036	126407	199504	162481	296478	258346	270355	420178	245775	348309	249789	208902	148407	175874	379280	148111	194427	247469	119654	203114	88395.4
meta_539	L-Homocitrulline	73360.2	42291.5	49685.3	71300.7	41007.6	140999	51589.9	51434	81638.4	60585.5	28046.1	141001	82765.2	115404	47341.3	85217.1	129740	60600.5	102249	227498	301587	39156.3	40909	205400	90235.7	36818.3	66292.9	46632.8	123571	69537.8	36338.4	85526.6	25717	50393.6	25191.6	239023	54364	37782.9	31560.3	48005.3	103767	53392.5	40322.9	43824.1	65384.6	58003.6	35065.6	193557
meta_540	L-Homocystine	351770	234053	388362	479783	182981	321443	270396	547739	197741	334701	274458	268012	273816	412977	259935	454170	429638	269576	546172	377716	257298	389380	345364	300729	335572	499069	369770	433085	339235	296890	415815	417011	521150	359473	434741	424328	496738	303922	392437	443510	364754	472117	321256	480427	592251	310959	233756	319692
meta_541	L-Homophenylalanine	12485.3	22405.7	31403.3	30237.2	17401.6	31720	43290.4	22772	10609	15423.7	18890	31015.7	20243.5	19894.8	12212.8	47821.5	33931.3	19637.6	17666.2	30218.7	28699.2	18845.3	11042.6	20267.9	26723.7	14241.5	12486.4	10273.2	23952.7	19627.7	12187.1	26855	18851	42905.1	25035.7	16513.1	26703.3	21221.2	36546.5	20544.7	35497.6	32373.4	36902.3	15601.3	17411.9	30259.2	14542.7	19236.1
meta_542	L-Homoserine	594398	856109	510454	828869	1.49988e+06	534011	810744	863669	585896	1.0783e+06	1.50538e+06	900539	1.88536e+06	508696	1.39805e+06	1.48957e+06	1.60544e+06	870749	431225	873628	688252	637769	418749	594619	503913	557032	634482	695417	1.21547e+06	641025	568383	800742	568829	1.30945e+06	1.11992e+06	1.11984e+06	2.03629e+06	1.65035e+06	2.274e+06	2.34666e+06	1.34979e+06	1.17019e+06	1.86503e+06	1.2202e+06	857806	791434	576784	658793
meta_543	L-Isoleucine	2.23104e+06	1.52894e+06	1.81784e+06	3.45009e+06	1.21481e+06	1.92339e+06	2.60508e+06	1.47076e+06	1.16657e+06	1.1328e+06	1.37888e+06	1.52277e+06	2.53597e+06	1.53476e+06	3.17777e+06	1.47384e+06	4.47075e+06	2.12696e+06	1.84872e+06	2.4565e+06	2.79678e+06	2.06757e+06	1.8404e+06	1.88532e+06	2.22044e+06	1.32989e+06	1.56168e+06	1.44641e+06	2.28072e+06	2.09943e+06	1.99735e+06	2.09265e+06	1.16997e+06	3.4675e+06	1.31342e+06	2.71247e+06	1.81309e+06	1.6307e+06	2.63639e+06	1.58315e+06	2.06823e+06	1.78608e+06	2.83209e+06	2.56392e+06	869927	2.87028e+06	2.24319e+06	1.5884e+06
meta_544	L-Norleucine	1.14422e+06	1.19072e+06	1.17341e+06	1.82617e+06	830307	1.17938e+06	1.44141e+06	975630	660686	1.43848e+06	1.17497e+06	961612	1.42291e+06	1.05346e+06	1.7957e+06	1.05257e+06	2.4041e+06	1.49955e+06	1.47467e+06	1.38173e+06	1.47821e+06	1.25446e+06	1.4547e+06	1.17086e+06	1.49872e+06	996110	917456	1.00205e+06	1.42553e+06	1.2499e+06	968958	1.35711e+06	921181	2.37687e+06	1.14365e+06	1.63261e+06	1.28633e+06	1.03766e+06	1.522e+06	858256	1.26415e+06	1.49012e+06	1.55661e+06	1.53797e+06	614773	1.50328e+06	1.28936e+06	905101
meta_545	L-Ornithine	792221	1.46787e+06	1.07592e+06	1.04943e+06	1.1191e+06	915151	1.32614e+06	946910	1.29187e+07	1.16807e+06	1.49274e+06	690641	1.81364e+06	966580	9.99973e+06	1.31004e+06	2.36637e+06	1.43019e+06	1.32728e+06	1.02891e+06	1.03462e+06	852026	757054	1.26305e+06	1.17893e+06	857806	818669	915541	1.48268e+06	960341	871234	911997	1.06539e+06	1.33253e+06	1.37045e+06	1.69105e+06	1.23834e+06	749282	806499	1.01025e+06	966049	1.05084e+06	850131	778140	694828	1.34841e+06	1.31066e+06	1.8541e+06
meta_546	L-Phenylalanine	3.01185e+07	4.52857e+07	4.05017e+07	5.15052e+07	3.82769e+07	4.09567e+07	4.9157e+07	3.97621e+07	2.97252e+07	4.54691e+07	4.67156e+07	3.13841e+07	5.01244e+07	3.64341e+07	4.3738e+07	7.2982e+07	6.29499e+07	7.14329e+07	5.33443e+07	5.18765e+07	5.002e+07	3.90375e+07	4.43328e+07	4.4861e+07	6.18984e+07	3.47626e+07	3.54431e+07	3.28449e+07	5.41692e+07	4.10807e+07	3.34467e+07	4.66247e+07	3.77201e+07	5.86705e+07	4.59132e+07	4.27685e+07	4.8035e+07	3.92493e+07	5.3143e+07	4.06394e+07	5.14239e+07	5.38879e+07	5.33944e+07	4.79886e+07	3.36433e+07	4.97211e+07	5.7141e+07	5.43534e+07
meta_547	L-Phenylephrine	279894	229004	391870	314688	327571	327409	374270	325687	241601	175345	287532	179802	203342	112100	368178	317516	293015	197387	150002	218497	204101	207625	124556	143705	117164	130311	157151	137537	247212	97716.5	150113	264938	257792	206027	146219	206087	284794	142649	162266	233754	111887	344316	221373	278923	129349	383498	268676	195504
meta_548	L-Serine	210696	272524	165054	203197	683056	210674	241064	249754	213459	296831	530353	348316	612949	226005	349499	539399	377227	352082	187722	348890	249633	215288	168461	222817	150943	262182	237288	209004	414850	221374	242272	263092	260959	242543	376217	271638	401804	388374	299790	444025	364584	321136	496926	248206	203998	244909	259196	233137
meta_549	L-Threonine	594398	856109	510454	828869	1.49988e+06	534011	810744	863669	585896	1.0783e+06	1.50538e+06	900539	1.88536e+06	508696	1.39805e+06	1.48957e+06	1.60544e+06	870749	431225	873628	688252	637769	418749	594619	503913	557032	634482	695417	1.21547e+06	641025	568383	800742	568829	1.30945e+06	1.11992e+06	1.11984e+06	2.03629e+06	1.65035e+06	2.274e+06	2.34666e+06	1.34979e+06	1.17019e+06	1.86503e+06	1.2202e+06	857806	791434	576784	658793
meta_550	L-Thyroxine	1.85205e+06	2.55962e+06	3.01054e+06	3.02667e+06	3.06457e+06	3.72271e+06	3.9062e+06	2.22085e+06	2.69757e+06	3.84592e+06	3.8743e+06	3.34536e+06	3.09657e+06	3.13294e+06	2.60887e+06	4.15029e+06	2.47829e+06	2.88512e+06	2.57808e+06	3.21584e+06	2.63204e+06	3.01466e+06	3.01356e+06	1.70345e+06	3.24679e+06	1.94869e+06	1.77982e+06	1.44996e+06	2.58463e+06	1.6882e+06	2.43818e+06	2.45269e+06	2.51334e+06	4.3865e+06	2.57538e+06	2.37563e+06	2.60232e+06	2.28784e+06	2.29999e+06	2.10448e+06	3.18904e+06	3.75518e+06	3.31271e+06	6.73668e+06	2.11924e+06	3.81187e+06	4.15014e+06	4.0947e+06
meta_551	L-Tryptophan	3.87735e+06	4.26027e+06	5.37571e+06	1.01475e+07	4.98122e+06	5.41557e+06	9.22754e+06	4.63486e+06	2.76067e+06	5.22772e+06	4.74089e+06	4.52872e+06	6.65126e+06	4.96554e+06	5.45102e+06	1.76071e+07	8.25741e+06	6.79419e+06	4.98169e+06	7.36674e+06	6.74678e+06	6.83894e+06	5.64225e+06	4.54284e+06	8.95028e+06	4.86575e+06	4.63339e+06	2.60788e+06	5.91171e+06	4.92444e+06	3.85632e+06	6.34598e+06	6.18065e+06	1.3839e+07	7.48415e+06	7.42213e+06	8.23054e+06	5.21014e+06	1.10366e+07	5.28276e+06	1.13334e+07	1.112e+07	8.38189e+06	6.69234e+06	4.04481e+06	8.75241e+06	6.77966e+06	5.0977e+06
meta_552	L-Tryptophanamide	669128	714549	811498	1.12044e+06	819619	833072	1.03671e+06	771860	664653	757896	834138	805422	887396	769018	735970	1.25083e+06	952617	856055	698703	908134	817321	925956	839659	672942	957039	682589	708195	618169	846434	804355	724308	901652	900876	1.07684e+06	902896	858209	905713	728542	1.5378e+06	759484	1.04652e+06	1.10536e+06	897490	823728	710436	972782	773795	836958
meta_553	L-Tyrosine	896573	1.27582e+06	1.21785e+06	1.2268e+06	1.04382e+06	1.06059e+06	1.4628e+06	744496	664864	977378	1.12481e+06	965653	1.2446e+06	795726	1.01203e+06	4.8475e+06	2.13022e+06	1.1546e+06	862282	1.18757e+06	1163888	1.18125e+06	930056	1.13157e+06	1.38087e+06	876177	1.11468e+06	693858	1.2445e+06	1.04494e+06	715412	1.1997e+06	880323	2.28957e+06	1.73716e+06	1.39841e+06	1.19988e+06	1.06884e+06	1.40956e+06	1.06984e+06	1.21658e+06	1.25286e+06	1.35445e+06	1.82263e+06	698616	752615	1.23647e+06	923147
meta_554	L-kynurenine	41933.3	41757.4	45535.4	61825.7	23516.9	42144.9	48710.7	39305.1	63270.6	31419.6	87936.8	35017.8	67178.8	46830.9	65706.2	106480	64454.9	64639.2	134175	98963.2	93534.8	60007.6	82146.8	117229	134374	51196.1	35861.9	50861.4	63134.7	49566.9	49161.5	40734.5	40217.6	137536	60009	83849.9	70586.2	63128.9	51247.4	55906.7	63758.3	83268.5	83703.2	70768.5	40276.2	88173.1	66351.3	71843.2
meta_555	L-lyxose	54584.1	128583	122790	151601	83958.4	102727	69779.3	101907	113381	109006	146675	97358.7	154829	87186.8	78161.8	103224	158997	144255	120113	203213	220381	80743.8	87205.7	99796.4	211631	66425.2	56837.4	44384.8	111776	87213.4	64680.2	80085	86566.9	140642	76858.2	103353	212955	90436.6	62790.5	73002.6	82707.4	101899	90036.9	58948.3	66549.2	80726.1	66422.2	108547
meta_556	L-threo-3-Methylaspartate	2.69601e+06	3.07768e+06	2.15401e+06	1.91293e+06	619294	1.50567e+06	2.3695e+06	1.61903e+06	942229	1.15038e+06	1.98097e+06	1.74703e+06	2.52417e+06	2.30806e+06	2.45601e+06	1.44717e+06	1.57453e+06	1.10273e+06	2.70072e+06	1.93489e+06	1.87705e+06	1.95604e+06	2.83761e+06	3.7757e+06	2.28127e+06	1.13983e+06	1.06891e+06	1.24882e+06	1.63325e+06	2.19311e+06	734502	1.02537e+06	1.63188e+06	2.29157e+06	2.06641e+06	2.13149e+06	1.64345e+06	1.54205e+06	2.09957e+06	1.28313e+06	2.15007e+06	1.98112e+06	1.50377e+06	2.47628e+06	883794	1.45172e+06	4.97752e+06	1.61058e+06
meta_557	LPA(0:0/16:0)	713689	1.53493e+06	1.19863e+06	3.11047e+06	1.1478e+06	965996	1.2194e+06	1.16397e+06	847584	1.08791e+06	1.67873e+06	2.80291e+06	2.62826e+06	1.82054e+06	2.50567e+06	726292	1.89201e+06	1.96998e+06	2.87434e+06	1.86221e+06	1.52235e+06	1.33911e+06	1.32859e+06	863660	896882	1.379e+06	798926	663623	1.05481e+06	914526	1.3028e+06	952302	2.28199e+06	2.73465e+06	1.344e+06	2.18905e+06	1.8645e+06	702632	3.32828e+06	1.55758e+06	1.55932e+06	2.24664e+06	1.45974e+06	1.36086e+06	858171	2.41059e+06	2.05044e+06	2.4181e+06
meta_558	LPA(0:0/18:1)	116706	319245	261909	658747	208240	286763	276174	244780	179743	348875	549057	513876	442563	404563	358838	310677	557232	942899	567787	474821	408590	464725	310318	243547	264217	310626	343846	206337	241201	190686	312637	267513	467452	845656	388377	388165	862187	364607	1.00123e+06	453595	464441	427664	272229	297830	225742	858664	555276	610747
meta_559	LPA(0:0/18:2)	1.02613e+06	1.92415e+06	1.17312e+06	4.15486e+06	1.13824e+06	1.63366e+06	1.60438e+06	1.44496e+06	675952	2.33032e+06	2.62476e+06	1.47217e+06	2.16652e+06	1.82176e+06	1.33757e+06	1.30884e+06	2.97925e+06	4.00558e+06	1.23565e+06	2.20058e+06	1.25399e+06	1.23658e+06	1.47414e+06	560736	1.07618e+06	960346	911562	897748	1.57247e+06	1.24877e+06	2.35952e+06	2.43566e+06	2.41889e+06	2.07965e+06	1.46491e+06	3.05681e+06	4.16553e+06	958802	2.99228e+06	1.43916e+06	1.64406e+06	3.06213e+06	1.59936e+06	1.20268e+06	1.57828e+06	3.15826e+06	1.97528e+06	3.58624e+06
meta_560	LPA(16:0/0:0)	713689	1.53493e+06	1.19863e+06	3.11047e+06	1.1478e+06	965996	1.2194e+06	1.16397e+06	847584	1.08791e+06	1.67873e+06	2.80291e+06	2.62826e+06	1.82054e+06	2.50567e+06	726292	1.89201e+06	1.96998e+06	2.87434e+06	1.86221e+06	1.52235e+06	1.33911e+06	1.32859e+06	863660	896882	1.379e+06	798926	663623	1.05481e+06	914526	1.3028e+06	952302	2.28199e+06	2.73465e+06	1.344e+06	2.18905e+06	1.8645e+06	702632	3.32828e+06	1.55758e+06	1.55932e+06	2.24664e+06	1.45974e+06	1.36086e+06	858171	2.41059e+06	2.05044e+06	2.4181e+06
meta_561	LPA(16:1)	47620.2	58910.3	70930.7	125619	48693	89801.9	119043	72471.7	69118.9	55614.8	84846.8	78268.1	91338.3	80302.2	103741	61152.2	116217	184315	124766	110880	72024.4	89190.6	90003.3	85622.1	83513.5	57381.3	61534.9	52177.6	101002	89302.3	79065.6	83717.2	130125	122697	115250	115784	121933	61154.1	157833	81122.7	86290.1	128063	100254	134480	73106.1	117604	143119	124441
meta_562	LPA(18:1/0:0)	129161	365041	238393	516670	299753	333542	348968	246993	200490	313313	566185	484254	698281	523018	463157	356404	548137	546739	514172	804652	335425	464357	379197	391653	200935	555735	368226	226822	482703	384512	508427	313894	461141	865331	340516	700756	942662	463198	959380	609283	529122	471392	361467	344049	290970	710844	559209	508469
meta_563	LPA(20:4)	191875	220174	368881	1.39507e+06	371302	514487	366827	459235	228374	432582	465230	331462	438071	372686	604696	178473	265848	613168	344631	588482	475771	343179	340898	214211	284910	188906	281497	153448	474582	449177	656144	1.01139e+06	526503	831375	264778	504949	460832	200554	407995	328569	434855	671461	286863	371844	236473	474233	436361	450539
meta_564	LPA(20:5)	25097	19928.6	48368	124838	33481.3	55538.9	91914.6	26970.7	56616	10178.3	53572.6	30212.8	44626.1	34108.9	44762.7	42351.9	28568.3	264481	213281	173839	152633	94033.4	192878	145622	80102	24711.7	54823.5	25107.4	100039	58430.6	44228.1	30996.2	53199.9	63714.4	58695.7	69984.2	50162.3	50489.4	57398.7	29809.5	97412.9	64927	38147.9	32247.6	61697.8	25480	67364.2	68497.4
meta_565	LPA(22:5)	27241.1	35230.9	32755.6	137286	43266.4	56109.1	53658.8	42222.9	24496.9	44931.3	51584.1	35499.6	36150.2	32294	51137.1	22682.6	47037.3	133889	33028.9	42512.9	40335.1	51828	37346.3	23698.3	49668.6	27378.9	42699.7	11845.3	63574.7	47428.5	62741.8	44426.1	47120.1	48537.1	42113.4	73607.8	34474.1	25628.4	78115.4	32588	61207.5	91871.7	33992.1	27766.8	20634.9	33418.4	35376.6	67247
meta_566	LPA(22:6)	28925.7	69146.6	74319.7	149356	56001.8	93481	76723.4	47871.2	40371.1	83678.5	38555.8	69153.9	65323.2	56099	112155	26276.7	77212.8	41947.5	51916.6	133505	85694.1	64187.5	96494.2	48357.6	63576.9	77267	71162.7	34975.2	44895.7	63578.9	103696	57626.6	89438	88688.2	41660.6	52993.7	77729.8	45399	104796	76967.7	41582.8	117910	49931.3	89051	29237.4	73317.6	78901.8	92492.3
meta_567	LPC(0:0/12:0)	42703.2	73456.4	78173	178739	77581.7	79405.8	128376	35067	165449	45101.7	48960.8	179932	46057.2	1.35689e+06	55159.6	331801	187088	130420	271691	148010	161167	136716	83863.4	83727.1	128751	108780	77024	54934.7	232859	82324.9	62596	131733	61193.2	162964	126720	445034	789691	45745.5	207368	81634.3	150637	353812	688623	656779	42438	122738	106449	105163
meta_568	LPC(0:0/14:0)	1.45676e+07	1.41738e+07	1.79688e+07	4.41864e+07	1.49197e+07	1.73522e+07	2.86188e+07	1.0726e+07	1.73791e+07	9.43466e+06	1.62337e+07	3.34399e+07	1.61219e+07	4.18309e+07	1.94885e+07	1.99048e+07	2.56753e+07	3.92699e+07	4.40926e+07	2.78663e+07	2.5934e+07	1.92321e+07	2.48739e+07	2.14646e+07	1.65019e+07	2.12559e+07	1.55536e+07	1.5693e+07	2.50153e+07	1.94979e+07	7.97077e+06	2.45781e+07	1.67532e+07	3.02551e+07	2.5433e+07	3.05434e+07	3.64925e+07	1.2091e+07	3.44622e+07	1.50748e+07	2.92473e+07	4.26529e+07	3.26882e+07	3.40699e+07	1.31345e+07	2.80601e+07	2.86269e+07	2.28873e+07
meta_569	LPC(0:0/15:0)	6.78801e+06	6.29385e+06	5.17705e+06	1.71941e+07	9.97776e+06	1.34862e+07	1.70981e+07	7.76542e+06	9.53846e+06	5.85896e+06	1.21756e+07	8.95292e+06	8.41704e+06	1.22523e+07	9.88863e+06	6.89836e+06	1.4468e+07	1.05842e+07	1.37405e+07	1.00054e+07	1.25879e+07	7.49323e+06	8.9097e+06	7.55975e+06	7.53316e+06	7.15893e+06	5.82197e+06	6.53521e+06	1.28028e+07	7.6706e+06	3.80907e+06	1.57484e+07	7.99609e+06	1.17484e+07	8.96085e+06	8.07336e+06	1.27184e+07	4.79705e+06	1.02203e+07	8.28836e+06	1.07695e+07	1.63676e+07	1.02221e+07	7.41314e+06	1.15085e+07	6.9066e+06	1.34086e+07	1.44129e+07
meta_570	LPC(0:0/16:1)	2.64143e+07	3.01941e+07	3.29179e+07	6.87082e+07	3.3946e+07	3.93599e+07	5.25511e+07	3.32175e+07	2.99646e+07	3.21817e+07	5.35855e+07	4.71208e+07	5.55262e+07	5.00474e+07	4.59499e+07	3.94884e+07	5.42257e+07	9.58839e+07	6.63892e+07	4.9097e+07	4.52256e+07	4.64969e+07	3.90308e+07	5.00441e+07	2.87171e+07	3.51903e+07	3.58152e+07	2.43443e+07	4.91852e+07	4.51761e+07	3.72688e+07	4.55861e+07	4.83533e+07	6.3909e+07	6.0174e+07	5.91631e+07	5.41459e+07	3.99941e+07	8.07724e+07	4.99571e+07	4.60805e+07	6.05223e+07	5.48768e+07	5.6266e+07	4.04756e+07	6.72983e+07	8.02751e+07	5.27351e+07
meta_571	LPC(0:0/16:2)	349125	1.0409e+06	574998	2.23424e+06	717416	744623	602601	887213	698172	424162	1.2765e+06	595393	1.06553e+06	966353	1.18341e+06	607584	1.08727e+06	2.1617e+06	917075	510335	633043	1.19136e+06	988310	635721	595000	892616	562497	383908	1.07102e+06	805640	492989	1.02102e+06	1.14211e+06	799609	619074	1.24336e+06	1.85803e+06	624130	1.1285e+06	777954	1.22747e+06	577344	1.01572e+06	844168	538302	1.07211e+06	1.62816e+06	1.11668e+06
meta_572	LPC(0:0/18:1)	247330	309955	456277	908773	452905	537021	477476	469202	268327	490278	667271	507499	869438	660436	535980	362398	751832	1.49769e+06	394449	683902	631609	439369	425123	483734	372689	202975	394877	206870	382917	343525	598694	480988	748782	773076	524868	656595	895059	242036	795091	505324	462531	597061	565180	454768	432322	942624	634544	715790
meta_573	LPC(0:0/18:2)	5.46093e+06	8.76665e+06	6.76258e+06	1.24053e+07	5.84582e+06	6.06653e+06	9.75279e+06	7.97468e+06	3.29639e+06	6.77631e+06	8.31018e+06	8.11123e+06	6.52088e+06	7.76054e+06	7.79035e+06	5.35619e+06	1.01922e+07	1.66086e+07	9.08245e+06	8.45401e+06	6.93187e+06	6.35357e+06	6.16561e+06	3.37544e+06	3.54176e+06	4.16861e+06	5.05626e+06	3.0063e+06	6.73733e+06	6.28856e+06	5.42945e+06	1.04301e+07	1.05679e+07	9.50964e+06	6.9001e+06	1.13276e+07	1.12439e+07	6.12419e+06	1.16425e+07	8.6201e+06	5.94503e+06	6.64439e+06	7.06231e+06	4.97755e+06	7.60724e+06	9.42856e+06	6.27122e+06	9.92353e+06
meta_574	LPC(0:0/18:3)	9.11858e+06	6.62251e+06	1.15421e+07	4.06149e+07	1.68207e+07	1.75588e+07	6.77227e+07	1.94229e+07	1.58571e+07	1.64147e+07	6.15233e+07	2.29494e+07	3.58557e+07	1.78993e+07	2.1767e+07	1.70113e+07	3.15171e+07	8.32657e+07	2.9525e+07	5.8223e+07	2.92253e+07	1.82634e+07	2.13819e+07	1.63216e+07	2.88669e+07	1.30795e+07	1.35865e+07	1.15498e+07	3.54387e+07	1.42303e+07	1.07757e+07	1.78852e+07	4.16205e+07	2.36287e+07	3.92511e+07	3.24378e+07	3.71612e+07	1.96387e+07	8.17156e+07	1.84909e+07	5.69559e+07	3.8017e+07	1.63281e+07	1.27912e+07	5.37411e+07	2.96746e+07	5.08769e+07	3.37104e+07
meta_575	LPC(0:0/20:3)	4.27378e+06	7.568e+06	1.01009e+07	1.67134e+07	2.5074e+06	5.42061e+06	5.4112e+06	5.19921e+06	4.88914e+06	9.36263e+06	5.09379e+06	4.46843e+06	7.53288e+06	6.85051e+06	5.42907e+06	4.23729e+06	6.84742e+06	1.939e+07	5.34259e+06	8.4221e+06	6.2962e+06	4.50816e+06	5.70154e+06	2.38865e+06	2.87724e+06	3.39025e+06	4.97001e+06	1.95977e+06	6.89666e+06	4.40176e+06	3.79805e+06	7.72018e+06	4.68678e+06	8.54554e+06	3.58151e+06	7.38577e+06	8.47057e+06	3.94088e+06	1.35993e+07	2.6979e+06	7.20747e+06	1.04301e+07	5.33539e+06	7.71297e+06	2.55688e+06	9.88181e+06	9.85823e+06	5.05607e+06
meta_576	LPC(0:0/20:4)	6.66215e+06	8.37527e+06	1.85498e+07	3.25335e+07	2.33222e+07	1.99028e+07	1.17719e+07	1.09257e+07	6.78041e+06	1.36897e+07	1.56088e+07	9.26213e+06	2.64369e+07	1.4748e+07	1.80063e+07	5.52387e+06	1.26955e+07	2.03968e+07	2.00942e+07	2.32747e+07	1.63689e+07	1.52031e+07	1.40085e+07	1.00967e+07	1.03678e+07	7.33169e+06	1.23534e+07	5.87634e+06	1.92162e+07	1.85184e+07	1.93853e+07	1.21001e+07	1.71294e+07	4.02465e+07	1.0458e+07	1.27432e+07	9.50961e+06	1.48401e+07	2.21606e+07	1.64234e+07	1.48873e+07	1.92794e+07	9.02126e+06	1.55026e+07	8.46653e+06	2.02547e+07	1.25112e+07	1.26321e+07
meta_577	LPC(0:0/20:5)	5.56593e+06	1.06118e+07	1.31081e+07	5.9792e+07	1.37459e+07	2.26909e+07	3.04255e+07	1.09505e+07	2.47489e+07	4.01283e+06	2.03408e+07	6.11854e+06	1.48969e+07	1.00202e+07	9.9555e+06	3.90383e+06	1.05075e+07	9.8383e+07	2.54427e+07	5.27153e+07	5.02739e+07	2.46896e+07	1.68289e+07	3.63277e+07	2.77061e+07	1.13047e+07	1.23124e+07	5.3654e+06	2.99367e+07	1.68691e+07	8.06268e+06	7.33774e+06	2.21388e+07	1.40333e+07	1.62849e+07	1.59649e+07	1.48634e+07	1.78548e+07	1.43291e+07	5.44068e+06	2.84173e+07	1.58643e+07	6.85112e+06	6.96344e+06	1.63201e+07	6.39036e+06	2.35324e+07	1.37114e+07
meta_578	LPC(0:0/22:4)	73109.4	112584	202003	1.08733e+06	222355	180178	222245	171113	130591	138827	353333	172792	290668	162784	211270	72942.5	153072	934723	203221	319049	329220	142877	154016	268905	161274	206759	276950	165070	308207	208832	280961	213966	218602	211461	286208	293118	135946	186204	359037	133073	310510	163366	176650	98647.6	288802	180914	326590	350805
meta_579	LPC(0:0/22:5)	1.57393e+06	2.96783e+06	4.34197e+06	1.14575e+07	5.14814e+06	2.52018e+06	3.30143e+06	4.0165e+06	3.12783e+06	2.66405e+06	4.82678e+06	2.68683e+06	4.07365e+06	2.02282e+06	5.83145e+06	2.43807e+06	3.6895e+06	1.94299e+07	7.14839e+06	4.00759e+06	5.88199e+06	2.49321e+06	4.42295e+06	2.50924e+06	4.94744e+06	1.76978e+06	3.00437e+06	1.60374e+06	6.26352e+06	2.38222e+06	3.59558e+06	3.45814e+06	6.28771e+06	4.52297e+06	5.87975e+06	6.32755e+06	2.21005e+06	3.4586e+06	3.15108e+06	2.14856e+06	6.3819e+06	5.84453e+06	3.36265e+06	1.40033e+06	4.38988e+06	4.25283e+06	5.11253e+06	4.58739e+06
meta_580	LPC(0:0/22:6)	1.17201e+07	2.41322e+07	2.23098e+07	4.88288e+07	1.7085e+07	3.50569e+07	2.14369e+07	1.85866e+07	1.07822e+07	2.65143e+07	2.00921e+07	2.87133e+07	3.05762e+07	1.59109e+07	2.57204e+07	8.82886e+06	2.16919e+07	1.44049e+07	2.86149e+07	3.68735e+07	3.02244e+07	2.33185e+07	2.91114e+07	1.84962e+07	1.61678e+07	1.96495e+07	2.92493e+07	8.87488e+06	1.75743e+07	2.31533e+07	3.0527e+07	1.66154e+07	2.64309e+07	3.79498e+07	1.48737e+07	1.81064e+07	2.26072e+07	1.79171e+07	2.68281e+07	2.33529e+07	2.04269e+07	3.86312e+07	1.72226e+07	2.85174e+07	1.00087e+07	2.33832e+07	3.15349e+07	1.8481e+07
meta_581	LPC(12:0/0:0)	42703.2	73456.4	78173	178739	77581.7	79405.8	128376	35067	165449	45101.7	48960.8	179932	46057.2	1.35689e+06	55159.6	331801	187088	130420	271691	148010	161167	136716	83863.4	83727.1	128751	108780	77024	54934.7	232859	82324.9	62596	131733	61193.2	162964	126720	445034	789691	45745.5	207368	81634.3	150637	353812	688623	656779	42438	122738	106449	105163
meta_582	LPC(14:0/0:0)	1.45676e+07	1.41738e+07	1.79688e+07	4.41864e+07	1.49197e+07	1.73522e+07	2.86188e+07	1.0726e+07	1.73791e+07	9.43466e+06	1.62337e+07	3.34399e+07	1.61219e+07	4.18309e+07	1.94885e+07	1.99048e+07	2.56753e+07	3.92699e+07	4.40926e+07	2.78663e+07	2.5934e+07	1.92321e+07	2.48739e+07	2.14646e+07	1.65019e+07	2.12559e+07	1.55536e+07	1.5693e+07	2.50153e+07	1.94979e+07	7.97077e+06	2.45781e+07	1.67532e+07	3.02551e+07	2.5433e+07	3.05434e+07	3.64925e+07	1.2091e+07	3.44622e+07	1.50748e+07	2.92473e+07	4.26529e+07	3.26882e+07	3.40699e+07	1.31345e+07	2.80601e+07	2.86269e+07	2.28873e+07
meta_583	LPC(15:0/0:0)	6.78801e+06	6.29385e+06	5.17705e+06	1.71941e+07	9.97776e+06	1.34862e+07	1.70981e+07	7.76542e+06	9.53846e+06	5.85896e+06	1.21756e+07	8.95292e+06	8.41704e+06	1.22523e+07	9.88863e+06	6.89836e+06	1.4468e+07	1.05842e+07	1.37405e+07	1.00054e+07	1.25879e+07	7.49323e+06	8.9097e+06	7.55975e+06	7.53316e+06	7.15893e+06	5.82197e+06	6.53521e+06	1.28028e+07	7.6706e+06	3.80907e+06	1.57484e+07	7.99609e+06	1.17484e+07	8.96085e+06	8.07336e+06	1.27184e+07	4.79705e+06	1.02203e+07	8.28836e+06	1.07695e+07	1.63676e+07	1.02221e+07	7.41314e+06	1.15085e+07	6.9066e+06	1.34086e+07	1.44129e+07
meta_584	LPC(15:1/0:0)	134893	123939	136188	386008	192800	168909	373309	134528	215297	165941	315832	253970	218784	216399	300515	165199	343594	392862	240940	260235	256231	185148	221411	162636	271281	193634	181962	162583	232063	181502	115404	384757	284981	252677	189276	263738	388580	297751	313106	153711	301108	498372	166145	144995	304837	149844	416976	266893
meta_585	LPC(16:1/0:0)	2.64143e+07	3.01941e+07	3.29179e+07	6.87082e+07	3.3946e+07	3.93599e+07	5.25511e+07	3.32175e+07	2.99646e+07	3.21817e+07	5.35855e+07	4.71208e+07	5.55262e+07	5.00474e+07	4.59499e+07	3.94884e+07	5.42257e+07	9.58839e+07	6.63892e+07	4.9097e+07	4.52256e+07	4.64969e+07	3.90308e+07	5.00441e+07	2.87171e+07	3.51903e+07	3.58152e+07	2.43443e+07	4.91852e+07	4.51761e+07	3.72688e+07	4.55861e+07	4.83533e+07	6.3909e+07	6.0174e+07	5.91631e+07	5.41459e+07	3.99941e+07	8.07724e+07	4.99571e+07	4.60805e+07	6.05223e+07	5.48768e+07	5.6266e+07	4.04756e+07	6.72983e+07	8.02751e+07	5.27351e+07
meta_586	LPC(16:2/0:0)	349125	1.0409e+06	574998	2.23424e+06	717416	744623	602601	887213	698172	424162	1.2765e+06	595393	1.06553e+06	966353	1.18341e+06	607584	1.08727e+06	2.1617e+06	917075	510335	633043	1.19136e+06	988310	635721	595000	892616	562497	383908	1.07102e+06	805640	492989	1.02102e+06	1.14211e+06	799609	619074	1.24336e+06	1.85803e+06	624130	1.1285e+06	777954	1.22747e+06	577344	1.01572e+06	844168	538302	1.07211e+06	1.62816e+06	1.11668e+06
meta_587	LPC(17:1/0:0)	1.28333e+06	1.159e+06	1.52388e+06	3.42636e+06	1.50147e+06	1.87376e+06	2.30225e+06	2.48537e+06	1.44431e+06	1.3292e+06	1.82438e+06	1.71773e+06	2.3429e+06	1.5946e+06	1.52205e+06	1.29085e+06	2.63728e+06	3.67685e+06	1.89007e+06	2.04166e+06	2.37954e+06	1.34726e+06	2.72857e+06	1.62382e+06	1.34809e+06	1.45253e+06	1.35315e+06	926989	2.27287e+06	2.05392e+06	1.06407e+06	1.80046e+06	2.27288e+06	2.14056e+06	1.57045e+06	1.7134e+06	1.50955e+06	1.22403e+06	2.29572e+06	1.62879e+06	2.09322e+06	3.30674e+06	1.57671e+06	1.06456e+06	1.88079e+06	1.98633e+06	3.07323e+06	2.17052e+06
meta_588	LPC(17:2/0:0)	151470	171660	199488	653940	187894	224944	210242	193620	142506	223734	406254	249999	232210	239478	249666	129286	464261	683604	279775	296934	226181	195496	196400	79522.6	257866	199203	115663	149832	252809	103831	200379	318179	545974	287339	228432	369166	441690	231396	540554	228827	225341	413453	241971	197568	157462	346657	251760	302180
meta_589	LPC(18:0/0:0)	319140	549066	1.18756e+06	1.30793e+06	1.41594e+06	718802	804583	428798	754720	562056	541410	1.13904e+06	811353	1.16097e+06	658833	943555	1.16222e+06	1.20395e+06	1.03022e+06	1.08969e+06	1.12347e+06	1.20311e+06	965334	700394	499236	1.02347e+06	930237	663838	817088	958659	733045	1.03321e+06	798038	1.19619e+06	1.38889e+06	717992	1.01205e+06	275326	1.49252e+06	1.13158e+06	1.11558e+06	1.02827e+06	401444	659846	1.19938e+06	1.00191e+06	1.23059e+06	797752
meta_590	LPC(18:1/0:0)	247330	309955	456277	908773	452905	537021	477476	469202	268327	490278	667271	507499	869438	660436	535980	362398	751832	1.49769e+06	394449	683902	631609	439369	425123	483734	372689	202975	394877	206870	382917	343525	598694	480988	748782	773076	524868	656595	895059	242036	795091	505324	462531	597061	565180	454768	432322	942624	634544	715790
meta_591	LPC(18:2/0:0)	5.46093e+06	8.76665e+06	6.76258e+06	1.24053e+07	5.84582e+06	6.06653e+06	9.75279e+06	7.97468e+06	3.29639e+06	6.77631e+06	8.31018e+06	8.11123e+06	6.52088e+06	7.76054e+06	7.79035e+06	5.35619e+06	1.01922e+07	1.66086e+07	9.08245e+06	8.45401e+06	6.93187e+06	6.35357e+06	6.16561e+06	3.37544e+06	3.54176e+06	4.16861e+06	5.05626e+06	3.0063e+06	6.73733e+06	6.28856e+06	5.42945e+06	1.04301e+07	1.05679e+07	9.50964e+06	6.9001e+06	1.13276e+07	1.12439e+07	6.12419e+06	1.16425e+07	8.6201e+06	5.94503e+06	6.64439e+06	7.06231e+06	4.97755e+06	7.60724e+06	9.42856e+06	6.27122e+06	9.92353e+06
meta_592	LPC(18:3/0:0)	9.11858e+06	6.62251e+06	1.15421e+07	4.06149e+07	1.68207e+07	1.75588e+07	6.77227e+07	1.94229e+07	1.58571e+07	1.64147e+07	6.15233e+07	2.29494e+07	3.58557e+07	1.78993e+07	2.1767e+07	1.70113e+07	3.15171e+07	8.32657e+07	2.9525e+07	5.8223e+07	2.92253e+07	1.82634e+07	2.13819e+07	1.63216e+07	2.88669e+07	1.30795e+07	1.35865e+07	1.15498e+07	3.54387e+07	1.42303e+07	1.07757e+07	1.78852e+07	4.16205e+07	2.36287e+07	3.92511e+07	3.24378e+07	3.71612e+07	1.96387e+07	8.17156e+07	1.84909e+07	5.69559e+07	3.8017e+07	1.63281e+07	1.27912e+07	5.37411e+07	2.96746e+07	5.08769e+07	3.37104e+07
meta_593	LPC(18:4/0:0)	38204.4	41033.9	113858	598272	146736	88115.4	328735	88139	108764	43788.1	182519	96320.5	117352	99150.7	105026	206776	113374	751422	376504	1.14062e+06	471519	144649	149423	246863	151160	120920	102992	73435.7	139609	138319	60182.1	89623	192048	174390	365768	154352	271102	143380	1.10195e+06	99953.7	726683	173351	75858.8	73723.4	327419	324943	176645	132617
meta_594	LPC(20:3/0:0)	4.27378e+06	7.568e+06	1.01009e+07	1.67134e+07	2.5074e+06	5.42061e+06	5.4112e+06	5.19921e+06	4.88914e+06	9.36263e+06	5.09379e+06	4.46843e+06	7.53288e+06	6.85051e+06	5.42907e+06	4.23729e+06	6.84742e+06	1.939e+07	5.34259e+06	8.4221e+06	6.2962e+06	4.50816e+06	5.70154e+06	2.38865e+06	2.87724e+06	3.39025e+06	4.97001e+06	1.95977e+06	6.89666e+06	4.40176e+06	3.79805e+06	7.72018e+06	4.68678e+06	8.54554e+06	3.58151e+06	7.38577e+06	8.47057e+06	3.94088e+06	1.35993e+07	2.6979e+06	7.20747e+06	1.04301e+07	5.33539e+06	7.71297e+06	2.55688e+06	9.88181e+06	9.85823e+06	5.05607e+06
meta_595	LPC(20:4/0:0)	6.66215e+06	8.37527e+06	1.85498e+07	3.25335e+07	2.33222e+07	1.99028e+07	1.17719e+07	1.09257e+07	6.78041e+06	1.36897e+07	1.56088e+07	9.26213e+06	2.64369e+07	1.4748e+07	1.80063e+07	5.52387e+06	1.26955e+07	2.03968e+07	2.00942e+07	2.32747e+07	1.63689e+07	1.52031e+07	1.40085e+07	1.00967e+07	1.03678e+07	7.33169e+06	1.23534e+07	5.87634e+06	1.92162e+07	1.85184e+07	1.93853e+07	1.21001e+07	1.71294e+07	4.02465e+07	1.0458e+07	1.27432e+07	9.50961e+06	1.48401e+07	2.21606e+07	1.64234e+07	1.48873e+07	1.92794e+07	9.02126e+06	1.55026e+07	8.46653e+06	2.02547e+07	1.25112e+07	1.26321e+07
meta_596	LPC(20:5/0:0)	5.56593e+06	1.06118e+07	1.31081e+07	5.9792e+07	1.37459e+07	2.26909e+07	3.04255e+07	1.09505e+07	2.47489e+07	4.01283e+06	2.03408e+07	6.11854e+06	1.48969e+07	1.00202e+07	9.9555e+06	3.90383e+06	1.05075e+07	9.8383e+07	2.54427e+07	5.27153e+07	5.02739e+07	2.46896e+07	1.68289e+07	3.63277e+07	2.77061e+07	1.13047e+07	1.23124e+07	5.3654e+06	2.99367e+07	1.68691e+07	8.06268e+06	7.33774e+06	2.21388e+07	1.40333e+07	1.62849e+07	1.59649e+07	1.48634e+07	1.78548e+07	1.43291e+07	5.44068e+06	2.84173e+07	1.58643e+07	6.85112e+06	6.96344e+06	1.63201e+07	6.39036e+06	2.35324e+07	1.37114e+07
meta_597	LPC(22:4/0:0)	73109.4	112584	202003	1.08733e+06	222355	180178	222245	171113	130591	138827	353333	172792	290668	162784	211270	72942.5	153072	934723	203221	319049	329220	142877	154016	268905	161274	206759	276950	165070	308207	208832	280961	213966	218602	211461	286208	293118	135946	186204	359037	133073	310510	163366	176650	98647.6	288802	180914	326590	350805
meta_598	LPC(22:5/0:0)	1.57393e+06	2.96783e+06	4.34197e+06	1.14575e+07	5.14814e+06	2.52018e+06	3.30143e+06	4.0165e+06	3.12783e+06	2.66405e+06	4.82678e+06	2.68683e+06	4.07365e+06	2.02282e+06	5.83145e+06	2.43807e+06	3.6895e+06	1.94299e+07	7.14839e+06	4.00759e+06	5.88199e+06	2.49321e+06	4.42295e+06	2.50924e+06	4.94744e+06	1.76978e+06	3.00437e+06	1.60374e+06	6.26352e+06	2.38222e+06	3.59558e+06	3.45814e+06	6.28771e+06	4.52297e+06	5.87975e+06	6.32755e+06	2.21005e+06	3.4586e+06	3.15108e+06	2.14856e+06	6.3819e+06	5.84453e+06	3.36265e+06	1.40033e+06	4.38988e+06	4.25283e+06	5.11253e+06	4.58739e+06
meta_599	LPC(22:6/0:0)	1.17201e+07	2.41322e+07	2.23098e+07	4.88288e+07	1.7085e+07	3.50569e+07	2.14369e+07	1.85866e+07	1.07822e+07	2.65143e+07	2.00921e+07	2.87133e+07	3.05762e+07	1.59109e+07	2.57204e+07	8.82886e+06	2.16919e+07	1.44049e+07	2.86149e+07	3.68735e+07	3.02244e+07	2.33185e+07	2.91114e+07	1.84962e+07	1.61678e+07	1.96495e+07	2.92493e+07	8.87488e+06	1.75743e+07	2.31533e+07	3.0527e+07	1.66154e+07	2.64309e+07	3.79498e+07	1.48737e+07	1.81064e+07	2.26072e+07	1.79171e+07	2.68281e+07	2.33529e+07	2.04269e+07	3.86312e+07	1.72226e+07	2.85174e+07	1.00087e+07	2.33832e+07	3.15349e+07	1.8481e+07
meta_600	LPC(O-14:0)	64359.1	89522.7	315113	204508	78488	139544	164757	205226	146378	103979	75906.8	117049	183282	255406	192973	138338	159135	201593	96581.2	170145	116659	129616	386688	64820.6	587488	195079	195367	72827.5	167969	274028	126789	171784	162013	185970	91335.7	114467	260230	94760.1	115821	188287	199075	465426	442809	148237	196245	89216	235606	204827
meta_601	LPC(O-16:1)	356482	1.13716e+06	492103	1.27528e+06	988998	919952	897764	730172	612661	783934	1.72387e+06	1.07688e+06	1.28409e+06	963551	1.01609e+06	663679	1.17708e+06	1.2155e+06	834491	1.02774e+06	994969	799800	918128	538570	752912	694536	520597	482760	874469	717721	1.24646e+06	1.11401e+06	766709	1.51946e+06	1.1812e+06	739617	1.30695e+06	647580	882947	1.01426e+06	819171	1.58271e+06	1.16229e+06	781484	725307	942598	1.35412e+06	1.09139e+06
meta_602	LPC(O-18:0)	3.7807e+06	6.11728e+06	5.69786e+06	1.33156e+07	6.76607e+06	8.71975e+06	7.48908e+06	5.37851e+06	5.27771e+06	6.89123e+06	1.00956e+07	8.77684e+06	1.16145e+07	1.03165e+07	1.05479e+07	5.62482e+06	7.88449e+06	1.25414e+07	1.03133e+07	7.97493e+06	7.4924e+06	7.51169e+06	7.50898e+06	5.28847e+06	4.48354e+06	5.18201e+06	4.11681e+06	4.84666e+06	5.26796e+06	4.55345e+06	7.9337e+06	6.5484e+06	9.31467e+06	1.06095e+07	6.95356e+06	7.38579e+06	1.03606e+07	4.61082e+06	1.01098e+07	7.11963e+06	8.37964e+06	9.24709e+06	7.07011e+06	6.9989e+06	4.58397e+06	1.02205e+07	1.15675e+07	1.02163e+07
meta_603	LPC(O-18:1)	492928	611720	836213	1.67344e+06	927551	1.17814e+06	1.35804e+06	983709	761479	717160	942051	785644	1.23418e+06	730373	841165	583274	1.48391e+06	2.00362e+06	965559	1.19999e+06	898969	550342	993075	887946	832911	824913	853070	479842	1.32807e+06	900376	570187	1.08443e+06	1.27835e+06	1.14376e+06	846152	924650	918185	703118	1.55821e+06	747313	1.01491e+06	1.24956e+06	853114	502024	905890	1.30654e+06	1.79373e+06	1.11895e+06
meta_604	LPC(O-18:2)	94464.3	159198	106849	264382	136437	188674	142049	109278	103819	141058	454898	156112	123355	201998	108717	155446	238788	266671	160557	183076	148440	108295	162323	81894.8	181039	138892	80904.1	101232	105088	126572	101213	193177	191210	337034	203015	211247	395274	134807	193029	172138	180431	201483	166671	146161	118208	179426	342816	215326
meta_605	LPC(O-18:3)	2.11027e+06	1.5446e+06	2.41319e+06	3.10295e+06	2.75034e+06	2.68815e+06	3.11877e+06	2.05759e+06	2.68741e+06	1.74316e+06	2.22977e+06	2.2266e+06	2.96656e+06	4.55983e+06	2.67219e+06	1.80381e+06	2.31442e+06	3.32024e+06	3.90341e+06	2.37226e+06	3.05691e+06	1.48162e+06	2.31612e+06	1.84471e+06	2.04495e+06	1.59231e+06	1.53165e+06	1.49138e+06	4.75752e+06	2.04794e+06	1.24829e+06	3.16566e+06	2.60344e+06	2.68008e+06	1.56589e+06	1.65873e+06	2.4573e+06	1.51826e+06	2.59561e+06	2.11474e+06	2.85429e+06	4.1273e+06	2.33482e+06	1.53261e+06	2.5716e+06	1.74142e+06	5.19397e+06	3.87115e+06
meta_606	LPE(0:0/14:0)	81237.7	136734	102103	437308	105937	147465	171266	83138.2	165866	53332.4	139381	305414	134485	313007	91620.1	212016	270749	617703	518168	236882	199550	160815	191888	189589	138212	230738	159789	144721	296163	109074	100413	165372	132870	259301	265081	340902	527988	107105	472984	121714	227744	303795	266917	146140	123242	289695	225416	197433
meta_607	LPE(0:0/16:0)	8.5177e+06	1.5335e+07	1.61991e+07	5.58641e+07	2.19132e+07	1.89342e+07	1.34618e+07	1.45516e+07	1.49901e+07	1.19754e+07	3.0358e+07	3.83577e+07	3.29618e+07	2.70316e+07	2.33631e+07	1.73565e+07	2.90715e+07	6.8569e+07	4.40048e+07	3.46627e+07	2.7682e+07	2.28947e+07	2.43908e+07	1.66978e+07	1.5047e+07	2.01038e+07	1.11853e+07	1.42764e+07	1.62499e+07	1.57856e+07	2.77107e+07	1.56749e+07	2.37625e+07	2.44838e+07	2.83647e+07	2.11207e+07	3.21277e+07	1.17111e+07	5.01719e+07	1.88371e+07	1.96242e+07	3.26994e+07	2.21119e+07	2.28804e+07	1.38833e+07	3.88113e+07	2.79451e+07	2.75562e+07
meta_608	LPE(0:0/16:1)	534663	714435	1.07181e+06	2.49074e+06	632197	829830	1.71439e+06	574193	890291	561914	758463	1.54601e+06	1.3916e+06	1.16659e+06	786190	1.80117e+06	2.35561e+06	4.60973e+06	2.86215e+06	1.51812e+06	1.26642e+06	1.29065e+06	931404	2.07527e+06	542712	1.19527e+06	951348	775135	1.20936e+06	1.03501e+06	1.02861e+06	796283	927339	2.09342e+06	2.97275e+06	2.22581e+06	1.59741e+06	784686	5.45897e+06	1.36336e+06	1.32352e+06	1.34354e+06	1.75133e+06	1.36768e+06	1.16253e+06	3.10274e+06	1.33473e+06	1.50667e+06
meta_609	LPE(0:0/18:1)	2.06544e+06	3.27525e+06	3.67369e+06	6.38903e+06	2.05654e+06	2.26268e+06	4.2851e+06	2.82447e+06	2.55999e+06	7.68027e+06	1.13146e+07	9.43205e+06	9.44176e+06	7.82676e+06	5.51104e+06	6.84283e+06	1.66968e+07	2.75201e+07	1.46766e+07	1.12301e+07	7.66483e+06	5.23924e+06	5.07676e+06	6.53718e+06	5.28569e+06	5.85676e+06	4.29238e+06	3.51354e+06	4.80058e+06	3.23236e+06	5.72195e+06	3.37113e+06	6.29399e+06	1.44983e+07	7.54785e+06	1.05133e+07	2.05006e+07	7.66175e+06	2.10175e+07	7.47739e+06	7.92469e+06	8.34848e+06	4.45675e+06	3.28428e+06	4.86546e+06	2.20123e+07	8.84005e+06	6.27063e+06
meta_610	LPE(0:0/18:2)	3.00598e+07	5.2865e+07	2.35094e+07	6.34887e+07	2.54013e+07	2.85558e+07	4.28307e+07	3.66577e+07	2.46913e+07	5.3696e+07	7.89853e+07	6.81611e+07	5.24037e+07	5.91641e+07	4.20751e+07	3.7032e+07	1.22126e+08	1.33029e+08	5.67125e+07	4.44794e+07	3.96651e+07	3.11906e+07	3.37735e+07	2.74417e+07	3.07828e+07	3.83725e+07	2.29837e+07	3.60477e+07	4.36204e+07	2.21824e+07	4.26654e+07	4.42002e+07	7.5053e+07	6.72412e+07	7.48026e+07	8.54925e+07	1.04937e+08	2.37678e+07	1.48167e+08	6.11035e+07	5.45209e+07	6.19673e+07	4.82288e+07	2.94029e+07	4.71169e+07	1.03068e+08	5.13161e+07	7.99101e+07
meta_611	LPE(0:0/18:3)	1.42948e+06	877998	1.07683e+06	5.20812e+06	1.73869e+06	1.73493e+06	1.05022e+07	1.94829e+06	2.71044e+06	2.00858e+06	9.45356e+06	4.00764e+06	7.1359e+06	2.32737e+06	2.02431e+06	2.67254e+06	6.52904e+06	1.36412e+07	5.54524e+06	6.87995e+06	4.83678e+06	3.90237e+06	2.59259e+06	4.24371e+06	4.6467e+06	1.4528e+06	1.62528e+06	2.15693e+06	4.72466e+06	1.52416e+06	2.05292e+06	2.41954e+06	4.29231e+06	2.9332e+06	9.41662e+06	4.55231e+06	1.33275e+07	2.49485e+06	1.53182e+07	2.33477e+06	6.71974e+06	3.5856e+06	3.91161e+06	1.86032e+06	9.86383e+06	4.04656e+06	6.35532e+06	8.41581e+06
meta_612	LPE(0:0/20:3)	750182	896144	1.26167e+06	3.81962e+06	1.26557e+06	691845	1.4767e+06	1.6528e+06	910094	1.76118e+06	1.31746e+06	1.57752e+06	2.40932e+06	2.18797e+06	1.96909e+06	1.0867e+06	3.14662e+06	5.00895e+06	1.96097e+06	1.83956e+06	1.95809e+06	1.20388e+06	1.25864e+06	987517	832584	1.73668e+06	995565	905759	1.70923e+06	1.49482e+06	656632	1.0416e+06	2.26075e+06	2.41011e+06	1.53164e+06	2.49243e+06	2.15192e+06	1.40432e+06	6.48605e+06	1.86884e+06	1.85545e+06	2.59946e+06	1.08103e+06	1.8497e+06	869145	2.69914e+06	1.72775e+06	2.44861e+06
meta_613	LPE(0:0/20:4)	1.24145e+07	1.38699e+07	1.89864e+07	5.14789e+07	1.85417e+07	2.18047e+07	2.03708e+07	1.80093e+07	1.22474e+07	2.10166e+07	1.88215e+07	3.0156e+07	2.27303e+07	2.32473e+07	2.69792e+07	8.09621e+06	3.50358e+07	3.42633e+07	2.35135e+07	2.36893e+07	3.17737e+07	1.97943e+07	1.86857e+07	1.29447e+07	1.04535e+07	1.19712e+07	1.6255e+07	1.50549e+07	2.04404e+07	1.75113e+07	2.20395e+07	1.74747e+07	1.94466e+07	4.313e+07	2.25824e+07	2.92553e+07	2.36897e+07	1.06085e+07	3.10445e+07	1.86548e+07	2.4756e+07	2.9502e+07	1.6644e+07	1.84694e+07	1.43244e+07	2.84791e+07	2.25017e+07	2.77957e+07
meta_614	LPE(0:0/20:5)	449201	880794	951173	5.5465e+06	984264	1.27106e+06	2.90541e+06	795803	2.30516e+06	356397	2.8368e+06	802027	1.46773e+06	1.18924e+06	794457	637116	1.53538e+06	1.04709e+07	2.44449e+06	4.71798e+06	5.11722e+06	2.86236e+06	1.45259e+06	6.29135e+06	2.16235e+06	932296	851853	967189	4.09659e+06	1.32562e+06	729242	450443	1.98485e+06	989542	3.41765e+06	1.62358e+06	2.11001e+06	1.286e+06	2.96756e+06	478917	3.98941e+06	1.22485e+06	812731	474950	1.93951e+06	826804	2.4319e+06	2.25666e+06
meta_615	LPE(0:0/22:6)	2.98792e+06	7.1704e+06	8.11697e+06	1.5042e+07	4.97651e+06	1.10262e+07	5.00347e+06	3.9699e+06	3.5216e+06	4.98177e+06	7.85396e+06	9.93706e+06	7.34285e+06	6.32778e+06	7.82566e+06	1.91005e+06	6.68962e+06	5.07271e+06	1.06297e+07	1.33241e+07	1.06933e+07	8.19711e+06	7.45904e+06	7.72133e+06	4.40869e+06	5.531e+06	9.97028e+06	2.98624e+06	4.12705e+06	7.73604e+06	8.29826e+06	4.7551e+06	6.41991e+06	1.31171e+07	6.27947e+06	5.98382e+06	5.33091e+06	3.84596e+06	1.30321e+07	6.33291e+06	6.29688e+06	9.12138e+06	5.37084e+06	8.82157e+06	2.69985e+06	6.52096e+06	8.27332e+06	8.28778e+06
meta_616	LPE(14:0/0:0)	81237.7	136734	102103	437308	105937	147465	171266	83138.2	165866	53332.4	139381	305414	134485	313007	91620.1	212016	270749	617703	518168	236882	199550	160815	191888	189589	138212	230738	159789	144721	296163	109074	100413	165372	132870	259301	265081	340902	527988	107105	472984	121714	227744	303795	266917	146140	123242	289695	225416	197433
meta_617	LPE(16:0/0:0)	8.5177e+06	1.5335e+07	1.61991e+07	5.58641e+07	2.19132e+07	1.89342e+07	1.34618e+07	1.45516e+07	1.49901e+07	1.19754e+07	3.0358e+07	3.83577e+07	3.29618e+07	2.70316e+07	2.33631e+07	1.73565e+07	2.90715e+07	6.8569e+07	4.40048e+07	3.46627e+07	2.7682e+07	2.28947e+07	2.43908e+07	1.66978e+07	1.5047e+07	2.01038e+07	1.11853e+07	1.42764e+07	1.62499e+07	1.57856e+07	2.77107e+07	1.56749e+07	2.37625e+07	2.44838e+07	2.83647e+07	2.11207e+07	3.21277e+07	1.17111e+07	5.01719e+07	1.88371e+07	1.96242e+07	3.26994e+07	2.21119e+07	2.28804e+07	1.38833e+07	3.88113e+07	2.79451e+07	2.75562e+07
meta_618	LPE(16:1/0:0)	534663	714435	1.07181e+06	2.49074e+06	632197	829830	1.71439e+06	574193	890291	561914	758463	1.54601e+06	1.3916e+06	1.16659e+06	786190	1.80117e+06	2.35561e+06	4.60973e+06	2.86215e+06	1.51812e+06	1.26642e+06	1.29065e+06	931404	2.07527e+06	542712	1.19527e+06	951348	775135	1.20936e+06	1.03501e+06	1.02861e+06	796283	927339	2.09342e+06	2.97275e+06	2.22581e+06	1.59741e+06	784686	5.45897e+06	1.36336e+06	1.32352e+06	1.34354e+06	1.75133e+06	1.36768e+06	1.16253e+06	3.10274e+06	1.33473e+06	1.50667e+06
meta_619	LPE(17:1/0:0)	67310.5	144135	137470	274645	142977	126759	179486	127803	84798.3	42416.1	83552	147453	133483	157491	101458	99572.9	266803	415849	253128	251292	251125	102086	295290	148668	244350	211982	167740	163613	257107	192136	130465	136941	142654	107578	251491	220488	300085	182609	362943	242169	290266	314253	235069	212339	214863	403238	231329	264006
meta_620	LPE(18:1/0:0)	2.06544e+06	3.27525e+06	3.67369e+06	6.38903e+06	2.05654e+06	2.26268e+06	4.2851e+06	2.82447e+06	2.55999e+06	7.68027e+06	1.13146e+07	9.43205e+06	9.44176e+06	7.82676e+06	5.51104e+06	6.84283e+06	1.66968e+07	2.75201e+07	1.46766e+07	1.12301e+07	7.66483e+06	5.23924e+06	5.07676e+06	6.53718e+06	5.28569e+06	5.85676e+06	4.29238e+06	3.51354e+06	4.80058e+06	3.23236e+06	5.72195e+06	3.37113e+06	6.29399e+06	1.44983e+07	7.54785e+06	1.05133e+07	2.05006e+07	7.66175e+06	2.10175e+07	7.47739e+06	7.92469e+06	8.34848e+06	4.45675e+06	3.28428e+06	4.86546e+06	2.20123e+07	8.84005e+06	6.27063e+06
meta_621	LPE(18:2/0:0)	3.00598e+07	5.2865e+07	2.35094e+07	6.34887e+07	2.54013e+07	2.85558e+07	4.28307e+07	3.66577e+07	2.46913e+07	5.3696e+07	7.89853e+07	6.81611e+07	5.24037e+07	5.91641e+07	4.20751e+07	3.7032e+07	1.22126e+08	1.33029e+08	5.67125e+07	4.44794e+07	3.96651e+07	3.11906e+07	3.37735e+07	2.74417e+07	3.07828e+07	3.83725e+07	2.29837e+07	3.60477e+07	4.36204e+07	2.21824e+07	4.26654e+07	4.42002e+07	7.5053e+07	6.72412e+07	7.48026e+07	8.54925e+07	1.04937e+08	2.37678e+07	1.48167e+08	6.11035e+07	5.45209e+07	6.19673e+07	4.82288e+07	2.94029e+07	4.71169e+07	1.03068e+08	5.13161e+07	7.99101e+07
meta_622	LPE(18:3/0:0)	1.42948e+06	877998	1.07683e+06	5.20812e+06	1.73869e+06	1.73493e+06	1.05022e+07	1.94829e+06	2.71044e+06	2.00858e+06	9.45356e+06	4.00764e+06	7.1359e+06	2.32737e+06	2.02431e+06	2.67254e+06	6.52904e+06	1.36412e+07	5.54524e+06	6.87995e+06	4.83678e+06	3.90237e+06	2.59259e+06	4.24371e+06	4.6467e+06	1.4528e+06	1.62528e+06	2.15693e+06	4.72466e+06	1.52416e+06	2.05292e+06	2.41954e+06	4.29231e+06	2.9332e+06	9.41662e+06	4.55231e+06	1.33275e+07	2.49485e+06	1.53182e+07	2.33477e+06	6.71974e+06	3.5856e+06	3.91161e+06	1.86032e+06	9.86383e+06	4.04656e+06	6.35532e+06	8.41581e+06
meta_623	LPE(20:3/0:0)	750182	896144	1.26167e+06	3.81962e+06	1.26557e+06	691845	1.4767e+06	1.6528e+06	910094	1.76118e+06	1.31746e+06	1.57752e+06	2.40932e+06	2.18797e+06	1.96909e+06	1.0867e+06	3.14662e+06	5.00895e+06	1.96097e+06	1.83956e+06	1.95809e+06	1.20388e+06	1.25864e+06	987517	832584	1.73668e+06	995565	905759	1.70923e+06	1.49482e+06	656632	1.0416e+06	2.26075e+06	2.41011e+06	1.53164e+06	2.49243e+06	2.15192e+06	1.40432e+06	6.48605e+06	1.86884e+06	1.85545e+06	2.59946e+06	1.08103e+06	1.8497e+06	869145	2.69914e+06	1.72775e+06	2.44861e+06
meta_624	LPE(20:4/0:0)	1.24145e+07	1.38699e+07	1.89864e+07	5.14789e+07	1.85417e+07	2.18047e+07	2.03708e+07	1.80093e+07	1.22474e+07	2.10166e+07	1.88215e+07	3.0156e+07	2.27303e+07	2.32473e+07	2.69792e+07	8.09621e+06	3.50358e+07	3.42633e+07	2.35135e+07	2.36893e+07	3.17737e+07	1.97943e+07	1.86857e+07	1.29447e+07	1.04535e+07	1.19712e+07	1.6255e+07	1.50549e+07	2.04404e+07	1.75113e+07	2.20395e+07	1.74747e+07	1.94466e+07	4.313e+07	2.25824e+07	2.92553e+07	2.36897e+07	1.06085e+07	3.10445e+07	1.86548e+07	2.4756e+07	2.9502e+07	1.6644e+07	1.84694e+07	1.43244e+07	2.84791e+07	2.25017e+07	2.77957e+07
meta_625	LPE(20:5/0:0)	449201	880794	951173	5.5465e+06	984264	1.27106e+06	2.90541e+06	795803	2.30516e+06	356397	2.8368e+06	802027	1.46773e+06	1.18924e+06	794457	637116	1.53538e+06	1.04709e+07	2.44449e+06	4.71798e+06	5.11722e+06	2.86236e+06	1.45259e+06	6.29135e+06	2.16235e+06	932296	851853	967189	4.09659e+06	1.32562e+06	729242	450443	1.98485e+06	989542	3.41765e+06	1.62358e+06	2.11001e+06	1.286e+06	2.96756e+06	478917	3.98941e+06	1.22485e+06	812731	474950	1.93951e+06	826804	2.4319e+06	2.25666e+06
meta_626	LPE(22:6/0:0)	2.98792e+06	7.1704e+06	8.11697e+06	1.5042e+07	4.97651e+06	1.10262e+07	5.00347e+06	3.9699e+06	3.5216e+06	4.98177e+06	7.85396e+06	9.93706e+06	7.34285e+06	6.32778e+06	7.82566e+06	1.91005e+06	6.68962e+06	5.07271e+06	1.06297e+07	1.33241e+07	1.06933e+07	8.19711e+06	7.45904e+06	7.72133e+06	4.40869e+06	5.531e+06	9.97028e+06	2.98624e+06	4.12705e+06	7.73604e+06	8.29826e+06	4.7551e+06	6.41991e+06	1.31171e+07	6.27947e+06	5.98382e+06	5.33091e+06	3.84596e+06	1.30321e+07	6.33291e+06	6.29688e+06	9.12138e+06	5.37084e+06	8.82157e+06	2.69985e+06	6.52096e+06	8.27332e+06	8.28778e+06
meta_627	LPE(P-16:0)	52419.8	121326	121691	137812	89306.8	142568	120599	55268.4	99450.3	101909	125421	111137	163168	101664	136850	144881	89843.6	118629	125166	195556	144938	113914	83650.3	82718	99451.1	57606.5	56533.5	45184.8	73604.4	53569.8	115941	117890	73397.6	105714	122698	130684	130550	69135.6	104067	80542.3	93050.2	170708	111712	87802.7	82727.2	66315.3	212262	121087
meta_628	LPG(0:0/18:2)	111638	146657	119332	158959	115097	99132.7	92836.3	134808	61130.7	114029	170059	131490	140872	122868	82537.7	72526.7	158589	156902	130357	153033	96096.8	88612.9	111000	73325.3	82216	94461.6	88169	69947.4	112140	80978.1	124700	140535	168761	155089	128015	173741	180117	102390	177225	129050	118923	155989	129818	95269.5	141541	203840	124850	183618
meta_629	LPG(16:0)	53344.1	111430	95139.4	193936	111528	99543.8	97238.6	55044.6	41062.1	65419.1	163990	157633	127140	142881	139093	52077.3	129981	146724	164303	179811	57584.4	124554	101911	90167.6	93270.6	90625.9	64838.2	55267.4	86829.5	80897.8	65271.6	77333.6	127663	145838	116437	139620	131503	101601	170394	114288	158500	176604	93062.4	104914	74622.7	126016	205049	147672
meta_630	LPG(16:1)	11481.5	10742.7	7853.15	22508.1	8056.7	9058.76	15043	11755.3	6505.35	9474.92	15988.2	9967.47	16061.2	11976.4	12278.1	8993.94	15367	39549.3	19847.1	11981.6	8238.25	8743.49	9093.05	11943.7	5295.75	8786.02	11461.8	7346.78	16152.6	13919.1	6969.75	8186.54	14919.1	23067.3	24547.7	17598.9	16522.8	10295.3	28282.7	13455.4	18019.1	13588.4	14871.4	24861.6	8611.78	11966.7	22426.2	14118.3
meta_631	LPI(16:2)	46602.4	62178.6	54224.1	74695.8	69470.7	46674.7	41806.4	35274	37057.5	27750.2	42414.5	44325.1	36421	22730.4	32690.5	32373.9	23418.8	23024.6	28874.4	29477	30109.2	25469.9	17213.7	18353.2	17012.4	16948.2	32221.4	25080.5	29289	32737.4	31944.8	35606.7	25972.2	30052.3	20993.9	32694.5	28377.2	20959.7	25602.1	20989.3	33232.8	29802.4	22639.3	22705.3	20606.7	30442.2	38402.2	37886.4
meta_632	LPS(18:0)	116928	253962	192053	567439	147629	284890	197805	151816	130016	159243	208648	347936	225049	240990	235791	60594	270258	172768	325407	305645	312018	288580	254762	213899	125525	185198	239604	83301.6	114919	240599	205641	155041	218643	318944	189961	153309	187463	146478	349210	191656	160697	352038	162491	294631	94921.9	210147	216554	244804
meta_633	LPS(20:0)	45431.5	85545	89211.9	141580	56510.8	103862	70798.2	52107.9	20231.9	49586.3	63180.3	87205.1	77919.3	62531.7	86154.3	25490.2	68661.7	37522.7	57679.8	125353	73821.9	68263.9	74597.9	44185.8	55520.5	41079.4	73780.7	15806.3	39492	38741.2	67537.5	78817.9	61829.3	125977	45901	51787.8	52632.5	50061.1	128080	42068.1	51414.2	130682	53354.7	105489	36015.6	67039.3	61910.1	80998.4
meta_634	Lactic acid	1.26328e+06	1.56424e+06	2.05551e+06	2.14417e+06	1.86823e+06	1.51871e+06	1.86884e+06	1.7108e+06	1.50878e+06	1.45499e+06	2.02957e+06	1.79413e+06	2.59401e+06	1.05421e+06	1.1527e+06	2.32583e+06	2.16547e+06	1.9513e+06	1.98337e+06	2.15056e+06	1.73744e+06	1.93492e+06	1.84371e+06	1.66393e+06	1.60169e+06	1.3911e+06	1.69514e+06	1.197e+06	1.4961e+06	1.83387e+06	1.10495e+06	926824	1.60974e+06	2.37327e+06	1.7132e+06	1.46301e+06	2.52637e+06	1.01925e+06	2.24954e+06	1.8037e+06	1.46393e+06	2.38013e+06	2.04312e+06	1.52258e+06	1.59738e+06	2.73558e+06	3.24003e+06	1.66273e+06
meta_635	Lactose	704270	569022	444367	757303	787488	791265	412207	360147	557452	428571	532579	498730	771641	387733	323114	360856	637750	363700	431174	304660	969308	542777	355370	479245	361224	273109	325451	502333	527083	756177	404330	562364	480895	896069	955645	354087	674592	601355	673254	775724	1.18746e+06	838831	424617	541084	974213	391992	500372	401342
meta_636	Lactulose	704270	569022	444367	757303	787488	791265	412207	360147	557452	428571	532579	498730	771641	387733	323114	360856	637750	363700	431174	304660	969308	542777	355370	479245	361224	273109	325451	502333	527083	756177	404330	562364	480895	896069	955645	354087	674592	601355	673254	775724	1.18746e+06	838831	424617	541084	974213	391992	500372	401342
meta_637	Leu-Ala	561900	813687	1.0073e+06	1.18176e+06	804032	1.11603e+06	865920	981411	516563	1.48205e+06	1.48627e+06	1.4704e+06	492458	838928	232820	1.20213e+06	511849	367588	920898	1.2324e+06	1.2303e+06	679069	1.53872e+06	578396	1.33421e+06	917964	349634	406968	1.37428e+06	864438	382863	609871	531764	703480	1.33134e+06	795367	1.01253e+06	1.37803e+06	970903	813514	710690	779325	2.31094e+06	1.80183e+06	716329	1.50533e+06	151074	856905
meta_638	Leu-Glu	32807.6	19207.2	44220.6	64176.4	23956.9	34333.7	38395.2	19489.5	17666.2	28799.6	32702.7	27411.8	56675.6	27948.6	48059.3	31297.7	27461.7	32982.7	31293.3	47321.3	41494.6	22884.8	53576.3	34059.2	39862.5	22084.4	19561.1	39900.8	47911.6	65489.2	52830	28588	41830.3	37852.6	31696.4	43631	68091.2	31365.7	48705.9	43040.2	36739.1	74267.8	68669.5	48732.6	20636.5	60737.3	63558	33838.2
meta_639	Leu-Gly	291275	183563	306253	308918	272619	266435	237974	233148	136427	203329	442334	641137	541436	316937	229867	171202	489580	266581	271559	462804	290539	253267	148147	168696	271551	235920	101706	555696	344685	318437	294005	193291	107819	244915	352118	760270	363285	401458	511016	469271	324159	963019	1.38123e+06	603576	367326	639134	369237	416602
meta_640	Leu-Ile	33585.5	18259.4	53241.2	60447.4	63537.7	60900.2	27743.6	41747.8	11351.3	34886.2	79760.6	112654	38011.6	73267.3	21842.6	20690.7	70993	39963.6	47969.2	48399.4	33440.2	31597.6	30450.3	23066.5	53501.2	38271.1	22495.8	85319.8	46246.6	37675.9	27038.6	39783.1	14739.1	28920.7	41575.1	166274	51817.1	68626.1	89912.4	51680.6	58649.1	87985.8	187619	63274	63789.7	62266.8	33689.2	35382.1
meta_641	Leu-Leu	768324	486012	1.02062e+06	1.2901e+06	1.14129e+06	992410	566734	606886	444899	669771	1.58445e+06	1.9112e+06	987571	1.45214e+06	485578	554889	1.46128e+06	755999	939344	909022	620251	532466	614358	392571	1.00761e+06	765037	362735	1.3938e+06	885344	704469	686669	861188	358108	802345	687902	2.70921e+06	982388	1.20994e+06	1.44934e+06	799688	885534	1.57903e+06	3.05691e+06	1.47575e+06	988438	1.11019e+06	559966	656051
meta_642	Leu-Leu-Phe	388443	514570	456980	637811	390123	462943	610555	397596	444807	497745	549647	374406	461300	494817	653592	633012	486674	525321	530980	507677	633268	408868	641288	491167	532615	335642	487927	328497	556456	523500	555387	585568	559608	516586	502446	452917	523232	389200	475296	505313	578164	545374	549290	520269	570055	607544	438589	491609
meta_643	Leu-Met	31780.9	33827.5	27864.3	41322.2	19297.5	28398.1	33160.6	18731	23105.9	27414.1	21770.4	16976.4	40219.7	23466.9	27102.1	24186.1	50533.6	29588.9	45321.6	20953.4	40742.7	26622.6	38463.9	38927.2	42400.1	18300.6	22396.2	22994.2	36424.8	27402.1	21950.8	28424.1	21091.2	55757.9	19747.8	37074.7	20168.1	23678.3	36930.6	15422.8	24808.9	29804.6	44555	49685.9	18970	23049.2	34070.2	31780.4
meta_644	Leu-Phe	257207	881908	638946	758180	757181	899317	841605	1.05242e+06	229254	929146	1.03204e+06	862734	966287	646035	317621	209311	535749	572165	704596	1.16001e+06	818893	653820	1.21288e+06	404026	1.02409e+06	455088	584227	256276	841481	559598	592940	800922	596810	565015	495040	1.04955e+06	1.39126e+06	741430	990329	1.1811e+06	1.12173e+06	1.79625e+06	1.80087e+06	1.06225e+06	1.56194e+06	1.66345e+06	555902	987935
meta_645	Lumichrome	72669.1	94546.5	213736	142012	85064.9	144234	99889.7	84913.2	67383.8	75452	81435.3	951536	511555	124485	102224	84773.1	121351	92035.6	317779	173488	447131	103651	100453	57793.8	78540.8	67319.4	83791.8	99450.8	141576	99595.1	102809	136094	73640.9	77476.8	291228	75022.9	130929	97514.2	175688	188182	73503.1	258563	204545	154279	413383	169454	97063	155035
meta_646	Lys-Gly	412279	606092	491665	759738	521477	627358	494736	500301	497807	529793	557509	649630	721684	345229	508046	509515	803758	917233	774707	526905	771880	510506	499961	728336	730244	492049	644028	696934	657318	614221	567025	591642	536445	946494	687983	551584	735408	748767	677886	949713	519681	557558	673214	532805	979314	653233	614617	884792
meta_647	Lys-Leu	56781.9	48847.8	39515.6	35101.9	64170.9	75438.9	40317.7	74977.6	55763.1	66725.7	60763.2	74900	71676.5	46578.7	36628.7	30523.6	29987.5	56841.3	41269.6	87582.5	70745.7	90626.3	70729.5	23389.4	64002.9	34530.9	28632.2	22570.5	61605.2	62434.1	66531.1	29959.5	14215	71773.7	61912.8	66142.7	72376.7	48283	104522	46369.3	65896.7	117084	82389.3	93504.6	53257.5	98536.4	117936	72428.3
meta_648	Lys-Pro	29735.5	48819.5	33302.2	29454.5	26323	25591.3	23091.7	26899	26580	31009.4	33408.4	28327.1	35525.5	36315	31217.8	16155.9	32622.6	31293.8	38911.4	34055.6	46222	28030.6	37076.8	33383.5	49879.6	26631.9	18523.2	30403.8	31013.4	30863.2	32789.5	21525.2	37683.8	34624.7	28194.6	37871.3	30300.1	29140.9	29343.4	27547.4	31030.8	34149.5	32633.7	34064.3	35135.1	32607.8	36139.6	23148.8
meta_649	Lys-Ser	183562	229286	233465	252605	182726	246251	221699	226898	245675	212508	174936	243763	237113	192908	286196	183334	198348	216233	266840	248064	212457	234020	152899	178098	177329	211977	202663	184828	170706	214963	190361	194649	224087	257922	207071	251775	200853	200534	254275	210952	221699	280494	286842	219877	192381	208781	148392	224181
meta_650	Lys-Thr	34825.5	24550.8	33319.3	37981.8	43824.1	26880.8	23965.3	26915.1	34800.6	40185.9	26297.3	38570.9	30969	37669.1	98785.6	29231.6	40512.3	27512.3	44419.7	25165.6	34385.1	19794	39743.5	16951.8	35651	18534.2	19737.5	29398.3	21624.4	26007.3	31104.6	53379.9	23324.5	42968	28690.8	63352.4	34488.5	59618.7	52601	35073.4	15781	37412.5	58435.1	35060.7	35649.2	33486.1	11520.9	35287.1
meta_651	Lys-Val	60863.1	41260.7	35784.1	64369.7	32431.4	79390.7	52197.6	65559.2	40178.4	46163.4	48279.1	67430	152112	102461	83921.9	66850.7	75607.5	48788.4	84593	104646	78755.6	69978.4	21394.3	30724.2	35086.6	29099	69773.5	20898.4	71007	41822.2	41084.8	127043	54782.6	34229.4	20381.1	94907.1	91570.7	56343	55482.9	41805	34990.9	94731.6	61463	48791	63148.4	30070	69134.7	56709.4
meta_652	Lysine	5.94255e+07	6.30496e+07	6.17547e+07	7.99788e+07	5.84888e+07	6.62174e+07	7.01468e+07	6.37448e+07	7.7016e+07	5.9779e+07	5.47405e+07	5.50113e+07	6.86217e+07	4.99208e+07	5.80835e+07	8.94791e+07	9.99564e+07	4.22859e+07	9.57308e+06	6.5949e+07	7.60593e+07	7.12923e+07	5.39018e+07	5.63439e+07	5.72965e+07	2.5586e+07	5.84104e+07	6.32689e+07	7.25584e+07	6.14515e+07	6.22378e+07	7.09708e+07	3.35406e+07	8.67945e+07	5.3923e+07	7.30471e+07	5.90932e+07	5.74393e+07	7.24066e+07	6.61336e+07	7.269e+07	6.75681e+06	6.29497e+07	7.27811e+07	6.14789e+07	6.62237e+07	6.4839e+07	6.25346e+07
meta_653	Lythramine	585426	768661	874176	1.65865e+06	923747	1.07349e+06	1.34091e+06	844034	815065	748900	1.248e+06	1.11861e+06	1.525e+06	1.16181e+06	1.10099e+06	877744	1.4845e+06	2.59132e+06	1.47127e+06	1.34082e+06	942384	1.22372e+06	874222	1.3083e+06	584748	920760	900482	677184	1.09263e+06	1.05033e+06	1.00805e+06	1.044e+06	1.0823e+06	1.85711e+06	1.57907e+06	1.29542e+06	1.28667e+06	951583	2.15942e+06	1.12954e+06	1.41625e+06	1.37846e+06	1.32518e+06	1.42788e+06	1.01815e+06	1.93772e+06	2.06052e+06	1.47905e+06
meta_654	M-toluene acetic acid	20131.1	43107.1	27689.8	59686.7	265180	106271	454069	160796	73388.8	99114	58496.1	47005.5	46239.4	17098.6	40704.8	61790.9	434152	55327.5	28617.2	44749.7	51091.6	30751.7	51351.2	30451.9	622860	32827.3	44625.6	1.0914e+06	40268.1	80141.5	110105	125874	102475	49787.7	68708.5	63989	127394	101000	55485.8	363713	8765.71	86512.6	118865	52747.2	139881	38660.2	368928	26531.9
meta_655	MG(0:0/16:0/0:0)	236804	59290.5	63301.3	93394.4	150675	88977.6	55768.4	149841	205970	64641.1	46710.5	49524.8	60241.6	193923	111904	137149	169966	208578	115587	103377	108272	164107	104628	129815	109364	165519	57151	64447.3	105658	116420	170601	88167.5	86731.3	53195.7	141204	134986	86897.2	117699	113554	237191	89342.7	104295	247531	110768	66531.1	110436	226469	219262
meta_656	MG(0:0/i-18:0/0:0)	908910	753723	738683	844266	730374	774679	824124	911779	687783	639306	631361	608759	647377	705737	920858	1.13242e+06	742569	735761	725526	632368	620294	670903	693641	676982	777431	653665	583586	707506	872162	809278	766797	1.0115e+06	663677	783361	836357	775315	775227	714814	704740	580873	613066	754562	885121	751208	981062	759601	720862	716922
meta_657	Malonic acid	6.52844e+06	4.2343e+06	9.55437e+06	4.09745e+06	3.86259e+06	3.19024e+07	4.98577e+06	3.21941e+06	1.67068e+06	1.78088e+07	2.73069e+06	8.42295e+06	1.21336e+07	7.80036e+06	1.39963e+07	5.52591e+06	5.10678e+06	6.5423e+06	8.35334e+06	4.52108e+06	6.76192e+06	7.7893e+06	5.58424e+06	1.26964e+07	6.00724e+06	1.87259e+06	1.55427e+07	2.7808e+06	5.72087e+06	6.21301e+06	4.12876e+07	1.68169e+07	4.14977e+06	7.96403e+06	5.28167e+06	1.59907e+07	7.50627e+06	7.23547e+06	4.20683e+06	7.43193e+06	3.46726e+06	6.29452e+06	4.49081e+06	2.03769e+07	1.54801e+06	3.6102e+06	6.01678e+06	1.26248e+07
meta_658	Maltose	704270	569022	444367	757303	787488	791265	412207	360147	557452	428571	532579	498730	771641	387733	323114	360856	637750	363700	431174	304660	969308	542777	355370	479245	361224	273109	325451	502333	527083	756177	404330	562364	480895	896069	955645	354087	674592	601355	673254	775724	1.18746e+06	838831	424617	541084	974213	391992	500372	401342
meta_659	Mandelic Acid	123616	527367	103359	320325	59202.7	172151	93392.8	73903.7	44724.4	64801.5	109009	43756.2	110972	120972	90807.8	111190	206440	91712.5	222736	46718.7	268624	59980.1	81619.7	542746	367525	144190	46988.8	184624	185196	129175	46506.4	50005.2	61334.7	123006	71043.7	84351.2	204755	150651	641883	75515.6	131483	66645.2	74250.1	373067	53012.9	75389.3	146588	251048
meta_660	Mannitol	15868.4	13573.5	7493.45	16946.8	11050.4	15245.7	10986.6	13551	17772.3	7851.06	39514.1	5657.86	51312.9	14119.9	19031.8	22328.7	73144.6	24561.6	18581.8	29631	62821	84804.6	9465.95	14507.3	54221.6	19307.5	18418.9	19040.3	23324.7	7848.89	15830.7	12821.5	10343.8	34673.7	22030.8	26539.6	23330.7	10723.9	15342.6	17588.3	25336.3	26401.8	24617.9	21464.7	18102.8	15783.9	28234.8	25197
meta_661	Mannose	2.5386e+07	1.30893e+07	1.63783e+07	9.07328e+06	2.11259e+07	8.88806e+06	1.23013e+07	8.68396e+06	1.27952e+07	7.62489e+06	6.72619e+06	1.24436e+07	1.00472e+07	1.01718e+07	1.1707e+07	9.78823e+06	4.9822e+06	6.71144e+06	1.26485e+07	3.91627e+06	6.00534e+06	1.8051e+06	2.06171e+07	1.52579e+07	7.0549e+06	1.7466e+07	1.13097e+07	1.8262e+07	5.93401e+06	1.93938e+07	8.77009e+06	7.93633e+06	1.01545e+07	4.4851e+06	1.35497e+07	6.96014e+06	9.78562e+06	1.0918e+07	6.5904e+06	9.07445e+06	9.43601e+06	5.72936e+06	1.27416e+07	9.5301e+06	1.00126e+07	7.66892e+06	1.01499e+07	3.93049e+06
meta_662	Marmesin	24868.4	30592.8	81728	117451	56353.1	66038.3	74317.2	91355.2	29721.8	355018	90495.9	36096.4	112218	41719.1	37516.6	124695	153433	61577	114611	30872.9	86019.7	51160.2	50033.9	42189.4	116938	30425.4	54881.5	43832.3	62134.8	60164.4	34457.3	70600.3	21296.9	61280.2	27555.5	60323.2	71924.6	298048	111202	23319.1	31365.8	29045.4	51249.9	81310.5	66296.2	69820.3	74277.1	56884.2
meta_663	Medroxyprogesterone	86524.9	69870.7	82797.5	56615.5	75111.6	84127.7	71464.2	71482.4	60465.9	88702.1	62412.2	97454.7	68102	83241.1	65248.7	77027.4	55904.6	63965.9	97444.9	83375.5	59914.7	70704	51574.2	68499.8	89590.8	75630.7	75180.5	78119.2	87771.3	101888	69591.6	80041.8	74175.1	76899.1	83223.2	67640.4	93533.9	114724	87013.4	100279	71214.4	72980.5	65869.7	90449.6	78940.1	91938.3	93693.8	90413
meta_664	Met-Glu	357173	268743	173111	175401	313789	116588	193612	268877	132113	390455	271608	102535	486872	277203	310852	449498	363232	230194	436077	406521	207735	237162	308124	530836	497566	177168	295231	322478	234322	397499	290169	141850	315079	347330	474719	411543	459261	427040	438576	358839	426371	181497	578457	575015	332759	522024	413531	373614
meta_665	Met-Val	72433	75694.2	51855.4	51969.3	32439.3	38669.2	42471.6	39581.2	23745.3	34473.3	35368.9	23679.9	41267.1	30951.5	34584.8	47376.6	44257.4	45985.4	39055.5	35203.3	38103.4	34578	25966.7	35734.1	36356.1	24211.7	35365.6	22423.7	34485.5	24767.9	20287.5	32053	31498.5	45456	32157.5	30837.8	36691.8	28974.2	35389.7	24055.1	35726.6	36501.7	32499.2	33553.4	21637.8	31430.9	37906.6	34338.4
meta_666	Methanesulfonic acid	1.83089e+06	1.48993e+06	2.30003e+06	1.71264e+06	1.69766e+06	1.82936e+06	1.95606e+06	2.19602e+06	2.06833e+06	1.89489e+06	1.25467e+06	1.80236e+06	1.92886e+06	517311	2.30091e+06	1.6392e+06	2.08863e+06	1.68402e+06	1.57494e+06	1.60219e+06	2.40768e+06	1.55155e+06	1.0647e+06	1.99485e+06	1.86711e+06	2.13614e+06	1.83954e+06	1.83557e+06	2.54398e+06	1.8356e+06	1.88482e+06	1.66344e+06	2.05199e+06	2.08572e+06	2.29524e+06	1.33394e+06	2.24159e+06	2.13505e+06	1.92006e+06	1.83156e+06	1.10823e+06	2.12735e+06	1.90551e+06	1.94248e+06	2.22876e+06	2.2311e+06	1.90451e+06	1.85737e+06
meta_667	Methyl Indole-3-Acetate	95328.6	420137	57032.7	94017.3	50224.9	60362	75294.5	114487	382815	380355	421811	46158.7	118701	93191	109446	673334	116935	214390	426769	150518	207949	49468.6	137612	569239	478872	186906	329296	128951	573546	88278.8	673517	155300	643298	128932	198220	67901.7	57025.5	155890	133858	114784	1.01157e+06	372047	167843	88665.5	65420.6	1.23333e+06	314865	394055
meta_668	Methyl beta-D-galactopyranoside	57380	38578.3	70201	101296	51422.2	63955.5	53394.3	74927.5	49464.4	73648.8	45578.2	40323.6	81991	93927.4	177650	197141	85517.1	42978.6	80327.3	66045.7	103319	63705.1	80656	47921.4	122759	60786	55028.2	78898.8	71885.6	62523.3	99389.8	53752	68381.3	66393.6	60771.5	74812.6	75999.6	59573.2	47919.7	39747.5	56106.4	58192.3	56095.7	59600.4	72441	46040.7	50263	74289.9
meta_669	Methyl-cinnamate	1.29471e+06	1.25286e+06	1.88751e+06	2.28528e+06	2.23221e+06	2.22085e+06	2.03908e+06	1.51958e+06	2.03649e+06	1.26407e+06	1.22522e+06	1.48627e+06	1.47054e+06	1.32012e+06	2.12362e+06	1.43263e+06	1.96273e+06	1.98825e+06	1.21409e+06	1.1607e+06	1.15735e+06	1.47293e+06	2.17532e+06	1.54786e+06	1.25324e+06	2.07005e+06	2.1263e+06	1.35954e+06	2.19436e+06	1.44669e+06	2.09613e+06	1.39344e+06	1.20464e+06	1.56521e+06	1.28824e+06	2.04895e+06	946633	1.13483e+06	1.23392e+06	1.22846e+06	1.30889e+06	1.36807e+06	2.06535e+06	2.20704e+06	1.87875e+06	1.35399e+06	2.0662e+06	1.23112e+06
meta_670	Methyldopa	123613	193911	152695	294147	147879	157108	140004	93540.4	185961	145877	282579	233946	153097	130109	225243	461126	275123	252179	260486	216699	225788	136741	160481	329717	186061	93013.9	202070	100200	208907	140763	157586	157420	144766	401317	247540	227724	376049	192631	125507	145639	144550	217512	238119	181661	144992	177505	170736	284428
meta_671	Methylmalonic Acid	2.88362e+06	2.85682e+06	3.41114e+06	4.15865e+06	3.79535e+06	4.0877e+06	3.63207e+06	1.99793e+06	1.81557e+06	3.09343e+06	4.20011e+06	2.41065e+06	3.71191e+06	4.16994e+06	2.9737e+06	6.91805e+06	4.09447e+06	5.73146e+06	3.46938e+06	3.65535e+06	4.34033e+06	4.87917e+06	3.19752e+06	5.14336e+06	3.26903e+06	3.18985e+06	3.72658e+06	2.70432e+06	3.67056e+06	3.00679e+06	3.70061e+06	3.40763e+06	2.89763e+06	5.82699e+06	4.13813e+06	3.79273e+06	4.00773e+06	3.29133e+06	3.90017e+06	3.25526e+06	3.30958e+06	4.42412e+06	4.05889e+06	4.44781e+06	4.01502e+06	3.0099e+06	7.23381e+06	5.19493e+06
meta_672	Methylparaben	111666	81508	89468.2	183599	62640.4	79263.9	102993	66357	44472.8	76270.4	181492	103410	72683.4	282839	65289.6	93625.7	103287	146102	227461	60177.8	57385.5	69924.1	78196.2	84070.7	161000	121226	62651.8	80622.6	66590.8	68793.9	78623.3	586913	56968.4	193334	180423	72510.4	357230	1.48911e+06	591202	127684	51592	137335	59505.6	51710.6	453888	68093.6	117551	37367.2
meta_673	Methylstearate	11080.3	21427.6	35361.7	42520.4	22711.7	52566	25641.1	46753.7	19282.7	48424.5	40781.8	28210.5	45404.3	35232.1	45754.9	13985.9	42527.9	48014.2	32117.1	27969.2	16386.3	30745.2	16885.9	43592.7	20206.2	26017.6	73507.4	25281.4	36865.4	19405.1	63847	16808.4	36695.9	23635.1	21648.6	27959.5	23577.8	18068.4	42466.3	38633.7	28740.8	55167.9	17637.6	27769.3	30743.9	73138.1	37722	45122.8
meta_674	Monobutyl phthalate	1.26189e+06	394371	716929	559034	532283	425696	611069	576737	467070	935581	716698	420166	749938	2.88582e+06	839960	3.63947e+06	571211	657693	470027	494568	504975	437926	694319	654763	610541	421228	658868	372184	693165	686278	594506	2.68587e+06	700524	471397	559523	455585	647233	601980	572088	634003	612403	616007	865758	767439	557141	975553	717207	687165
meta_675	Murideoxycholic acid	500532	596290	566078	748861	76546.8	188231	1.17713e+06	88331.4	80277.1	42245.4	135729	216487	550418	91073	140806	93130.7	286742	563737	296177	92690.6	1.14606e+06	124700	156973	246509	324843	317592	180100	309767	1.02919e+06	405644	67079.6	135887	58616	444927	937159	1.74737e+06	139191	332736	690697	213052	162817	134013	302806	260524	70145.8	199772	137355	204595
meta_676	Myoinositol	2.5386e+07	1.30893e+07	1.63783e+07	9.07328e+06	2.11259e+07	8.88806e+06	1.23013e+07	8.68396e+06	1.27952e+07	7.62489e+06	6.72619e+06	1.24436e+07	1.00472e+07	1.01718e+07	1.1707e+07	9.78823e+06	4.9822e+06	6.71144e+06	1.26485e+07	3.91627e+06	6.00534e+06	1.8051e+06	2.06171e+07	1.52579e+07	7.0549e+06	1.7466e+07	1.13097e+07	1.8262e+07	5.93401e+06	1.93938e+07	8.77009e+06	7.93633e+06	1.01545e+07	4.4851e+06	1.35497e+07	6.96014e+06	9.78562e+06	1.0918e+07	6.5904e+06	9.07445e+06	9.43601e+06	5.72936e+06	1.27416e+07	9.5301e+06	1.00126e+07	7.66892e+06	1.01499e+07	3.93049e+06
meta_677	N'-Methyl-2-pyridone-5-carboxamide	1.4829e+06	751318	4.25095e+06	6.313e+06	1.22735e+06	1.30896e+07	5.11474e+06	1.31037e+06	2.92185e+06	2.52424e+06	2.71725e+06	1.97617e+06	5.34082e+06	4.97573e+06	5.27966e+06	896159	1.934e+06	4.98224e+06	6.04152e+06	5.09778e+06	5.68068e+06	4.22444e+06	5.74757e+06	3.71004e+06	3.48504e+06	4.12385e+06	2.15519e+06	1.79758e+06	3.86525e+06	3.637e+06	2.4006e+06	4.27273e+06	1.11878e+06	5.64225e+06	4.65317e+06	1.82118e+06	3.24727e+06	3.38104e+06	2.09489e+06	1.83465e+06	5.34107e+06	7.7755e+06	3.69614e+06	3.97771e+06	2.61897e+06	4.22022e+06	1.6482e+06	2.71423e+06
meta_678	N,N-Dimethylglycine	148468	234783	319707	373692	439864	463662	421691	334072	233394	256221	337338	349082	405003	232631	354748	457838	572502	536949	217822	439874	449665	429156	261644	228705	308708	162519	232290	68374	476288	489666	465668	346115	109841	516345	190175	390668	289402	274811	414958	247364	316901	385334	395733	460067	228657	451889	561404	491134
meta_679	N,N′-dicyclohexylcarbodiimide	9.31555e+06	1.47463e+07	1.33804e+07	1.33123e+07	1.62728e+07	1.2917e+07	1.32859e+07	2.15834e+07	1.39407e+07	1.05263e+07	1.23176e+07	1.10068e+07	1.47094e+07	1.60103e+07	1.89251e+07	1.38146e+07	1.59141e+07	1.63614e+07	1.57334e+07	1.68637e+07	1.88151e+07	1.41309e+07	1.00165e+07	1.49914e+07	1.23056e+07	1.11604e+07	9.32818e+06	1.21323e+07	1.25846e+07	1.19229e+07	1.12666e+07	1.90459e+07	1.91831e+07	1.1046e+07	1.94334e+07	1.25515e+07	1.2708e+07	1.40805e+07	1.67899e+07	1.55838e+07	1.32304e+07	1.36962e+07	1.32323e+07	1.39733e+07	1.00065e+07	1.11477e+07	1.00364e+07	1.14309e+07
meta_680	N-(1-naphthyl) carbamoyl benzoic acid	6134.24	17775.1	11380.9	14809.7	12237.9	10829.2	13935.2	25810	8645.35	19981.5	14924.5	20087.9	6257.89	13654.7	5886.6	31079.5	10523.8	8494.75	6953.92	12790.4	6446.48	10863.9	14687.1	25159.2	26675.5	3872.94	10257.4	6131.46	7600.09	10402.9	12331.4	19319.6	21175.6	19816.8	9441.33	9108.76	10097.5	9615.11	6372.65	14111.6	7721.12	14214.6	8224.63	2416.35	1194.83	10621	21947.6	12920.5
meta_681	N-(2-hydroxyethyl)-3-pyridinecarboxamide	936732	1.56916e+06	1.411e+06	1.94912e+06	1.28472e+06	1.4044e+06	1.71009e+06	1.33939e+06	948254	1.54074e+06	1.56319e+06	1.14337e+06	1.87759e+06	1.20485e+06	1.61808e+06	2.87421e+06	2.56948e+06	2.76367e+06	2.0037e+06	1.90022e+06	1.79938e+06	1.41556e+06	1.49028e+06	1.59189e+06	2.30199e+06	1.14903e+06	1.10712e+06	1.00756e+06	1.93974e+06	1.40608e+06	1.10591e+06	1.6477e+06	1.27288e+06	2.13352e+06	1.61071e+06	1.52193e+06	1.81075e+06	1.34107e+06	1.92266e+06	1.31169e+06	1.80511e+06	1.90994e+06	1.92374e+06	1.65243e+06	1.1258e+06	1.67825e+06	2.06346e+06	1.87081e+06
meta_682	N-Acetyl-D-Glucosamine	641734	638919	619633	512948	590095	502591	689620	525062	750200	556730	580470	627071	654627	604526	801236	589896	574473	605200	636222	646082	585794	653723	677011	642610	695943	741800	541414	736280	646621	700497	672988	722337	605953	563788	783430	640317	633643	710896	655928	832944	685363	617591	678373	690011	633756	507375	688058	558110
meta_683	N-Acetyl-L-Glutamic Acid	44841.8	18763.4	20873.1	9611.62	16759	28280.4	21156	11641.9	24211.3	55925	32248.8	34528.3	31577.1	31283	19621.6	29154.4	54090.5	38988.1	33114.3	25850.6	43359.8	33531.8	18626.5	46065.5	43561	22799.4	19223.8	25852	37251.6	21415.7	52829.3	40771.6	23585.2	21450.7	30921.4	69908.8	31228.4	83899.9	29605.9	17803.8	25717.7	30116.3	66303.7	30637.1	23686.4	17226.9	36273.6	35569.3
meta_684	N-Acetyl-L-Histidine	48594.6	62319.2	74997.4	104968	59970.2	75689.3	78257.5	66950.7	44111.8	93871.8	77574	59602.6	88156.4	50162.1	73470.8	58529.1	84113.2	108438	84834.1	105199	106829	104509	60488.4	67781.4	103594	84473.9	75800.2	48351.6	89976.1	48601.4	74972.4	89813.4	79762.2	109251	83882.4	86595.5	84301.9	54963.7	124710	56589.2	67711.4	105851	103653	54035.4	84910.2	69348.1	56554.1	94002.2
meta_685	N-Acetyl-L-Leucine	182625	346645	243954	360875	180350	254706	301711	197782	156942	316663	244246	190090	374762	223111	247457	262271	686180	352982	310225	277780	355111	254129	347620	207004	492941	212851	247093	193771	298800	241725	273543	320842	215520	392968	263063	604634	232076	176865	409087	193862	333865	354907	481839	297431	142930	390556	272769	237715
meta_686	N-Acetyl-L-Tyrosine	339157	280885	331386	328712	328465	277985	341296	349566	319750	329208	296771	270079	261160	302839	329828	320266	330102	302310	359140	311773	369722	310710	279989	291148	343586	347692	325513	325073	376616	326864	303808	345490	347453	378038	316488	319617	361145	335829	341327	306160	291764	280329	414009	347175	306808	320386	322595	331580
meta_687	N-Acetyl-L-alanine	1.95475e+06	3.03457e+06	2.23865e+06	3.09977e+06	2.0821e+06	2.31066e+06	2.488e+06	2.09082e+06	2.14647e+06	2.53781e+06	3.21714e+06	2.5242e+06	2.63918e+06	2.67022e+06	2.49904e+06	2.95458e+06	3.51743e+06	3.86858e+06	3.98679e+06	2.9501e+06	4.52558e+06	2.41171e+06	2.76038e+06	3.44512e+06	6.22761e+06	2.06917e+06	2.16728e+06	2.16408e+06	2.76657e+06	2.4196e+06	2.19143e+06	2.57439e+06	2.29735e+06	4.12476e+06	3.1485e+06	4.92766e+06	2.99568e+06	2.69132e+06	3.03566e+06	2.30265e+06	2.95852e+06	2.91145e+06	3.50547e+06	2.90789e+06	2.68345e+06	2.67498e+06	3.00474e+06	3.49719e+06
meta_688	N-Acetyl-L-methionine	14122.6	23561.2	16850.1	26619.6	27582.3	18040.4	23152.2	21424.7	22193.6	34668.5	39994.3	33400.6	35165.4	18337.2	23785.9	52518.7	47779	47602.1	36895.2	20133.1	67419.1	23795.6	34727.5	42728.1	123358	23935.4	21751.8	26168.7	42037.4	37872.5	33332.6	20396.2	32835.6	22609.1	28123.4	95551.7	47036.8	32058.1	31860	40282.2	32970.5	32296.8	42036.1	42172.9	41513	22469.1	86967.4	66424.4
meta_689	N-Acetyl-L-phenylalanine	40718	66079.2	45610.8	62887.9	35435.3	41016.3	61915.2	38040.7	22266.2	60931.4	60509.3	35612.4	45108.4	47725	22316.7	90268.9	85844.6	84872.8	78253.4	57622.4	90383.6	49559.7	63789.7	44738.6	118280	35398	50679.1	42577.9	85199.8	49369.3	54619.4	61968.3	44105.2	87401.6	52785.5	55770.4	46635.7	38769.1	87569.7	40479.9	77524.3	69274.1	60236.7	56747.8	48566.8	72004.6	57359.1	91972
meta_690	N-Acetylaminooctanoic acid	473492	873224	453535	384662	81224	209124	732759	278177	211389	671926	567271	462758	295105	210301	293804	482680	1.00716e+06	380459	798336	590392	1.25315e+06	711044	437041	315275	1.05861e+06	213910	221503	163246	815965	195490	246779	471930	310111	404542	207103	155480	569006	314319	563532	200595	258287	1.11047e+06	276264	201242	292349	239595	551831	897308
meta_691	N-Acetylglucosamine 1-Phosphate	111940	203596	204240	254774	118012	232023	153906	143856	135819	183555	294617	178293	299005	148334	297187	216161	312196	203520	425161	257214	361476	229263	233935	263202	370400	148997	238122	167082	257846	226757	178993	232695	168023	503807	236308	437013	320588	195818	288619	211223	270084	310766	376467	358016	193383	395773	358063	490803
meta_692	N-Acetylornithine	2.49113e+06	1.9871e+06	2.4497e+06	2.31065e+06	1.62831e+06	2.75263e+06	2.68358e+06	2.41696e+06	1.30977e+08	2.56791e+06	2.05606e+06	2.97593e+06	5.13484e+06	2.72528e+06	2.62765e+08	2.53739e+06	4.41571e+06	3.08401e+06	3.68459e+06	3.49546e+06	2.64522e+06	2.68506e+06	3.02209e+06	2.06746e+06	2.88878e+06	1.641e+06	2.43137e+06	2.29564e+06	2.79558e+06	2.70353e+06	1.89267e+06	2.822e+06	2.03497e+06	2.46073e+06	2.48408e+06	3.9337e+06	2.63705e+06	4.00457e+06	2.7927e+06	2.61062e+06	2.75647e+06	2.70044e+06	3.40719e+06	3.09058e+06	2.59133e+06	2.61653e+06	2.27573e+06	3.02153e+06
meta_693	N-Acetylputrescine	225548	211537	257935	154743	237989	213080	223652	208822	297224	178569	209350	174266	250458	212408	508544	167392	187892	172015	168016	185659	194394	239269	146546	143312	168212	135319	184988	141763	170681	151384	209973	174421	188149	181329	199269	190642	184286	194438	170683	133665	189398	197027	186285	171372	216172	206227	170036	168232
meta_694	N-Acetylthreonine	89279.2	111059	96829.9	131984	81479.9	137324	133302	103904	108123	143414	131724	45971.2	107524	110644	124267	93299.4	185287	131680	160427	147299	208752	76409.3	83132.7	140404	239774	90900.7	105019	71028.6	131692	92424	93459.9	123138	122325	175082	112923	198382	85377	101520	99324.1	96522.1	154455	128520	142275	91137.5	123917	127702	96115.2	180769
meta_695	N-Benzoylanthranilic acid	46522.7	476198	1.02491e+06	348399	4223.26	180175	139153	109258	9071.08	83598.5	15721.4	59473	279425	121068	64772.1	8403.17	51102.6	32137.9	109688	408524	709262	411214	188119	47177.8	231970	104227	107087	16950.3	191984	61070.2	50295.8	66187.1	110329	132103	16200.8	12350.4	136503	104836	48702.4	34387.4	37295.3	228506	26620.7	60456.9	15150.5	112738	113095	64029
meta_696	N-Butyrylglycine	22666.8	21193.9	42077.1	63326.2	18872.6	23668.5	15467.1	56240.7	21923.2	28828.6	25478.4	20645.2	49256.4	246415	29622.2	26587.5	69186	172317	51018.4	59693.6	40005.6	15068.9	21623.3	16064.8	109753	38004.7	6140.97	29740.3	65982	33941.6	28800.6	38642.4	20166.8	20505.3	22695.9	97072.3	74101.3	33406.9	53208.5	21254.5	44182.6	31202.8	73869.8	13307.5	36055.4	66414.6	108124	29383.6
meta_697	N-Ethylglycine	3.23361e+06	2.80249e+06	3.62501e+06	7.18169e+06	4.1942e+06	5.14166e+06	4.21375e+06	3.58439e+06	4.29301e+06	3.57827e+06	3.23592e+06	4.05731e+06	5.25225e+06	2.41412e+06	3.56844e+06	6.78754e+06	8.95783e+06	5.43461e+06	5.03666e+06	4.1387e+06	3.72042e+06	4.65338e+06	3.17512e+06	2.64399e+06	4.10967e+06	2.18524e+06	4.40441e+06	2.8911e+06	5.93483e+06	5.15276e+06	4.2089e+06	5.75978e+06	2.82973e+06	6.05245e+06	2.29891e+06	4.24261e+06	5.12528e+06	3.07398e+06	4.97011e+06	4.08146e+06	5.87794e+06	6.17099e+06	4.38193e+06	4.91862e+06	4.85932e+06	5.28258e+06	5.70004e+06	4.77952e+06
meta_698	N-Formylglycine	3.23361e+06	2.80249e+06	3.62501e+06	7.18169e+06	4.1942e+06	5.14166e+06	4.21375e+06	3.58439e+06	4.29301e+06	3.57827e+06	3.23592e+06	4.05731e+06	5.25225e+06	2.41412e+06	3.56844e+06	6.78754e+06	8.95783e+06	5.43461e+06	5.03666e+06	4.1387e+06	3.72042e+06	4.65338e+06	3.17512e+06	2.64399e+06	4.10967e+06	2.18524e+06	4.40441e+06	2.8911e+06	5.93483e+06	5.15276e+06	4.2089e+06	5.75978e+06	2.82973e+06	6.05245e+06	2.29891e+06	4.24261e+06	5.12528e+06	3.07398e+06	4.97011e+06	4.08146e+06	5.87794e+06	6.17099e+06	4.38193e+06	4.91862e+06	4.85932e+06	5.28258e+06	5.70004e+06	4.77952e+06
meta_699	N-Hydroxytyrosine	44595.8	78308.8	28879.7	58162.2	59129.8	31049.5	50311.5	44767.3	36144	41514.9	32769.4	55069.2	44841.8	52990.5	46249.8	58049.6	53774.2	32551.8	45426	49654.8	38753.7	56277.9	22538.5	26727	34735.1	46857.7	26728.2	29228.7	29286.7	34391.9	34980.6	30258	38480.4	64545.3	45051.4	55353.3	49177.4	50334.7	46595.4	59285.9	45190.8	54511.5	43678.7	59100.6	35186.2	46643.8	56590.4	35311.8
meta_700	N-Isovaleroylglycine	23486	9975.1	28126.5	78629.4	12870.8	17878.7	16796.3	57753.6	29044.8	17698.6	24066.6	11721.7	77596.4	262251	28396.7	17426	68947.2	211448	36802	64860.7	51564.8	12531.9	15148.5	12573.7	51127.8	47163.9	7140.82	13113.7	86739.8	51455.6	33141.1	36773.8	20332	13403.3	26981.7	68540	93162.3	29468.6	38236.8	15680.9	78040.8	30876	40571.4	14585.5	52472.3	44296.6	24267.1	30006.9
meta_701	N-MethyTrans-4-Hydroxy-Proline	136254	394995	500133	84799	15591.1	243129	930862	262319	95587.3	91947.5	301475	245478	59674.8	226392	129880	54390.8	834162	1.39145e+06	256870	504193	297907	173723	1.23625e+06	148221	691668	352206	38707.8	197676	382912	78083.4	125836	555754	162511	639516	1.09902e+06	493713	970778	493166	401187	766602	247885	441157	303780	134708	199845	136307	284550	1.2195e+06
meta_702	N-Methyl-L-Glutamate	207500	116147	165349	217341	50245.7	139459	234849	178863	71313.2	129042	70100.4	65645.4	225846	155390	213994	125903	243482	117723	230587	137905	182120	205831	165909	106969	257354	116149	112011	146970	143196	107827	70151.4	90792.9	134452	182088	122438	245672	115224	123307	102884	110224	154869	128136	125796	119705	91567.3	89945.6	124019	114336
meta_703	N-Methylalanine	3.23361e+06	2.80249e+06	3.62501e+06	7.18169e+06	4.1942e+06	5.14166e+06	4.21375e+06	3.58439e+06	4.29301e+06	3.57827e+06	3.23592e+06	4.05731e+06	5.25225e+06	2.41412e+06	3.56844e+06	6.78754e+06	8.95783e+06	5.43461e+06	5.03666e+06	4.1387e+06	3.72042e+06	4.65338e+06	3.17512e+06	2.64399e+06	4.10967e+06	2.18524e+06	4.40441e+06	2.8911e+06	5.93483e+06	5.15276e+06	4.2089e+06	5.75978e+06	2.82973e+06	6.05245e+06	2.29891e+06	4.24261e+06	5.12528e+06	3.07398e+06	4.97011e+06	4.08146e+06	5.87794e+06	6.17099e+06	4.38193e+06	4.91862e+06	4.85932e+06	5.28258e+06	5.70004e+06	4.77952e+06
meta_704	N-Methyltryptamine	17639.4	2833.93	1748.62	11356.9	173289	105274	229528	99213.4	204149	72850.9	61412.1	49158.1	62711.5	67117.6	61751.6	4315.25	234942	4662.69	2339.38	13286.5	185879	46166.2	77288.2	63510.9	137682	23847.6	63484.8	259462	72237	35742.1	70983.5	88517.9	60238.9	34088.6	90658.1	181368	165487	69243.2	89759.3	113765	8075.36	192335	91383.4	99977	100402	81399.5	155111	105669
meta_705	N-Myristoylglycine	174334	410296	366455	334885	293654	289957	478067	216889	253292	580232	460783	350625	477114	390819	417889	1.01674e+06	506695	732297	594503	554148	704578	521849	526775	552311	627004	242844	497438	420913	414832	322259	522588	458954	528873	1.21691e+06	660819	566275	538508	381333	604591	606313	526755	527787	545760	639241	267223	634747	763902	633657
meta_706	N-Phenylacetylglycine	10949.6	18702.6	12738.4	20043.6	16669	14650.4	17697.1	15001	18170.5	36391.5	25752.8	16993.5	28744.1	15541.4	12162.9	31649.3	27513.2	23833.9	18798.6	17359.9	18308	21066.2	19870.4	13402.9	22568.3	8776.4	17456	22310.4	19601.4	15583.9	24806	20986.7	15672.8	24951.5	21019.4	13100.3	13655.3	16198.1	19330.7	13103.8	21169.9	29864	15814	13149	17414.2	20717.7	17002.5	23427
meta_707	N-Propionylglycine	346717	304288	367803	490316	196121	301636	385895	295345	204831	352239	239043	218974	360238	299178	526232	291132	574773	385935	393235	340423	404999	337891	361014	319412	433336	376401	267187	279861	368797	390430	250540	446664	246768	405443	351787	506243	333724	309078	438402	261800	381547	398179	356823	393769	141363	405650	363136	275291
meta_708	N-Tetradecanoyl-L-homoserine lactone	702260	1.00064e+06	1.23639e+06	1.14145e+06	620473	2.29167e+06	3.45552e+06	594289	1.31046e+06	1.57479e+06	3.22118e+06	704468	3.56539e+06	689134	1.55633e+06	4.79861e+06	639941	1.94658e+06	2.24106e+06	1.83436e+06	3.5679e+06	1966852	663542	5.56512e+06	2.69607e+06	867174	1.46892e+06	611609	1.2607e+06	1.84419e+06	1.21916e+06	2.43839e+06	1.22802e+06	954736	4.1793e+06	1.28924e+06	1.21603e+06	1.69757e+06	1.00893e+06	1.37779e+06	1.00518e+06	2.01925e+06	1.65146e+06	2.0302e+06	793080	571399	2.57278e+06	4.22671e+06
meta_709	N-acetyl-beta-alanine	1.95475e+06	3.03457e+06	2.23865e+06	3.09977e+06	2.0821e+06	2.31066e+06	2.488e+06	2.09082e+06	2.14647e+06	2.53781e+06	3.21714e+06	2.5242e+06	2.63918e+06	2.67022e+06	2.49904e+06	2.95458e+06	3.51743e+06	3.86858e+06	3.98679e+06	2.9501e+06	4.52558e+06	2.41171e+06	2.76038e+06	3.44512e+06	6.22761e+06	2.06917e+06	2.16728e+06	2.16408e+06	2.76657e+06	2.4196e+06	2.19143e+06	2.57439e+06	2.29735e+06	4.12476e+06	3.1485e+06	4.92766e+06	2.99568e+06	2.69132e+06	3.03566e+06	2.30265e+06	2.95852e+06	2.91145e+06	3.50547e+06	2.90789e+06	2.68345e+06	2.67498e+06	3.00474e+06	3.49719e+06
meta_710	N-lactoyl-phenylalanine	422439	374062	243993	521872	159987	143731	289310	221956	166535	269010	345593	238179	256098	161167	299680	527011	781330	936963	673764	256962	1.07539e+06	234859	193982	264615	456012	297284	190458	293127	321468	198948	158687	230106	206401	545179	382124	281594	442343	176359	415276	157297	247331	368460	447675	180677	212578	368182	385767	380182
meta_711	N-oleoyl-L-serine	6.81399e+06	4.2809e+06	1.39623e+07	1.77385e+07	2.28107e+07	2.36717e+07	3.48836e+07	3.69241e+07	1.46534e+07	7.23732e+07	1.36354e+07	2.95801e+07	6.2905e+06	3.52205e+06	4.59114e+07	5.57743e+06	1.12291e+07	522708	9.11332e+06	4.82521e+06	1.93685e+07	1.16208e+07	2.86153e+07	981011	5.99011e+06	7.05546e+06	9.6253e+06	1.40011e+07	2.24432e+07	1.55899e+07	1.83661e+07	1.82836e+07	1.78505e+07	5.04835e+07	7.53959e+06	1.28659e+07	5.67584e+06	1.49288e+06	2.266e+06	1.85926e+07	1.13658e+07	2.15799e+07	1.97539e+07	1.56551e+07	1.4763e+07	6.68221e+07	2.9024e+06	1.71467e+06
meta_712	N1-Acetylspermine	114543	174956	181439	150781	121896	127204	142047	111162	94984.6	152010	146754	113370	139394	166269	156955	149979	124364	115517	136230	151510	132509	88235.8	131289	156238	170278	63915.2	151970	57539.8	144895	119459	124523	187262	152932	134225	123230	211941	117967	116889	121006	131399	111109	125620	125179	169730	145244	131413	132348	169873
meta_713	N3-(4-fluorophenyl)-1H-pyrazolo[3,4-d]pyrimidine-3,4-diamine	291391	428133	327714	429522	304754	306118	293383	266295	249578	290264	333486	229207	284478	326665	315224	319255	259728	269597	247249	247306	275917	178867	270272	219291	237748	103661	178376	133258	197387	170375	189293	294919	313244	211576	273730	192883	242714	200017	200659	189689	182628	192732	254618	218894	228568	213190	176120	182717
meta_714	N6,N6,N6-Trimethyl-L-lysine	839806	994093	892254	1.68989e+06	632253	917064	1.06646e+06	888417	591956	766965	595355	685932	1.26035e+06	1.00218e+06	1.68582e+06	916876	1.04775e+06	771695	1.39664e+06	878117	1.06368e+06	1.07945e+06	1.01687e+06	728488	1.63566e+06	608912	758910	730338	931580	879950	1.06173e+06	990794	1.82085e+06	3.39635e+06	804208	2.24273e+06	1.59437e+06	757315	1.04894e+06	984312	974908	1.30834e+06	708865	1.09377e+06	1.00205e+06	1.18172e+06	804029	820145
meta_715	N6-(2-Hydroxyethyl)adenosine	102393	129617	224877	191508	106712	122433	124514	70742.2	132579	131131	198984	115424	97431.7	153218	125245	155117	198516	320813	188334	165094	266886	168297	187002	144664	319182	91130.7	118900	73420.5	178341	110625	107731	148718	105366	286210	170862	176514	146413	86034.4	152769	92399.8	97241.5	226253	160388	124436	106557	143621	116178	227470
meta_716	N6-Acetyl-L-Lysine	107946	106057	107958	183983	84434.1	125627	140422	98973.3	173135	150038	117574	135505	143726	75634.1	317522	158094	218047	90154.3	138517	171869	151855	142394	130295	95957	191627	115991	101211	89607.8	145609	114576	143528	104434	100995	188511	151202	188114	153466	132347	175880	86241.9	131495	176182	125595	122437	122445	119722	127320	123720
meta_717	N6-methyladenosine	55716.2	126157	115070	112675	83290.9	80264.5	89187.1	63407.2	95302.8	99044.6	122487	106297	78557.4	66773.9	97204.4	95945	101641	148440	100136	99001.9	138526	83170.7	76862.4	107617	141455	53430.1	62887.1	58796.6	100775	78208.9	87587.7	92220.3	93668.5	136885	105496	114992	101059	77857.3	99543.5	53322.6	67337.1	132281	73316.7	126646	87340.4	56718.4	141251	88486.8
meta_718	NSC-23766	68928.8	71588.1	84021.4	149501	79504	74510.4	143352	82318.6	42047	72885.2	80488.4	76246.6	102764	92846.6	69780.8	222699	98210.5	124722	85076.6	89875.9	92120.8	117904	77824.6	60971.2	113699	69013	85441	41232.5	107334	88512.6	64755.4	125635	90545.8	210936	123319	125076	140804	91362.3	147133	66385.1	155254	108662	121872	128611	50686	126641	99734.3	87162.1
meta_719	Nicotinamide	727364	2.35718e+06	2.92417e+06	2.41522e+06	1.2618e+06	2.94517e+06	3.09396e+06	1.19118e+06	1.61863e+06	1.53263e+06	1.27766e+06	1.26762e+06	3.95268e+06	1.60232e+06	1.5566e+06	2.28701e+06	826404	2.09128e+06	2.57752e+06	1.57832e+06	2.65077e+06	2.95135e+06	3.50783e+06	1.58742e+06	3.47987e+06	1.71124e+06	2.18947e+06	1.30619e+06	1.5439e+06	2.20624e+06	2.17379e+06	1.5956e+06	3.43107e+06	3.39311e+06	2.05731e+06	1.87578e+06	1.91991e+06	1.74109e+06	2.35574e+06	1.99937e+06	1.99791e+06	2.20867e+06	1.78491e+06	2.82526e+06	1.1019e+06	3.10311e+06	4.3813e+06	2.06042e+06
meta_720	Nicotinamide-N-Oxide	110306	85558.8	119222	80509.7	149479	91327.7	112413	119781	83799.1	75953.5	108276	46149.3	118259	51915.8	123845	64412	103486	107304	48304.6	108279	86518.8	141542	74033.9	90377.5	73662.7	87494	81734.1	86949.4	132218	58648.2	84318	102508	73112	117196	72126	79516	104147	93261.6	125539	86623.1	79146.3	141546	106362	156747	65161.5	139895	128412	80766.8
meta_721	Nicotinic Acid	316678	458110	415426	255246	371729	339063	445332	301037	213714	312152	479103	352024	354041	315809	408661	969006	514746	443103	345838	358857	415342	508826	468147	379556	447900	381503	370327	247282	354307	330675	305266	315423	294032	885906	705752	421901	330186	287066	457287	271416	344314	320371	386365	524300	242063	349415	380898	280134
meta_722	Norethindrone acetate	296887	162769	261085	208711	264759	213470	341781	286537	500140	443655	420592	411074	420052	850707	501236	435316	321857	490818	321826	539431	416341	388975	494670	388604	376595	404970	461126	332711	347502	441826	340198	350408	425797	325755	343232	327767	374731	439494	406496	394650	404274	419672	281865	263918	293241	348488	403020	400513
meta_723	Nα-Acetyl-L-Arginine	13391.9	30087.4	33771.9	18417.4	17188.1	28904.7	21490.2	14126	289026	27017.9	27502.8	30687.6	160976	23933.6	244502	37468.1	34375.1	43594.1	20654.5	66906.4	23984.9	25129.7	23378.8	13511.7	32881.8	38053.9	31313.7	12858.6	39896.8	24589.1	28859.5	42608.8	20397.8	72439.2	25163.8	61497.4	34791.4	18534.2	25746.3	8974.67	49723.7	36834.7	44245.9	30127.7	21487.7	17745	34371.4	41156
meta_724	O-Phospho-L-Serine	770761	866409	907089	886391	530708	677371	952513	807970	428856	795060	838827	785490	754972	693853	1.39436e+06	759763	927125	1.03264e+06	1.43761e+06	857381	875183	914430	1.14201e+06	1.03691e+06	960170	620911	769194	702343	731046	858058	915415	982251	811742	1.39335e+06	880327	1.14681e+06	1.01339e+06	953345	880601	792065	1.02855e+06	1.09666e+06	1.24656e+06	1.23498e+06	588168	1.28143e+06	942660	979972
meta_725	Ochratoxin A	117988	126492	117203	98269.9	114549	96560.9	140848	119800	96681.4	93288.5	119149	97374.8	127015	103662	131276	121224	111580	116415	120650	123024	199469	100002	131927	99515.4	140750	159134	142180	112070	126459	140590	110695	143065	108307	90269.1	129459	168249	109482	117061	124168	130855	128480	113273	144392	100187	134662	129340	134040	133515
meta_726	Octadecanedioic acid	162870	254223	361746	791013	100008	144997	371949	148752	175246	561711	339632	346152	424653	719779	172111	611348	331485	655012	446811	341770	562853	461391	328408	309912	305951	188837	434683	118326	403932	312677	230134	348380	306424	382128	439633	697888	519899	424465	473662	361676	361654	516483	264538	443713	431649	551693	529679	250266
meta_727	Orotic Acid	115913	98686.7	143310	117492	129780	102858	139760	146782	99778.6	93580	124505	88266	120408	103444	110765	269012	149015	121222	150397	135634	106377	108612	119835	126166	120999	155539	107076	63868.6	162814	117642	172987	97564.6	74225.4	180489	124824	159857	119428	150293	125696	92383.1	116226	78923.6	198286	111489	135802	99564	104607	109193
meta_728	Oxaloacetic acid	100109	148605	114429	107207	95016.5	103061	135102	126470	1.11528e+06	111122	140832	121493	130077	68507.5	1.33724e+06	124110	160887	117405	91695.9	97146.8	108500	95232.1	93190	104826	130233	49633.2	108978	58191	66622.4	72579.4	121040	129355	88342	133525	104669	149184	102435	72241.1	98909	120155	96274.8	122650	108363	126104	99071.3	119264	109715	150460
meta_729	Oxypurinol	663504	270172	1.27151e+06	1.93141e+06	554169	4.6333e+06	1.49884e+06	359151	933020	878353	723203	881668	1.63873e+06	1.40086e+06	1.69156e+06	279723	607207	1.50904e+06	1.97537e+06	1.547e+06	1573891	1.19634e+06	1.59492e+06	1.31073e+06	990058	1.61199e+06	674832	579113	1.27932e+06	1.03109e+06	869767	1.47404e+06	360333	1.74378e+06	1.35824e+06	648737	1.19865e+06	1.09947e+06	752235	680430	1.52266e+06	2.27506e+06	1.11563e+06	1.36732e+06	933917	1.30501e+06	497958	908439
meta_730	P-Coumaric Acid	5.25823e+06	7.87917e+06	7.05776e+06	6.24303e+06	6.11737e+06	5.81062e+06	9.28123e+06	4.33274e+06	3.91496e+06	5.0799e+06	6.59493e+06	6.46836e+06	7.35965e+06	4.89368e+06	6.02553e+06	1.88299e+07	1.34332e+07	7.49842e+06	4.72108e+06	6.3075e+06	7.81609e+06	7.58235e+06	6.96045e+06	6.74093e+06	8.02583e+06	5.53172e+06	1.14818e+07	2.92411e+06	6.20609e+06	6.25179e+06	4.21903e+06	5.92178e+06	3.5565e+06	2.56928e+07	1.71661e+07	7.8505e+06	5.29076e+06	5.2087e+06	8.11131e+06	4.80798e+06	6.43889e+06	4.71574e+06	8.26989e+06	1.61601e+07	4.05157e+06	5.632e+06	7.50466e+06	7.14396e+06
meta_731	P-chlorophenylalanine	1.31857e+06	1.45472e+06	1.41997e+06	1.486e+06	1.42271e+06	1.53828e+06	1.44601e+06	1.62996e+06	1.40839e+06	1.39919e+06	1.3806e+06	1.41833e+06	1.37424e+06	1.4814e+06	1.61117e+06	1.41227e+06	1.51579e+06	1.58478e+06	1.6373e+06	1.59037e+06	1.72375e+06	1.47271e+06	1.50734e+06	1.57823e+06	1.60423e+06	1.832e+06	1.57043e+06	1.6641e+06	1.78653e+06	1.57155e+06	1.56361e+06	1.65874e+06	1.53494e+06	1.60109e+06	1.70172e+06	1.57951e+06	1.66191e+06	1.6821e+06	1.66844e+06	1.67967e+06	1.43947e+06	1.63323e+06	1.74778e+06	1.60411e+06	1.54302e+06	1.70198e+06	1.68906e+06	1.59562e+06
meta_732	PC(12:0/12:0)	319877	310405	293001	1.60938e+06	338839	441321	305193	268567	342185	378950	403673	283010	599316	463135	431792	278847	737019	1.18627e+06	288330	557437	514653	334294	346479	221184	164971	463092	281188	138263	483499	284120	216903	444636	449245	630387	272812	624659	412924	188241	943466	251420	418348	742706	341428	663154	146386	1.00628e+06	467437	428199
meta_733	Pantethine	96884	212138	176851	193613	132605	123504	182453	135801	113709	198626	147138	117377	137707	167755	231024	211473	188566	190422	120307	173382	189394	137753	214850	141734	185564	128645	145640	71970.5	175146	165753	165834	232358	169008	208098	141889	184702	147129	103820	166778	142706	190298	169118	194148	169638	161324	210011	134014	162190
meta_734	Pantothenic acid	648393	833660	1.25158e+06	1.71185e+06	663450	1.16478e+06	1.11269e+06	1.35405e+06	782379	1.19521e+06	944364	1.31776e+06	833906	669290	856115	1.2776e+06	1.72038e+06	1.69631e+06	2.39204e+06	1.70366e+06	1.99988e+06	960407	1.34985e+06	911868	2.7116e+06	839473	973144	891098	1.46815e+06	704199	522130	1.01969e+06	672661	1.7471e+06	1.08315e+06	730066	2.66188e+06	904391	600540	1.58233e+06	865277	1.78154e+06	1.14863e+06	1.41157e+06	719402	785559	1.12016e+06	1.26457e+06
meta_735	Phe-Ala	164558	153589	192437	266842	192763	200371	242788	203519	159017	188428	168453	189693	199938	211216	191052	305336	260586	182770	183092	192074	213309	215473	201620	186521	230448	168203	154867	120757	205724	141778	174378	225047	222250	316489	196071	246717	221885	164890	270430	200169	259398	253303	227838	183152	188958	225889	203741	210167
meta_736	Phe-Ala-Leu	125899	160253	261339	213331	119591	193034	210877	125029	158966	150927	182515	120884	317887	158747	151632	114061	185636	162109	152553	211869	235375	206572	165317	201780	135088	105584	135209	104959	115604	80526.9	98874.5	141260	139946	234303	168195	300672	174299	157636	263625	145081	148880	265748	165627	352677	73063.6	176139	342271	197329
meta_737	Phe-Asn	117855	901734	560461	651339	223189	602970	938139	704245	189032	706868	974025	676457	1.2288e+06	451428	437946	195485	459430	378974	1.04231e+06	1.43222e+06	527468	530123	907265	704137	851151	272459	390290	181306	825851	349494	339043	206592	904576	629499	319409	561635	1.03225e+06	385925	856360	957769	1.26975e+06	1.26587e+06	1.45759e+06	829829	267475	1.75859e+06	782463	591755
meta_738	Phe-Asp	1.75315e+06	5.63792e+06	3.9665e+06	5.60859e+06	2.01766e+06	6.19614e+06	6.33435e+06	3.43455e+06	1.45431e+06	4.77795e+06	6.35235e+06	4.18953e+06	6.38302e+06	3.50406e+06	2.44879e+06	5.59907e+06	2.91229e+06	2.50143e+06	8.88998e+06	1.2643e+07	3.19582e+06	6.16956e+06	8.70206e+06	1.19154e+07	5.94421e+06	3.04958e+06	2.42301e+06	1.65462e+06	5.27873e+06	3.03933e+06	1.94277e+06	1.86153e+06	5.75914e+06	5.02796e+06	3.00565e+06	3.7203e+06	7.37698e+06	4.32233e+06	4.07727e+06	6.25284e+06	5.69214e+06	8.12045e+06	1.1834e+07	5.09656e+06	2.37602e+06	8.81085e+06	8.13119e+06	3.78637e+06
meta_739	Phe-Glu	260029	2.88324e+06	1.96636e+06	667626	310251	1.24106e+06	2.38368e+06	924126	560035	676045	797325	714631	5.23238e+06	701237	853155	366802	736613	512417	1.74804e+06	4.06562e+06	849769	1.59423e+06	1.56846e+06	2.16934e+06	1.03467e+06	568984	635703	429932	1.34487e+06	1.07178e+06	827564	426507	2.09789e+06	2.47391e+06	1.45292e+06	782821	1.62702e+06	1.37215e+06	1.64198e+06	1.49601e+06	1.57373e+06	2.09282e+06	1.99298e+06	3.25726e+06	444387	1.68962e+06	2.57574e+06	983729
meta_740	Phe-Gly	3.02978e+06	5.83688e+06	5.87169e+06	9.38789e+06	2.28668e+06	7.76703e+06	6.16069e+06	5.90415e+06	4.72435e+06	9.0801e+06	6.7277e+06	7.64646e+06	6.21211e+06	5.79296e+06	3.58555e+06	7.86671e+06	6.96389e+06	7.89949e+06	5.0179e+06	1.09815e+07	9.59754e+06	6.61981e+06	8.24845e+06	5.62424e+06	7.11357e+06	4.26964e+06	5.12206e+06	4.24002e+06	6.96593e+06	5.74175e+06	5.29245e+06	8.03837e+06	4.61073e+06	7.42002e+06	6.85573e+06	7.5206e+06	6.25401e+06	3.9947e+06	6.80353e+06	6.17622e+06	4.30098e+06	1.03773e+07	1.23773e+07	1.16675e+07	7.52328e+06	1.04525e+07	6.92131e+06	8.92789e+06
meta_741	Phe-Hyp	359843	427280	394353	472898	442779	303113	338459	353900	189306	561239	619870	599701	572837	368177	286358	516818	1.12478e+06	531883	495368	267412	353114	411399	398415	1.1784e+06	209233	147586	270665	258324	380477	508173	1.50483e+06	1.27779e+06	544239	744537	1.01077e+06	819738	493525	235047	634238	220770	521557	401711	2.04176e+06	1.72387e+06	295202	897833	221820	255951
meta_742	Phe-Ile	85103.1	539031	305694	392606	153989	331516	502298	397615	156349	362775	566792	446699	795251	241912	226261	118790	283806	209154	675318	918719	355928	398571	561969	413530	574419	172647	236845	106490	463348	239077	230674	125261	512950	401314	194325	386124	657638	275431	606035	652632	838817	893524	904866	542073	165384	1.06791e+06	545138	350740
meta_743	Phe-Phe	4.78802e+06	1.27771e+07	1.196e+07	1.33002e+07	5.18082e+06	1.82776e+07	1.52121e+07	1.20004e+07	4.63213e+06	1.4512e+07	2.59899e+07	1.60849e+07	2.14177e+07	1.27308e+07	8.97932e+06	6.47374e+06	9.05757e+06	1.04085e+07	3.14751e+07	4.66839e+07	7.6474e+06	1.58683e+07	1.87363e+07	2.29851e+07	1.55367e+07	1.10089e+07	9.11436e+06	5.61842e+06	1.58681e+07	9.62453e+06	7.57896e+06	7.98601e+06	9.23984e+06	1.23876e+07	7.82198e+06	1.1605e+07	1.78386e+07	1.32106e+07	1.75628e+07	1.55299e+07	1.66481e+07	2.7314e+07	2.09582e+07	1.60828e+07	7.85074e+06	2.40865e+07	1.64002e+07	1.90152e+07
meta_744	Phe-Pro	621806	546737	603610	1.24026e+06	232340	655631	813766	713181	321174	1.53461e+06	407781	365541	1.75143e+06	1.15428e+06	1.2038e+06	259761	636866	394786	878078	1.04935e+06	867753	691720	873073	460162	2.0164e+06	379273	456605	445944	730180	650415	702594	806360	487923	1.58534e+06	526392	2.11312e+06	708458	578128	1.08211e+06	860111	1.04598e+06	907040	875700	913756	540512	1.20594e+06	637571	671550
meta_745	Phe-Ser	27347.4	25410.6	31067.4	44657.1	36201.4	33410.5	31041.7	30034.6	27381.2	42393.5	35331.8	44286.1	44464.4	34640	54384.4	40343.8	58736	38195.7	35137.6	37694.4	44384.6	43500.1	44470.9	32564.3	41132.4	26239.6	42122.2	31350.1	46604.2	34965.7	33401.5	31437.7	40704.5	40753.3	29804.5	39553.8	41329.2	46896.3	48080.2	46399.9	33842.1	53051.4	59399.8	49905.9	41726.4	52794	35481.8	34220.1
meta_746	Phe-Thr	160083	798272	1.11687e+06	718700	352708	546304	898649	567596	479652	600598	343073	693500	1.15843e+06	546340	631638	226877	457258	265142	572624	1.25699e+06	1.33018e+06	500126	891204	284510	661601	486189	590089	351214	679425	589658	773795	423002	1.44232e+06	1.58205e+06	845550	543185	555910	667377	1.17495e+06	776406	497309	892844	1.05282e+06	1.6698e+06	553516	644033	500629	740764
meta_747	Phe-Trp	614655	785630	1.04061e+06	882009	463993	836831	748100	547093	550599	646325	868555	564553	1.282e+06	658706	552650	549070	628985	564522	552911	612952	701005	738816	597728	687204	404699	267381	381537	341301	381913	390005	325277	480212	470025	862155	572350	931117	655858	443483	977981	429900	418656	850797	594240	1.21913e+06	249708	547984	868466	538958
meta_748	Phe-Tyr	12643.4	42912.9	28912.3	20505.2	11546.5	19762.6	36890.9	30308	23097.9	37713.2	12425.2	25899.5	37429.5	38828.7	25525	68364.1	21875.5	19266.9	16561.6	13243.7	65220.3	14995.8	34873.6	16583.3	22017.5	12294	23102.3	8477.24	16285.4	16824.1	22599.5	32354.9	37622.7	49243.7	42594.6	41721.9	15241.8	8862.07	34334.1	15092.5	7014.51	43938.4	55654.4	58384.8	23358.3	18632.4	33326.6	24876.5
meta_749	Phe-Val	242015	343863	364138	645908	334717	458311	532425	310865	303920	353363	363340	335532	802878	392467	334389	397700	748079	444067	501069	586696	398782	426364	364204	287316	773370	431768	348026	314142	458730	444002	384508	316214	344474	518621	401706	455305	706939	324594	672225	451873	525057	1.0256e+06	771178	483449	319991	554363	391322	461429
meta_750	Phenethylamine	398854	632459	558689	714525	473342	480721	679984	554911	415164	597242	622509	472730	624619	599297	547334	1.13586e+06	956558	1.12299e+06	797886	773534	675940	569714	619388	649966	856396	460696	505034	470008	774302	553004	434400	679749	537661	817406	652055	637577	658801	565471	766537	544720	750988	805624	743103	741880	463119	686965	811971	750430
meta_751	Phenoxyacetic acid	22709.9	28649.6	20351.1	137141	828204	2.6839e+06	30585.2	24336	20899.5	176782	220008	298510	179359	2.84741e+06	56381.6	239313	89032.8	104986	469956	3.26919e+06	53534.4	104161	539003	663262	45670.1	904854	37450.8	85685.4	10893.9	645680	15723.9	3.31614e+06	75485.1	168908	62089.7	15599.7	99457.7	278042	960621	82623.1	1.18126e+06	6.10799e+06	113631	42828.8	1.97263e+06	59981.7	3.08794e+06	28354.2
meta_752	Phenyl acetate	68962.6	68413.4	76846.7	98754.3	451396	269769	90800.8	105821	69965.1	93380.2	95249.5	101730	115013	73213.2	93408.7	109068	84048.4	112760	104592	82036.3	95332.4	470287	79653.8	78226.3	134798	62530.5	94867.4	121907	64602.2	91528	94640.9	136709	96848.2	106373	1.07327e+06	103453	90598	80557.9	181077	338440	90509.7	101134	115468	79443.2	1.47378e+07	94176.9	300512	98556.9
meta_753	Phenylacetyl-L-Glutamine	7.55966e+06	4.87262e+06	7.89172e+06	1.45093e+07	1.14133e+07	3.04982e+07	4.30249e+06	2.24472e+07	2.35205e+07	1.96959e+07	4.63914e+07	3.70571e+06	3.19694e+07	8.19021e+06	1.73765e+07	3.49376e+06	3.95521e+07	6.23566e+06	4.23869e+07	2.68039e+06	3.32514e+07	6.32924e+06	6.41624e+06	2.29381e+07	7.51671e+07	1.80662e+07	1.09987e+06	1.89665e+07	6.5244e+07	2.19964e+07	1.93645e+07	1.13698e+07	1.0406e+07	2.15548e+07	5.0755e+06	7.04215e+06	3.07319e+07	2.20734e+07	2.30971e+07	1.57121e+07	5.68065e+06	1.3017e+07	2.65305e+07	1.4371e+07	6.19522e+06	9.70291e+06	2.23956e+07	1.51308e+07
meta_754	Phenylhydroxylamine	1.77168e+06	1.84384e+06	1.80635e+06	2.60558e+06	1.75341e+06	2.2843e+06	2.2296e+06	1.71319e+06	1.34209e+06	2.24695e+06	1.49826e+06	1.7612e+06	2.02835e+06	1.67272e+06	2.54757e+06	2.45514e+06	3.08615e+06	1.86987e+06	3.18964e+06	1.68941e+06	1.72885e+06	2.27214e+06	1.79816e+06	1.68221e+06	2.23996e+06	1.97092e+06	1.84926e+06	2.11276e+06	1.99126e+06	1.48259e+06	1.43844e+06	2.5409e+06	1.85391e+06	2.25931e+06	2.23532e+06	2.24565e+06	3.09605e+06	1.7423e+06	2.24275e+06	1.93046e+06	2.18105e+06	3.18164e+06	2.19856e+06	2.28316e+06	2.06995e+06	1.86208e+06	2.29743e+06	1.70814e+06
meta_755	Phthalic Acid	162554	227109	207066	228255	64692.8	298730	203204	227106	135511	221609	337859	254358	340046	228324	143520	168497	231913	197130	557306	749723	195843	222572	283244	392292	253885	206686	171833	132315	241198	161314	148910	160440	156342	181900	144059	261623	240701	283913	332835	305511	259019	404468	260543	463926	177855	390201	260226	268074
meta_756	Pinolenic acid	943439	1.00922e+06	853454	489055	1.23039e+06	1.24623e+06	608370	1.54339e+06	1.26774e+06	2.54005e+06	1.33017e+06	1.59047e+06	1.4847e+06	866781	1.76558e+06	1.07468e+06	1.38833e+06	1.37861e+06	1.96921e+06	1.31555e+06	1.88551e+06	410051	1.25278e+06	1.94568e+06	1.81186e+06	1.74157e+06	1.02885e+06	2.66437e+06	1.92382e+06	1.40837e+06	1.79863e+06	2.23497e+06	1.40999e+06	1.92589e+06	1.78532e+06	1.23542e+06	1.19007e+06	1.70718e+06	1.30687e+06	2.01443e+06	849922	1.34415e+06	1.40864e+06	1.2166e+06	999645	1.35289e+06	1.1775e+06	1.95286e+06
meta_757	Piperidine acid	60751.7	129746	84537.3	110657	100572	107868	98049.2	101328	89314.5	110076	152189	68061.8	183012	66661.4	106741	169547	139869	110391	101774	121309	121721	94330.3	82969.8	100272	129064	41868.5	75799.7	92892.8	107861	109627	101053	92967.9	93819.4	143278	84230.1	100242	117742	154728	132669	95871.2	65247.9	124132	92409.9	98764.7	76503.4	149431	248300	144909
meta_758	Piperine	2.67888e+06	527997	549430	4.3137e+06	19117.6	707705	970164	1.0384e+06	448324	4.02347e+06	1.03963e+07	1.15345e+06	2.16543e+06	515108	1.36932e+07	71220.3	2.09246e+06	1.84964e+06	1.10229e+06	161539	163717	8.1015e+06	1.98511e+06	3.63388e+06	1.92081e+07	3.15158e+06	5.69374e+06	4.52324e+06	34008.9	1.48357e+06	7.60839e+06	4.92939e+06	3.40694e+06	3.88477e+06	2.5566e+06	3.98941e+06	626611	2.55254e+06	3.69128e+06	1.37052e+06	161582	2.61957e+07	2.35467e+07	6.68494e+06	2.07769e+06	323613	1.4749e+07	1.91117e+06
meta_759	Piperonylic acid	100707	164818	248254	306645	144336	299847	131777	205301	97687.5	279174	305039	209445	262678	228830	249564	142293	258421	296856	217058	230691	104573	108735	126818	196293	188925	156250	260549	144718	155752	194446	261364	132265	230337	149001	115894	103331	161773	122230	136044	201375	151785	239742	237470	155974	267863	212394	241055	244577
meta_760	Pogostone	317.997	317.997	317.997	317.997	317.997	317.997	317.997	317.997	317.997	317.997	317.997	317.997	317.997	317.997	317.997	317.997	317.997	317.997	317.997	317.997	317.997	317.997	317.997	317.997	317.997	317.997	317.997	317.997	317.997	317.997	317.997	2608.61	24254.7	15247.9	6114.89	10724.2	4081.15	2928.09	1.24362e+06	26883.4	12873	31019.9	1589.99	13610.2	32258.9	9308.25	604363	5312.02
meta_761	Porphobilinogen	69388.7	89199.5	163204	202980	157464	181211	125591	147419	154680	190398	165301	180386	216328	157365	156708	74805	151938	172398	324226	152947	184487	160829	152985	173520	92920.8	183758	210801	112708	142729	181339	350629	224330	160703	170945	245790	133383	166793	240468	206169	226297	101448	124164	270880	242027	162948	100223	267069	136371
meta_762	Pro-Ala	322518	255735	247142	290078	264351	245061	287181	243106	279409	276714	322560	236199	285230	250012	272942	248282	261697	271966	211568	272903	254735	229947	252829	227120	232841	224244	211850	246391	173479	194654	219559	272453	280148	243328	215435	277411	207682	225197	203241	252127	187206	258814	251959	214717	183291	226133	210759	219491
meta_763	Pro-Asn	675488	842507	734868	980666	755869	746836	876913	839223	733312	1.04599e+06	1.09057e+06	785063	961051	1.21677e+06	944123	319440	1.06642e+06	753093	861015	748299	1.18589e+06	1.01237e+06	713010	744423	1.45564e+06	471782	545569	586227	1.07006e+06	1.11352e+06	1.06524e+06	801335	937261	1.14303e+06	647528	1.36963e+06	892110	739579	1.1156e+06	801317	1.08444e+06	877900	917394	685652	984962	1.21845e+06	790333	882368
meta_764	Pro-Asp	85924.3	127019	101088	122476	68749.1	90559.1	92304.5	102875	95209.3	199487	166080	74097.9	112698	156274	187522	66045.4	184450	119857	115647	86791.5	145880	128544	119103	123228	230842	56483.5	70231	108551	125914	142875	101567	88627.7	207878	151322	113882	172302	119289	89284.1	128579	98648.7	130962	139275	153618	86765.5	99767.1	119093	154011	116974
meta_765	Pro-Glu	59840.7	30324.6	19376.9	163042	17352.2	57240.2	27984.7	35864.3	57234.4	57718.6	17924.2	32950.4	30610.1	111892	34990.9	8063.28	98855.4	58594.5	20064.8	34981.5	68217.7	44222.5	35860.1	19954.9	122472	32520.1	42853.1	20365.3	121438	29138.6	21403.6	13129.5	14428.4	89215.5	20933.1	161863	35631.3	16483.6	47698.4	38177.8	124884	62705.9	52040.8	72608.9	46929.5	61217	31365.9	56371.3
meta_766	Pro-Ile	555823	790444	989683	1.02923e+06	572042	745184	453401	823849	602420	900489	1.01131e+06	731326	1.09744e+06	1.28601e+06	1.39248e+06	1.29218e+06	1.2088e+06	1.01416e+06	852824	1.02545e+06	1.16649e+06	897574	1.32994e+06	928891	1.38739e+06	520402	680130	564487	878145	752672	696384	1.00658e+06	915207	529884	761919	614985	1.05782e+06	513652	761844	888031	502571	1.26141e+06	1.21272e+06	592234	930895	524338	967406	1.00195e+06
meta_767	Proline-Hydroxyproline	1.14466e+07	1.61941e+07	1.46073e+07	1.72612e+07	1.39816e+07	1.2328e+07	1.60901e+07	1.80538e+07	1.35239e+07	2.02791e+07	1.6836e+07	1.47405e+07	1.74879e+07	1.91556e+07	1.63642e+07	3.82452e+06	1.74738e+07	1.31161e+07	1.05834e+07	1.52092e+07	2.02695e+07	1.75531e+07	1.36321e+07	1.40376e+07	2.9021e+07	8.87181e+06	7.81731e+06	7.01359e+06	2.14866e+07	2.05352e+07	1.78658e+07	1.28865e+07	1.07023e+07	2.05786e+07	6.55872e+06	1.80749e+07	1.36657e+07	1.21991e+07	2.0083e+07	1.37297e+07	1.92617e+07	9.63266e+06	1.6399e+07	9.01042e+06	1.68039e+07	2.01904e+07	1.48839e+07	1.71853e+07
meta_768	Propylparaben	52754.6	37092.4	51962.9	39342.6	17521.3	24850.8	41120.1	22255.9	13437.8	17945.9	26097.2	62222.7	23833.1	144231	16447.2	20350.9	41752.1	68085.8	147269	14889.7	20566.9	24061.8	11805.8	35989.8	17811.5	20137.5	13694.9	36366.6	43475.2	48519.2	26116.6	140842	13207.7	20021.3	43527.5	38540.4	16651	824744	29490.2	28868	14018.9	85876.6	29464.4	18468.7	24421.6	30949	41374.7	11712.6
meta_769	Prostaglandin B1	9727.36	2269.81	260043	21294.9	1982.98	244290	52286.1	9808.78	6874.08	7746.61	29034.6	6868.84	4880.16	3618.89	7145.49	4241.48	285410	34991.2	6601.08	12649	71054.8	12610.3	855685	6120.92	92800.1	3657.99	1953.95	7436.67	33350	15523.4	11109.4	32745.4	23482.9	5520.75	10049.5	72082.7	12688	415582	35337.5	49161.8	6317.99	16641.2	10031.3	5848.36	18489.4	7191.73	7086.58	11986.3
meta_770	Purine	2.98512e+06	4.64978e+06	4.17517e+06	5.2882e+06	3.56375e+06	4.00542e+06	4.92783e+06	3.68336e+06	2.73484e+06	4.49153e+06	4.74952e+06	3.28368e+06	5.24581e+06	3.61836e+06	4.59153e+06	7.98704e+06	6.84533e+06	7.6379e+06	5.66087e+06	5.33703e+06	5.36875e+06	3.92868e+06	4.3394e+06	4.40972e+06	6.67382e+06	3.29954e+06	3.29326e+06	2.9278e+06	5.42381e+06	3.98872e+06	3.22157e+06	4.67412e+06	3.70618e+06	5.98282e+06	4.68362e+06	4.23676e+06	5.21532e+06	3.914e+06	5.58313e+06	3.83402e+06	5.14179e+06	5.5205e+06	5.68936e+06	5.10651e+06	3.08887e+06	4.99123e+06	5.38824e+06	5.52303e+06
meta_771	Pyrazine-2-carboxylic acid	208678	198994	190390	204579	180524	157518	188519	176952	151648	178343	176360	154840	197006	179959	226465	179587	206171	211240	192837	201717	207621	218891	197777	219308	201721	263195	200888	219858	220115	227943	203973	219547	207962	218612	218295	216310	224679	227543	211359	208154	186034	208993	212240	220087	192673	216529	228731	175787
meta_772	Pyridoxal	373515	672952	603595	521874	505819	384218	482026	558976	416955	560246	653155	494929	718258	448579	377331	357666	404008	442603	214442	562008	467195	478187	449510	402113	424812	473289	283756	195651	422697	344829	399234	318122	384569	598723	311504	351740	354641	318265	473321	315860	310331	352698	452547	495899	369464	425708	559121	392321
meta_773	Pyridoxamine	23758.7	20296.2	23920.3	19383	3172.77	22676.8	24554.1	14218.1	13133.2	11308.9	29800.5	6910.66	22612.6	26506.6	27129.6	17445.7	29074.7	19383	35697.6	16147.9	21970.1	20285.6	34234.5	28956.1	32027.9	12276.7	21318.6	23904.8	13951.3	25744.7	12686.3	28271.3	19158.3	56213.6	17442.7	28528.3	27136.2	29711.6	25364.1	25844	32308.7	31007	27851.1	29800.5	4443.07	39752.9	29071.6	33805.4
meta_774	Pyrimidine-4-carboxylic acid	208678	198994	190390	204579	180524	157518	188519	176952	151648	178343	176360	154840	197006	179959	226465	179587	206171	211240	192837	201717	207621	218891	197777	219308	201721	263195	200888	219858	220115	227943	203973	219547	207962	218612	218295	216310	224679	227543	211359	208154	186034	208993	212240	220087	192673	216529	228731	175787
meta_775	Pyroglutamic acid	60751.7	129746	84537.3	110657	100572	107868	98049.2	101328	89314.5	110076	152189	68061.8	183012	66661.4	106741	169547	139869	110391	101774	121309	121721	94330.3	82969.8	100272	129064	41868.5	75799.7	92892.8	107861	109627	101053	92967.9	93819.4	143278	84230.1	100242	117742	154728	132669	95871.2	65247.9	124132	92409.9	98764.7	76503.4	149431	248300	144909
meta_776	Pyrrole-2-Carboxylic Acid	26148.2	17642.7	20679.1	12060.4	29266	32159.7	31685.5	16501.5	28847.4	32756.3	23797.1	23753.1	36035.2	12361.1	21465.2	36549.1	31842.6	21820.7	21067.3	13213.6	29491	25768.1	58447.7	30201.8	100317	10366.5	42612.6	23342.1	29113.2	28215.5	36712.3	21042.9	21445.6	46730	12748.1	18302.9	18068.6	28129.8	21180	16866.5	30990	72462.1	26954.3	33188.9	24843.3	32313.6	19597	39369.1
meta_777	Pyrrolidine	1.44272e+07	9.6464e+06	9.782e+06	2.34722e+07	1.12765e+07	1.80221e+07	1.73158e+07	1.3176e+07	1.51635e+07	1.11084e+07	1.06269e+07	1.20779e+07	1.84381e+07	8.57571e+06	1.87781e+07	1.78006e+07	2.7413e+07	1.09383e+07	2.7312e+07	1.10546e+07	1.36925e+07	1.48194e+07	1.01708e+07	1.11753e+07	1.23275e+07	9.15444e+06	1.50391e+07	1.63316e+07	1.50118e+07	1.60932e+07	1.26288e+07	1.98648e+07	2.13826e+07	1.33422e+07	1.24098e+07	1.57601e+07	2.14575e+07	8.75624e+06	1.59779e+07	1.39161e+07	2.23398e+07	2.54587e+07	1.71026e+07	1.78731e+07	1.20905e+07	1.5647e+07	1.48846e+07	1.19523e+07
meta_778	Pyruvic Acid	1.14194e+06	365992	487297	877205	476407	507593	412743	371271	460394	444891	470321	771130	524444	489076	308188	763476	685204	800893	751773	288754	495799	664883	363276	352485	290166	474763	436716	416184	298551	441225	280736	442072	455349	947774	407572	401330	673921	258963	759045	423245	318180	793572	826825	325006	1.03263e+06	716121	523978	417139
meta_779	P–Hydroxyphenyl Acetic Acid	123616	527367	103359	320325	59202.7	172151	93392.8	73903.7	44724.4	64801.5	109009	43756.2	110972	120972	90807.8	111190	206440	91712.5	222736	46718.7	268624	59980.1	81619.7	542746	367525	144190	46988.8	184624	185196	129175	46506.4	50005.2	61334.7	123006	71043.7	84351.2	204755	150651	641883	75515.6	131483	66645.2	74250.1	373067	53012.9	75389.3	146588	251048
meta_780	Quinine	44093.1	65944	70661.5	75482.2	59208	53108.3	54504.2	37044.7	68257.9	69645.4	67134.7	52344.1	58100.1	77583.1	73955.3	91843.9	64053.3	71712.6	44067.1	62958.7	73412.5	50440.3	75561.6	46535	88543.7	41245	53689.3	36112.6	49253.4	56402.8	47053	55091.6	77630.6	71383.4	54607.5	57526.6	51368.3	54422.8	47912	37463.1	49155.9	61545.4	94266.3	57225.5	69228.8	80251.1	56467	59177.1
meta_781	Quinmerac	58938.5	67946.1	65141.8	224250	26728.1	69209.6	78220.1	50947.7	55863.6	56176.9	70353.3	52584.5	77131.4	67326.3	69730	77253.5	72413.3	116054	108525	85954.2	67901.3	61769.1	45931.5	68194.5	103101	81980.4	69655	39056.9	81353.1	62193.7	67931.9	51093.8	53020.7	93034.4	63488	100312	83966.4	93393.4	80088.9	78361.7	92177.5	109322	96468.1	64930.7	50959.4	113580	44705.7	58106.8
meta_782	Quinoline-4-carboxylic acid	415534	713755	364220	268834	360645	499045	248955	363593	364851	307242	234842	652415	142068	356078	341772	136035	854857	196680	345876	192436	177945	341753	306427	228368	329729	624846	256157	209371	408390	303587	488195	291768	404333	201269	289747	753494	524963	475911	761200	657814	471956	424821	392229	640094	734635	463136	311292	276955
meta_783	Quinolinic acid	158107	171744	185111	204918	103989	199781	214730	183744	135433	77537.7	143880	108508	192664	200288	258694	182260	203027	237968	356950	195776	195754	231371	283182	194459	230158	151892	232849	182336	147338	198403	176456	250607	201711	363673	217911	230777	226253	184207	163511	137010	280737	224349	263223	293727	115037	331867	181611	239083
meta_784	Riboflavin	42960.2	83795	461792	406907	160488	372621	260366	83131.3	86852.1	112158	117807	3.97929e+06	1.46594e+06	236476	128322	380370	199424	188331	1.55613e+06	446860	1.0485e+06	217489	160625	97570.9	377114	83033.8	242231	175451	556698	346968	57642.4	185870	96010.1	156162	1.23182e+06	53548	258435	208473	339343	532816	95878.7	1.17341e+06	510946	444348	2.04406e+06	225139	112051	773002
meta_785	Ribonic acid	49301.1	129510	150206	115769	101946	99439.1	89450.3	142904	154538	142902	103088	65999.8	106563	111717	109106	180997	246168	137496	175979	135384	191044	81278.7	87905.4	93900.9	134771	94127	81198.7	76577.4	134318	106771	158875	119838	137706	123272	146809	119217	118657	111189	96895.1	63983.2	101949	144782	108854	91578.2	199388	107171	115030	179811
meta_786	S-(5-Adenosy)-L-Homocysteine	13777.2	37026.3	26186.8	38323.2	20447.4	15349.1	28569.5	16163.6	23992.5	25633	35367	17817.3	50853.8	23472.1	26222.6	24885.8	43344.2	50425.2	25352.8	34430.7	72440.1	20198.6	27855.8	38121.8	45315.8	9448.38	24513.8	18574.7	30969.2	27633	36260.6	28335.4	35098.9	57844.7	33481.7	34265.5	24230.4	22663	16584.1	23437.4	32309.3	36092.2	26529.9	25975.7	11607.5	28878.8	43038.4	36979.9
meta_787	S-Allyl-L-cysteine	158075	195565	69393.1	99103.3	13834	128902	59920.6	60806.1	144482	58399.5	141597	113366	796112	990862	53899.2	50091.8	467877	251922	345465	17124.3	14193.6	179090	2.34197e+06	98681.5	236157	35972.1	13232.3	114724	204705	15337.6	56997.9	158762	167491	161741	196765	283696	359606	136634	53279.8	253233	265717	151858	168784	32988.2	39502.2	81521.1	53113.3	153048
meta_788	S-Methyl-L-Cysteine-S-oxide	30911.8	46644.5	48995.5	144024	111938	72941.4	183021	116831	41380.9	51606.2	178922	26492.2	30518.6	35120.5	75741.6	129546	210052	73277.4	60608.5	96186.9	182372	43269	40317.5	168498	130079	36282.5	35980.9	45044.8	55442.1	18425.2	39979	62379.3	189386	39163.2	81071.1	52933.7	27069	126636	21828.8	46833.4	93082.2	41884.6	77555.3	16520.6	146304	59895.7	46637.8	69647.2
meta_789	S-Sulfo-L-Cysteine	298227	203754	144387	153924	274536	107693	149182	320324	837918	154587	196113	164925	208316	395123	804155	133541	187773	213643	86770.3	318720	304308	260198	222560	361344	163436	247204	156916	225775	136183	182428	287543	109416	146031	93799.7	170516	390667	183406	197600	167736	242368	153551	180925	192343	141497	148216	197781	329341	144416
meta_790	S-methyl-L-thiocitrulline	188557	195244	202955	208695	161358	192098	202664	203885	192788	165462	177884	159463	139970	167023	164209	143696	164436	144701	156477	141687	145968	135772	136350	124520	125678	144481	150900	113127	128102	142910	139194	166912	214517	166615	169601	163201	130700	129970	130566	148289	175541	167634	133402	129356	149661	125676	108455	107318
meta_791	SPH(d16:1)	221285	228799	289698	254597	204640	257780	259774	275343	232838	212208	213963	278218	290516	226169	204646	241820	238721	256893	245071	277775	213554	200942	217969	190847	203117	195468	221177	208502	212523	220695	213193	218604	263020	249052	254780	219369	226180	222787	261532	270177	230424	234646	245936	226684	174538	195255	182614	190745
meta_792	SPH(d18:0)	182819	184505	157649	213631	172569	222990	300719	250480	173430	208419	205902	199747	160002	199079	204512	344518	164662	196932	229948	171731	157215	185765	162401	223381	202119	159957	171311	197106	236618	133678	153310	220867	184246	240294	238630	232589	158614	211965	189636	245769	183138	227275	211127	174592	140339	166739	197198	229200
meta_793	ST-638	391639	51547.1	110899	285965	11663.2	89173.4	506845	49988.9	33068.4	89096.9	66568.1	106622	2.67569e+06	66657	42156	222759	103963	160992	102191	33386.5	827498	100270	70508.9	55038.3	1.07918e+06	51897.8	60681.4	699202	357853	61254.2	25132	109366	67665	243686	166233	468801	593801	128707	153201	291715	142610	65337.8	509882	121401	47036.1	74856.2	33037.1	73848.1
meta_794	Salicylaldehyde	2.09759e+06	3.98888e+06	7.15665e+06	4.03267e+06	2.16582e+07	1.70375e+07	4.51253e+07	1.10148e+07	5.55116e+06	1.83511e+07	6.57444e+06	5.59774e+06	2.43348e+07	8.45963e+06	9.17632e+06	3.6777e+06	3.22352e+07	3.68972e+06	3.62611e+07	3.79068e+06	2.68539e+07	8.56618e+06	1.71845e+07	5.28684e+06	3.93958e+07	4.00423e+06	2.62071e+06	3.96975e+07	8.04309e+06	6.3711e+06	8.14039e+06	3.1529e+07	6.64184e+06	1.01279e+07	4.09577e+06	2.64599e+07	1.79316e+07	1.46076e+07	1.94974e+07	1.91059e+07	4.64738e+06	1.43772e+07	1.13119e+07	4.8925e+07	1.30728e+07	9.56014e+06	2.17944e+07	8.42714e+06
meta_795	Salicylhydroxamic acid	939780	1.60771e+06	1.71914e+06	1.72996e+06	1.08793e+06	1.31075e+06	1.14906e+06	1.04528e+06	989415	1.66637e+06	1.5596e+06	937361	1.30813e+06	1.80059e+06	1.58777e+06	2.20928e+06	1.32405e+06	1.6365e+06	1.17194e+06	1.51774e+06	1.56482e+06	894899	1.8551e+06	1.19853e+06	1.75312e+06	764728	1.3751e+06	655129	1.41553e+06	1.60466e+06	1.22354e+06	1.88789e+06	1.67215e+06	1.32538e+06	1.44445e+06	1.23941e+06	1.52258e+06	1.036e+06	1.26186e+06	1.09936e+06	1.34815e+06	1.23691e+06	1.25574e+06	1.43933e+06	1.85662e+06	1.4995e+06	1.12095e+06	1.46995e+06
meta_796	Salicylic acid	563619	564132	500963	337238	542887	609686	518456	363323	353386	473858	610577	545920	642294	599740	522325	783535	679758	612325	828584	384783	427017	567262	406862	407935	835221	532625	499203	447351	649896	406165	674593	534283	226719	700188	492084	397533	631920	1.19153e+06	702783	560064	301987	583390	576063	346226	388513	506040	436088	557587
meta_797	Salidroside	6.08481e+06	2.28339e+06	7.73725e+06	1.18332e+07	5.07852e+06	8.60595e+06	8.85125e+06	4.75886e+06	1.89617e+06	1.31942e+07	2.37354e+06	3.86094e+06	6.0396e+06	4.17555e+06	9.5242e+06	7.69308e+06	7.60675e+06	1.00033e+07	8.0318e+06	8.59577e+06	6.57918e+06	1.00184e+07	8.34774e+06	3.66439e+06	7.9722e+06	7.41762e+06	6.4903e+06	2.78833e+06	7.68487e+06	8.727e+06	7.1384e+06	7.38573e+06	5.38517e+06	2.10286e+07	7.98718e+06	7.03117e+06	7.66533e+06	3.75363e+06	1.26504e+07	4.29675e+06	7.54579e+06	1.52764e+07	1.59139e+07	5.56027e+06	2.28303e+06	1.53416e+07	5.88745e+06	5.07316e+06
meta_798	Sebacate	267339	291212	458682	958962	258055	399495	758561	272427	215588	539934	272285	336274	438801	730213	330160	326032	1.13251e+06	431131	671512	338468	363062	816379	313106	532655	491389	326600	587909	355431	405460	433688	303273	724298	260663	346463	364866	413003	589570	417402	325416	290438	1.64369e+06	448948	452402	592178	467316	517460	786943	562954
meta_799	Sedoheptulose 7-Phosphate	13702.8	66465.5	51550.9	86109.6	75652.1	66655	70258.7	61370	47515.1	75104.2	61615.3	77186.5	100831	40321.2	85353.2	64512.8	100545	92045.4	70763	119747	102659	52409.3	41478.7	38668.8	81761.9	55298.5	39591.4	48793.9	122122	57986.3	44874.3	66716.2	73655.8	94413.4	65926.8	68923.9	77157.9	67962.6	62199.2	66238.7	71381.7	69611.9	108278	76588.3	80053.9	90025.7	61950.3	91785.3
meta_800	Ser-Ala	83157.7	139129	202672	311249	244889	218824	175901	200397	144312	294173	379278	314928	115995	224587	74161.2	249438	203595	142408	337221	245175	236780	125224	203782	113698	382049	219457	139075	108029	341502	145854	116488	302672	131018	165686	166956	210169	291232	357828	221963	251745	219483	148941	394314	337530	264065	328765	55444.8	378555
meta_801	Ser-Phe	65020.9	184762	96924.9	126228	83977.7	107723	165450	147280	66947.6	164745	125982	178278	297981	137366	49527.1	139303	117009	118559	68459.4	179258	170043	97965	151283	75442.4	130296	68581.5	68570.5	52872.7	137233	102273	68616	127462	82305.2	126085	195647	155291	238590	229138	193325	108562	152649	329860	243131	469003	161453	218053	100083	217430
meta_802	Ser-Phe-Ala	55395.9	66744.2	62095.2	101582	51821.5	85977.9	105385	77568.9	39772.5	62083.7	55361.4	42517.6	85016.5	71789.5	76435.8	137665	122983	83105.9	68307	98757.6	88946.9	83077.9	76046.1	72438.8	125452	55674.1	53778.7	31868.3	71791.2	59662.8	50712	88538.7	73838.4	142525	95233	81284	80512.5	46764.1	118227	63214.7	115250	111370	97913.1	69818.1	44105.7	90916.9	73340.6	72622.9
meta_803	Ser-Pro	599272	363341	787071	815713	679744	630285	623791	830406	1.09917e+06	626183	668913	745003	924606	701748	1.27744e+06	1.12433e+06	743285	700492	406769	1.01163e+06	693292	1.00164e+06	488355	632197	608641	337173	750993	593946	647322	735329	630455	545920	222488	1.13431e+06	512575	1.0888e+06	1.01102e+06	635413	820176	543160	633329	783553	814443	1.10762e+06	1.0025e+06	861355	743708	896589
meta_804	Ser-Val	491851	473370	512933	549349	292587	816016	384451	431961	396959	603453	333439	423830	727317	436310	584271	834119	614699	620924	701663	520663	665735	529268	489196	635835	471534	418043	537486	279234	463262	383915	438086	694094	233022	482096	529658	592650	469845	539874	535360	478598	486380	679857	586892	634000	429990	639339	488342	579763
meta_805	Shikimic Acid	19851.8	11055.4	9847.25	12894.4	19030.7	29468.9	20263.9	14214.2	32366.5	25385.4	8000.25	29625.8	66188.1	50292.9	33356.7	8600.25	14195.6	12565	30748.2	28848.3	27689.7	25785	17188.1	13511.7	14122.3	26369.8	38671	17191.3	17583.5	22714.3	17809.8	36520.7	21972.1	18713.4	23785.9	38738.8	29467	30949.2	12896.6	43585.7	14122.3	25173.8	26439.1	15375.4	19035.7	17804	30255.9	10444.7
meta_806	Sorbitol	15868.4	13573.5	7493.45	16946.8	11050.4	15245.7	10986.6	13551	17772.3	7851.06	39514.1	5657.86	51312.9	14119.9	19031.8	22328.7	73144.6	24561.6	18581.8	29631	62821	84804.6	9465.95	14507.3	54221.6	19307.5	18418.9	19040.3	23324.7	7848.89	15830.7	12821.5	10343.8	34673.7	22030.8	26539.6	23330.7	10723.9	15342.6	17588.3	25336.3	26401.8	24617.9	21464.7	18102.8	15783.9	28234.8	25197
meta_807	Sparteine	116843	83650.9	219743	155526	162682	105616	103413	82390	215211	172547	157909	130527	24403.6	133538	223380	88261.4	182282	91687.4	228864	103352	161018	65181.3	138541	62154	198064	179452	214199	83842.8	220063	123180	113777	176964	138038	198587	230320	158455	164142	153330	137020	140940	187255	59278.2	137837	112897	185858	82680.6	7050.8	129572
meta_808	Spermidine	135554	130744	152846	115873	127390	129418	146885	117999	135498	104503	143905	124300	141316	118730	143883	110829	131349	104796	135090	120172	139456	155263	134936	124971	144927	105004	126585	79125.8	110263	115855	154721	120989	105767	123516	118009	112473	139667	104936	119419	135777	122989	135007	132577	127186	126496	122388	119383	123008
meta_809	Succinic Acid	2.4015e+06	2.32595e+06	2.68886e+06	3.46017e+06	3.04996e+06	3.49973e+06	3.21406e+06	1.69842e+06	1.61289e+06	2.46696e+06	3.26428e+06	1.9749e+06	3.09113e+06	3.4407e+06	2.45969e+06	5.68561e+06	3.52503e+06	4.81825e+06	2.81902e+06	3.1694e+06	3.7148e+06	4.21469e+06	2.42849e+06	4.22678e+06	2.64231e+06	2.5455e+06	3.18948e+06	2.26397e+06	2.93186e+06	2.44146e+06	2.92008e+06	2.86802e+06	2.50841e+06	4.8351e+06	3.62952e+06	3.07937e+06	3.34422e+06	2.71152e+06	3.23644e+06	2.6375e+06	2.78594e+06	3.5468e+06	3.33129e+06	3.65755e+06	3.22594e+06	2.70191e+06	6.34562e+06	4.59143e+06
meta_810	Tagatose	45358.9	43061	57220.1	79009.8	43635.3	51347	65644.6	67572.4	62720	50729.6	34797.2	57302.2	41876.3	53063.7	58199.4	77224.3	72387.1	54009.8	53736.6	53670.9	64031.1	50066.7	47189.8	48958.8	74309.5	76677.5	44805.7	50085.8	60744.3	48949.5	49806.6	40627.8	54976.8	60925.3	53901.2	67226.3	49544.1	53682.6	47047.8	48606.3	64290.6	58515.7	65233.4	39869.3	76602.3	44371.8	38929.5	62611.1
meta_811	Talose	330075	299614	319518	307973	332662	404112	387459	389768	276071	321131	326333	275794	271431	443107	340078	332438	338902	445510	436505	333633	401344	354014	330205	343881	271977	429895	481822	287932	323151	283107	340677	430821	325294	365769	454755	306826	336861	340353	367653	329197	374816	376060	346920	357174	375174	560531	390060	472162
meta_812	Taurine	186241	281837	354688	238464	305371	361415	308663	212523	583837	278188	249785	245610	556910	249631	552196	268229	346206	272220	367209	353255	279845	559935	399499	385080	443448	518234	256202	244553	391205	508064	372943	285925	261555	333151	200523	443427	463594	335685	360948	472548	376378	552285	696010	436428	455190	731578	657382	373983
meta_813	Taurolithocholic acid	1.25225e+06	376646	6.92114e+06	386848	174789	447668	8.3752e+06	309658	431380	524881	2.53517e+06	459116	540342	1.62037e+06	782005	1.83916e+06	7.94402e+06	1.11174e+06	3.09526e+06	444817	2.56556e+06	872234	5.56911e+06	1.84675e+06	3.76042e+06	530679	348684	1.21544e+06	1.77292e+06	1.01482e+06	481606	820570	2.08587e+06	3.43306e+06	3.89291e+06	1.42076e+07	1.22568e+06	1.47594e+06	900324	4.28435e+06	665188	5.49333e+06	3.43971e+06	1.0624e+06	5.61731e+06	918636	930289	7.64507e+06
meta_814	Terephthalic Acid	215506	441314	220773	212337	251545	219707	244761	248317	200822	303330	187354	196804	229442	227157	194729	570500	345728	267307	236430	198152	204271	104352	202389	149836	178438	148181	188960	949202	231140	167554	1.02269e+06	300731	231050	286898	211472	211829	173414	254190	416950	194884	159066	273903	185472	253734	162109	201530	242691	200141
meta_815	Testosterone	150539	467886	205034	158039	31738.7	27621.9	185830	163885	25180.9	218675	39814.9	29081.7	19928.1	28624.3	181246	33757.8	279548	25293.8	28065.2	29074.1	27233.7	47610.5	243123	27832.9	289598	42538.1	42770.8	20515.7	232513	148106	297359	28230.8	229895	426637	29875.7	20758.7	18301	39120.5	33393.7	35088.3	263788	37411.8	46797.5	31133.9	31536.5	343560	37416.9	192913
meta_816	Tetradecanedioic acid	325178	325691	814227	1.88605e+06	385786	773290	2.10613e+06	543999	311714	1.71564e+06	1.50341e+06	550887	646008	970102	688002	446015	1.33649e+06	584720	783075	406970	962070	1.10954e+06	702161	410882	2.87188e+06	442701	893600	817663	1.07036e+06	458024	720422	1.45807e+06	440711	765246	494265	2.98683e+06	2.30676e+06	901855	351589	1.12041e+06	775215	1.59059e+06	841242	1.10966e+06	1.01961e+06	2.89373e+06	1.27604e+06	1.55231e+06
meta_817	Tetraethylene-glycol	32827.3	33387.3	30388.5	51495.9	35086.2	32205.6	87805.7	41700.5	39996.6	46183.3	30546.4	46661.3	40661.7	46593.9	55666.8	40442.2	62356.5	45171.4	42150.6	27638.3	39792.4	35330.1	25603.5	31349.3	41431.8	22310.7	78774.8	49846.8	24643.1	32197.9	33643.4	43120.8	44532.9	34062.5	59130.6	41246.5	31913	24367.5	47593.4	43562.7	27484.7	42115.4	80798	46415.5	55583.1	32855.4	33260.1	28071.7
meta_818	Theobromine	3.48802e+06	89203.2	22512.9	2.37151e+06	50089.4	11403.6	847743	2.37756e+06	6989.28	435456	16409.8	3.37152e+06	5229.22	3.7246e+06	13461.5	15197.1	1.84613e+06	7676.56	266955	852.426	8103.74	2.30154e+06	5.415e+06	1.59651e+06	2.07918e+06	298605	4262.13	27546.4	544183	128653	6523.59	98138.6	78676.3	12376.3	117863	4.6018e+06	14686.7	76597.1	2.62526e+06	474514	517533	1.79114e+07	1.59594e+07	9.0197e+06	708299	610842	3.06075e+06	1.36682e+06
meta_819	Theophylline	4.15413e+07	272769	163925	3.51861e+07	24091.5	71773.5	1.20309e+07	2.317e+07	99832.8	338613	26632.2	4.15043e+07	6683.34	5.17375e+07	19033.5	151708	316691	12166.3	613669	249523	11179.3	1.89034e+07	6.28889e+07	1.89479e+07	2.09131e+07	411031	23638.9	18188.7	80124	595462	5580.26	627114	455511	118007	860766	1.10496e+06	6422.55	261979	3.07568e+07	203088	1.7087e+06	6.40646e+07	5.14404e+07	2.24198e+07	3.8392e+06	3.65371e+06	3.45719e+07	1.37957e+07
meta_820	Thr-Arg	609779	713352	571469	632904	638995	575232	643243	620792	648005	533990	527066	589935	511911	528650	567633	518781	522130	533479	582890	496056	503078	548784	436741	430564	461090	475612	428823	445518	480155	462973	476049	622355	560076	531017	580576	570125	471246	482214	435057	481344	524959	545567	486111	435348	416095	416305	384246	450912
meta_821	Thr-Asp	149414	154694	139904	147628	143451	163033	147613	181416	148208	150042	102566	135752	164451	133493	152938	128098	147605	133423	155733	143463	126266	126875	106113	113844	116780	138126	115006	94699.6	109075	119759	104328	155307	136450	143477	155980	143447	108053	147636	99585.2	125880	107889	140615	136958	99017.3	91279.8	104330	93046.9	128674
meta_822	Thr-Gln	61801.1	37597.2	73373.3	98721.2	86498.1	162264	40721.5	164377	160198	151275	309178	28751	251887	59657.6	116920	25879.8	317716	40214.2	262368	31043.9	274766	50365	41105.6	156282	572570	111676	8621.24	122663	446842	115730	143708	95548.8	66707.2	140371	36132.6	51564.8	197185	134721	171614	102000	50396.1	95746.1	214612	138464	36319.4	63921.9	126270	114418
meta_823	Thr-Phe	160083	798272	1.11687e+06	718700	352708	546304	898649	567596	479652	600598	343073	693500	1.15843e+06	546340	631638	226877	457258	265142	572624	1.25699e+06	1.33018e+06	500126	891204	284510	661601	486189	590089	351214	679425	589658	773795	423002	1.44232e+06	1.58205e+06	845550	543185	555910	667377	1.17495e+06	776406	497309	892844	1.05282e+06	1.6698e+06	553516	644033	500629	740764
meta_824	Thr-Val-Leu	52606.8	45439.5	51090.5	49475.7	60666.9	52211.1	60392.9	44467.6	43672.4	65544.8	56151.2	45896.4	70417.9	77792.5	63049.7	67585.3	70592.4	57725.7	57535	62395.7	68303.9	58503.4	42029.5	40328.8	79693	38460	42979.4	35004	54183.8	44724.6	39880.3	53423.4	48852.7	70650.6	61620.3	74909.2	77674.2	59898.2	66174.9	43852.3	78982.8	60705.6	47984.4	64356.1	44834.1	65628.5	49168.4	50168.5
meta_825	Thymine	230971	314142	285714	467615	253682	321483	358424	354365	234187	378675	350186	309726	315068	307736	398336	432124	425713	545737	380391	505187	483600	291138	283198	320932	487464	260180	342801	217685	369646	260591	341591	414476	328266	558488	355901	376866	474241	296830	290035	349302	426694	510695	431941	368522	392804	361383	297606	412995
meta_826	Trans-3-Hydroxycotinine	8627.72	928.888	24200.3	11628.2	6160.3	40680	177264	5.70056e+06	4808.62	15883.3	5345.81	7259.63	10945.4	11162.8	9616.91	6362.76	3635.21	9908.33	16700.2	6145.5	14024.8	5686.1	5.20909e+06	23737.1	92085.3	22804.2	3733.93	51056.5	16046.7	7951.31	15963.2	15255.9	7305.76	1.24482e+06	11479.2	8542.19	8241.35	10894.2	15682.5	8964.92	7.26571e+06	17706.8	2878.88	8043.1	3227.22	3.8506e+06	16016.6	19377.8
meta_827	Trans-Cinnamaldehyde	28280	40103.6	112342	72427.1	426802	156647	611074	233477	112695	162052	72093.9	64247.4	92280.8	29626.2	37156.9	62231.1	595153	77037.2	37476.2	73689.2	86945.9	72581.6	85636.9	51241.4	869632	40782.7	68821.3	1.4119e+06	89633.9	39552.2	198340	150851	150321	93798.8	72972.9	162132	163187	130985	79024.8	503070	71795.3	134943	154246	63420.7	222687	87504	460590	62369.1
meta_828	Trans-Zeatin	32191.8	23190.7	36279.1	40444.7	28980.1	38227.9	37052.9	12481.5	18281.1	26644.3	25669.7	15486.6	31037.5	31360.5	34550	53620.1	38221.4	25528.3	39234.2	25930.9	27912.8	26682.8	27686.7	11512.1	38903.5	34893.9	19505.2	22133.7	23789.9	31890.3	32536.7	31730.4	34169.9	52903	40421.9	21230.3	28704.6	32222.5	49004.7	32015.9	52198.4	51295.2	50173.3	36268.1	19884.6	36667.4	23164	21675.8
meta_829	Traumatic acid	139212	93946.1	128562	79175.2	92011.1	319979	185357	333068	119399	180586	144521	226564	486742	106485	95278	55435.5	214340	564173	1.13422e+06	277968	132269	113483	310978	1.08887e+06	202216	71306	95339.4	155472	338321	168560	181158	424632	165506	134901	39789.3	231064	251967	155552	199747	211007	350601	146144	116394	137381	262853	219166	193318	172884
meta_830	Trehalose	704270	569022	444367	757303	787488	791265	412207	360147	557452	428571	532579	498730	771641	387733	323114	360856	637750	363700	431174	304660	969308	542777	355370	479245	361224	273109	325451	502333	527083	756177	404330	562364	480895	896069	955645	354087	674592	601355	673254	775724	1.18746e+06	838831	424617	541084	974213	391992	500372	401342
meta_831	TriacetonaMine	346954	477251	384987	359933	255520	308278	454544	357574	344194	382520	468461	408772	400059	352284	510569	433179	373726	469223	744127	505950	360892	477167	607296	544704	511266	330209	445542	434112	321077	466998	567609	446397	596338	722320	493640	499073	550975	394996	424543	413190	688110	613266	624273	596227	410698	565036	467995	517948
meta_832	Tridecanedioic acid	244591	232764	534536	1.17645e+06	234646	894555	874009	525876	301365	1.51391e+06	284592	277207	656687	786237	287469	274993	1.07824e+06	410462	369341	414189	487793	933873	734734	284164	558923	498832	604481	331284	844730	502002	283814	1.06623e+06	300041	369383	340036	285400	456418	591564	402752	241499	552647	877540	404171	522659	406613	559361	871065	544042
meta_833	Triethanolamine	113239	124459	164212	129797	133629	140492	156609	129983	84750	116367	144660	137513	113643	110107	153960	124196	129806	114172	103600	94840.4	126807	116198	91880.3	70433	102549	90694.5	85858.2	92332.1	98996.8	81383.5	98993.2	155896	94677	147631	98324	117989	92456.6	94280	119123	91802.9	95930.9	111534	85308.8	130709	103133	98893.2	91129.2	96643.4
meta_834	Triethyl-phosphate	101848	98311.2	80339.7	80782.8	99397.6	81465.2	63887.2	102553	90535.4	80303.2	95423.3	107356	59270.8	65955.8	80580.6	121014	95418.5	81178.1	74617.5	105121	108367	80046.4	76763.7	85137.4	70525.6	58848.7	65782.5	99968.3	89110.2	90797.4	70208	79377.9	53748.5	100426	125140	107041	106172	98632.4	61009.3	73263.6	76625.6	96546.9	73625.8	190586	61755.1	115066	76709.1	111870
meta_835	Trigonelline	196890	167789	214834	327031	208991	164810	225742	263752	206415	147209	349849	231943	634115	707849	274849	195963	272323	233697	233310	1.1406e+06	1.49871e+06	244790	123809	155261	635998	157667	360784	265557	295016	2.17555e+06	202035	200299	211400	132888	247555	482938	1.33984e+06	405049	222884	226773	235046	319312	206462	217843	169628	333328	230723	307983
meta_836	Tripropylamine	179918	160389	204113	328717	189258	169232	284325	167815	96329.3	193482	149039	152393	201160	153376	178409	498252	248740	213024	155442	197432	203359	188889	160609	121406	287251	185439	135399	90168.6	155739	142388	131490	194321	222634	383365	215604	210641	205113	146903	315185	185092	317805	287949	231870	157915	113371	231042	181103	155303
meta_837	Trolox	147372	93807.4	193355	184321	54448.1	183932	131902	105064	73153.9	561955	166887	92368.4	224731	113205	114867	93148.6	472140	125642	134803	100599	236120	118400	69659.8	128791	211132	85786.4	154834	88707.9	203911	218330	105857	244053	64384.8	174675	156254	183214	249141	357698	115647	109815	78760.6	116052	117407	163962	99360.1	120050	154553	306015
meta_838	Tropate	204797	320145	186707	1.13166e+06	85345.4	113568	210725	89846.7	126247	148053	155010	102681	255264	121836	134150	654988	428347	741156	382964	194862	311498	156884	229375	247732	398623	206677	602471	119264	309192	184607	206188	139198	153685	513736	228451	299832	454755	275501	296176	177435	235984	313915	481680	210827	203422	328289	166757	359233
meta_839	Trp-Glu	21659.9	29987.4	28451.2	34356.3	16899.7	27304.3	20670.3	20675	18979.1	18863.1	26597	21987.9	30646.3	15605.1	17684.6	36125.2	14037.8	31258.6	28656.6	28054	14824.9	30721	21220.1	19380.4	32222.5	20815.3	15605.1	13257.9	16509.6	21057.4	16098.9	22213.4	20420.8	29254.7	22613.7	23982	27242.7	15718.8	31437.7	27666.9	31595.1	32751.9	24953.6	26330	20039.7	25935.2	10531.7	15819.8
meta_840	Trp-Gly	40360	45359.4	53181.9	54493.3	23621.5	38058.3	55849.6	32010.9	14812.7	44757.1	35294.8	24702	66265	39203	57228.3	38056.8	86852.8	61737.9	51299.1	53227.3	53899.5	41328.2	45484.9	46764.8	61004.7	30395.7	33660.1	33880.9	62980.1	49582.5	30552.2	37302.2	33810	83525.8	31037.1	69017.2	36036.4	34506.3	38002.3	35714	52381.9	53736.8	46863.9	47494.4	26043.9	56022.9	45991.6	41182.1
meta_841	Trp-Ile	38827.5	44857.2	61546.3	59884.4	40924.5	45838.8	57880.7	28778.8	30261.5	41095.9	46835.8	44511.6	59345.1	39120.4	43599.2	59257.2	44383	48131	47753.3	70152.6	72396.9	39127.5	39404.9	35992.6	63913.9	50774.4	19115.1	35541.1	49888.5	36266.1	47841.7	46157.8	39423.1	91045.5	59886.9	39169	48205.1	30859	41232.1	44233	47810.6	67828.1	74081.8	59688.8	20999.4	41378.6	64157.1	49765.9
meta_842	Trp-Leu	6103.74	6773	11342.3	12335.9	7590.72	8818.68	9188.13	6771.41	6406.88	8066.09	8680.67	7865.92	11227.1	7902.78	7831.59	7350.32	12770.3	7895.58	9479.43	17072.1	12760.9	12295.7	11026.6	8382.05	16102.2	7590.84	6776.92	7576.58	12114.9	8676.21	8512.44	8185.84	8505.65	10449.8	14546.8	9153.86	11834.9	7964.48	11696.5	9932.47	10908.7	23314.3	16084.4	14838.1	8383.89	12593.1	17889.3	9556.03
meta_843	Trp-Trp	161228	279189	233423	263057	200681	190622	276041	212942	186189	192439	237244	183905	185215	269737	262773	339461	230029	301515	212414	246596	225140	199640	254274	254242	313071	133931	207958	119088	243429	237981	274058	271609	289347	247696	249210	202813	236445	199602	214206	203710	248433	240242	229590	200216	268603	239770	222949	246981
meta_844	Tryptamine	636800	671392	780250	977055	740514	694379	948148	686854	528151	758636	697493	711865	848167	759168	739973	1.26213e+06	912144	790669	697597	845341	802769	848416	739685	670868	918066	671525	657758	496868	754372	716168	568715	785794	781653	1.09122e+06	858108	854347	884284	695980	985811	740478	1.03528e+06	1.02826e+06	822872	773022	612362	913699	808052	702071
meta_845	Tyr-Gly	10413.1	29827.5	6315.58	29738.8	12817.1	15219.1	15745	8132.02	33810.2	22789.4	23652.2	19069	30736.3	8816.61	6888.42	6226.9	32840.4	24333.3	19219.3	22491.2	38980.3	16782.2	28269.4	15176.3	21204.4	16489.7	7711.45	10517.7	30515.2	41961.9	26698.6	18293.7	13073.1	28269.4	16266.1	5501.28	24403.6	12523.9	27231.5	14052.3	4477.55	61469.2	38807.9	21108.4	23646.5	41991.6	57967.9	36871.4
meta_846	Tyr-Leu	57050.5	104022	73256.7	115039	91458.8	118003	116992	116312	82287.5	126146	95657.5	127672	245645	125011	55952.7	98076.8	85708.5	101672	50867.4	130086	182956	116000	159373	54466.1	84321.3	75738.1	93386.9	52299.6	109490	149375	96503	126988	76482.5	71374.3	175268	103413	137409	124743	180500	106593	126557	383942	190128	264482	150856	144784	121070	278033
meta_847	Tyr-Ser	7376.08	145688	149762	46904.9	28004.3	25900.8	69147.6	59073.1	23020.5	56155.9	49489	56111.8	97312.5	47878.6	60304.6	31046.9	33084.1	16674	89438	133485	82461.1	37144.9	116917	26418.2	74871.4	62035.4	63181.2	37691.6	86206.1	67687.6	54970.4	37287.9	117614	146534	119084	45543.3	58415.6	80899.4	94902	108780	33812.3	82000.5	121295	124474	39557.2	101274	35849.4	56867.3
meta_848	Tyr-Tyr	32481.3	79014.7	91433.8	57394.6	46957.6	59267.5	99626.8	63675.2	44349.4	131291	77870.1	130314	109515	100549	23228.3	66008.5	61214.8	65003	27329.2	80178.4	212179	64737.8	77866.3	16050.7	50588.7	13628.4	101269	8547.68	67101	34360.7	140653	103492	126462	143238	121978	91973.2	79200.4	73173.6	104495	74537.6	46701.3	243801	119351	211039	52219.7	80081.1	23873.7	81003.5
meta_849	Tyrosol	563619	564132	500963	337238	542887	609686	518456	363323	353386	473858	610577	545920	642294	599740	522325	783535	679758	612325	828584	384783	427017	567262	406862	407935	835221	532625	499203	447351	649896	406165	674593	534283	226719	700188	492084	397533	631920	1.19153e+06	702783	560064	301987	583390	576063	346226	388513	506040	436088	557587
meta_850	Uracil	294692	602964	878118	708394	876472	874955	963134	505109	500506	1.1354e+06	781919	840043	717622	905739	1.06961e+06	485307	560380	1.12659e+06	938383	1.12633e+06	970972	841350	755877	558582	772401	923588	621619	399186	881778	851349	566180	826067	706048	552725	557234	638471	765827	791071	739531	612681	674193	901208	727341	791585	463535	581458	963720	736462
meta_851	Ureidosuccinic acid	78188.7	136571	214485	243826	141016	276970	163624	178879	119544	232712	297100	241494	116246	405468	63299.8	170630	204870	180085	310498	230238	350956	149242	249837	159962	398759	164802	174124	154379	265737	171236	126281	248533	125113	175324	160031	238699	200690	221978	165376	196494	169400	164682	231170	234451	165862	210652	33357.3	249746
meta_852	Uric acid	1.07699e+06	3.39261e+06	3.50705e+06	3.95869e+06	888923	1.72082e+06	3.23994e+06	1.89837e+06	397931	1.24608e+06	2.52193e+06	1.87248e+06	2.24667e+06	667404	6.3951e+06	2.60378e+06	3.05408e+06	5.13979e+06	1.68991e+07	3.50251e+06	4.30811e+06	3.5596e+06	7.51351e+06	4.24489e+06	4.03625e+06	864215	2.17206e+06	889208	1.75648e+06	3.57582e+06	2.11602e+06	1.5473e+06	3.40782e+06	2.05885e+07	2.74466e+06	4.92503e+06	9.73434e+06	1.57614e+06	4.64947e+06	2.02803e+06	4.71507e+06	1.01073e+07	1.65483e+07	9.37912e+06	1.98702e+06	1.78948e+07	7.62082e+06	6.44501e+06
meta_853	Uridine	132925	187266	277518	295732	220904	338166	300095	155568	155179	246328	275027	236719	222874	234723	310646	310189	309654	328830	305673	401253	377264	305939	239892	239543	304090	242145	202450	127087	279790	286278	180314	309209	202347	273416	207470	235570	246953	267480	215699	178497	260716	319789	216674	281621	158602	206032	287928	266767
meta_854	Urobilin	906786	150933	336184	126731	51368.6	564684	526730	78457.5	202485	6.62302e+06	2.47833e+06	453052	172307	111175	325995	1.39915e+06	550943	49397.2	791396	22790.8	406117	840732	1.60802e+06	1.43659e+06	1.35452e+06	93288.8	398421	206289	487263	1.02747e+06	404642	211116	293970	790366	2.09142e+06	1.58979e+06	240565	376304	1.57667e+06	607287	549964	228111	166685	677274	153090	1.67692e+06	111534	420655
meta_855	Ursodeoxycholic Acid	1831.42	8455.65	6259.05	3661.68	76242.6	27555.2	126481	45168.9	6392.18	66095.7	13350.9	23243.5	8449.61	2313.77	54584.4	2663.73	20342.4	4104.35	167695	314.876	45110.2	11900.7	33480.7	1962.59	74695.7	4394.49	9597.19	35738.3	20435.6	52121.9	19144.5	80759.1	27315.4	6260.47	1574.38	11157.8	14037	22540.1	4778.29	88229.4	5567.78	11150.7	40168.6	46969.9	35278.4	23422	62182.6	10055
meta_856	Val-Arg	141340	120462	238704	436779	174340	281830	121239	338079	243542	391981	213635	359206	112478	186939	185334	457004	197357	95089.9	173223	352147	127630	139009	143454	102048	205367	195032	147331	188729	279819	197924	140219	175952	63653.6	125148	133954	119659	527470	150750	202694	301877	237292	113861	473635	399250	385760	421409	24332.8	205053
meta_857	Val-Ile	111629	207004	176144	232942	199680	336898	371874	301688	88069.2	351202	263568	248520	711764	223405	94418.1	106815	185566	234019	118561	319800	365613	191839	252006	95416	263484	123550	137621	75006	233333	183091	149129	316564	72880	188363	333594	349437	317870	309794	455864	325734	328138	754282	448330	755611	306973	427336	276624	351468
meta_858	Val-Leu	111629	207004	176144	232942	199680	336898	371874	301688	88069.2	351202	263568	248520	711764	223405	94418.1	106815	185566	234019	118561	319800	365613	191839	252006	95416	263484	123550	137621	75006	233333	183091	149129	316564	72880	188363	333594	349437	317870	309794	455864	325734	328138	754282	448330	755611	306973	427336	276624	351468
meta_859	Val-Thr	4.87355e+07	4.05018e+07	3.69873e+07	2.23364e+07	3.164e+07	2.51653e+07	3.5145e+07	3.59061e+07	3.11204e+07	2.53087e+07	3.12081e+07	3.79763e+07	4.67408e+07	4.1787e+07	3.70242e+07	2.42938e+07	2.64235e+07	2.19196e+07	5.36727e+07	2.13582e+07	2.87595e+07	1.1977e+07	4.60861e+07	4.69952e+07	3.15308e+07	6.88129e+07	5.70044e+07	6.07452e+07	4.33305e+07	7.17892e+07	3.79905e+07	2.82008e+07	4.24398e+07	2.94358e+07	6.67269e+07	3.56852e+07	4.51469e+07	6.17415e+07	3.08328e+07	5.0351e+07	4.36867e+07	2.60337e+07	6.02261e+07	5.09588e+07	4.69326e+07	4.02741e+07	5.56855e+07	2.17078e+07
meta_860	Vanillyl Alcohol	21004.6	24018	19175.8	27397.9	21264.8	14658.3	20403.3	20707.1	27269.2	20287.8	19368.7	14655.2	26926.8	15186.7	20805.3	86096.7	24478	35883.2	32169.3	22295.6	32212	21265	21106.2	22196.8	28572.5	24310.6	30454.1	23926.1	23557.8	23763.1	18835.4	24799.9	20184.1	41801.6	27563	31996.6	24455.4	23156.4	20364.9	23641.3	27343.4	33392.8	37954	27845.2	23125.4	29227.8	23505.3	24938.4
meta_861	Vanillylamine	367.266	7455.53	11416	16496.3	5304.2	26044.2	20314.7	9784.11	8880.25	7981.05	10747.1	6593.93	13615.7	21574.2	11681.5	10088.8	8415.01	10794.5	12713.6	18390.4	17828.4	14905.9	20854.7	10699.1	17096	15954	5768.43	8951.37	10247.9	14153.5	1836.33	12093.9	2455.88	28145.8	12671.7	9630.5	6493.64	10634.9	7510.57	6527.25	13138.1	21065.5	15199.8	12797.1	13048.1	12742.1	7982.18	9856.04
meta_862	Xanthine	465283	987467	1.03042e+06	960236	1.00689e+06	1.12515e+06	1.26673e+06	767805	852409	1.08522e+06	788526	961499	1.32755e+06	1.05007e+06	1.33283e+06	1.05099e+06	1.14802e+06	1.02459e+06	764919	1.4461e+06	1.0904e+06	1.31383e+06	942246	789572	969428	797840	758139	513592	957671	1.12879e+06	777682	935735	1.01492e+06	1.17168e+06	993813	992857	897235	758565	1.46699e+06	1.11632e+06	838467	1.42648e+06	1.34262e+06	1.73299e+06	796967	1.00479e+06	1.55843e+06	947452
meta_863	Xanthosine	79272.8	124240	102512	129069	100829	103853	108053	105446	87781.6	98544.3	124135	104585	190536	106287	136802	170568	146555	271547	174213	179209	260498	123256	153547	136645	168019	87656.9	96341.9	78998.4	125048	157664	118669	96649.9	110621	190293	135460	119141	118454	91565.3	113191	119540	99852.3	197954	155842	385166	93709.6	193769	308507	217452
meta_864	Xanthurenic acid 8-methyl ether	40988.4	30358.8	76141.7	90668.3	24290	55364.9	54929.5	30950.3	27097.8	29891.3	34518.9	39186.2	50513.7	29653.2	58533.7	58949.6	60027.4	53484.2	91076.2	49158.2	45829.3	51717.4	35640.9	28067	91021.9	48979.9	64062.7	19310.1	60598.2	56461.2	32149.6	25618.3	38979.1	81806.8	17948.1	47431.6	54225.1	57338.3	34104.9	36722.1	29974	64694.5	32035.7	88027.4	19936.5	43493.4	43537.6	45252
meta_865	Xylose	54584.1	128583	122790	151601	83958.4	102727	69779.3	101907	113381	109006	146675	97358.7	154829	87186.8	78161.8	103224	158997	144255	120113	203213	220381	80743.8	87205.7	99796.4	211631	66425.2	56837.4	44384.8	111776	87213.4	64680.2	80085	86566.9	140642	76858.2	103353	212955	90436.6	62790.5	73002.6	82707.4	101899	90036.9	58948.3	66549.2	80726.1	66422.2	108547
meta_866	Zereno	34720.7	90613.6	44362.4	39640.1	57458.6	47890.6	40767	51398.1	59627.5	139509	104552	31660.7	59150.5	26167.8	37769.7	287274	39121.8	77793.4	40008.3	28682.7	65151.9	64625.3	43109.4	128881	91218.1	25220.5	54025.5	19063.9	84061.7	54728.7	114948	40235.8	165861	68889.6	88522.9	35929.4	25748.4	36214.6	25150.7	40240	61461.4	65237.6	41998.3	48164.8	41387.9	36969.3	34610.6	63759.2
meta_867	alpha-Methyl-m-tyrosine	257979	263630	246263	279033	227605	267767	258611	280108	250216	231800	206833	228038	232178	229987	267587	313164	284818	416713	243382	265432	258370	245536	257952	280625	266840	310045	261534	277101	411618	248710	262096	314986	282317	329867	268503	282056	275006	274777	287161	251992	275567	466618	260369	275357	234523	272133	553140	275710
meta_868	cyclo(glu-glu)	71073.5	74977.6	98672.3	111632	98231.7	75592	93403.3	84576.7	53703.5	131252	64030.8	56511.2	136580	92272.5	102144	83585.1	183410	124992	114918	141439	76149.4	115310	115351	116480	160379	77781.7	95434.2	89928.5	130006	86514.5	95266.4	106625	99415.1	139462	118503	177307	83071.1	116780	88262.9	77642.1	107865	109937	103822	131295	72893.4	91136.1	190552	95762.9
meta_869	cyclo(gly-glu)	36616.5	85376.3	64121.3	62105.2	24801.7	68651.6	61884.3	60009.7	49941.5	75868.5	109241	78484.4	215428	46421.7	139423	36768.2	79327.1	46707.9	116224	236482	26920.6	103543	92032.9	184163	122587	69080.1	57686.8	54303.3	96425.6	75847.7	49527.1	33877.2	27211.6	78271.3	48488.1	82223.2	101185	53219	103866	113872	122896	123083	85256.3	70761	34478.7	139927	189523	62854.3
meta_870	cyclo(pro-pro)	1.13395e+06	542410	900971	943576	270892	783620	1.29568e+06	793217	289538	1.22502e+06	592737	606157	1.60169e+06	1.48408e+06	1.60089e+06	1.13e+06	1.53026e+06	754890	933934	1.30076e+06	952189	960595	1.89985e+06	762267	2.68412e+06	1.18366e+06	368704	462216	599768	482637	631100	962096	618067	1.66612e+06	1.44261e+06	1.23198e+06	1.79561e+06	1.60909e+06	429479	634402	1.37198e+06	1.18673e+06	1.17211e+06	1.07296e+06	468470	1.48856e+06	636194	800622
meta_871	delta-12-Prostaglandin J2	14987.8	7285.92	15478.4	38969.5	7838.36	12000.7	17017.5	7249.45	13292.5	3517.78	59578.6	7302.79	6770.5	10568.4	18899	4128.33	3247.6	43905.2	18106	10965.6	16352.4	11844.7	9376.56	8975.7	23586.1	8042.65	6565.56	10765.1	10755.1	34443.4	16800.7	29537.2	5505.67	4729.61	10096.7	10765.1	7716.85	7660.17	12529.5	8321.65	35571.9	8028.08	19419.4	9454.73	74388	5428.56	14784.8	42562
meta_872	gamma-Glu-Phe	1.37241e+06	2.31471e+06	1.65247e+06	1.79102e+06	1.05331e+06	1.21233e+06	1.91471e+06	1.11842e+06	803845	1.39134e+06	2.08688e+06	978320	2.01515e+06	1.68531e+06	1.3231e+06	3.97798e+06	3.26639e+06	3.80976e+06	2.24554e+06	2.05935e+06	3.00441e+06	1.47932e+06	1.53918e+06	2.18924e+06	3.08584e+06	1.06289e+06	1.38598e+06	1.22435e+06	2.4503e+06	1.5901e+06	965506	1.45513e+06	1.31073e+06	3.11448e+06	1.74928e+06	2.0867e+06	1.715e+06	1.67965e+06	1.87678e+06	1.11562e+06	2.18773e+06	1.9901e+06	2.0024e+06	1.96339e+06	1.30702e+06	1.66586e+06	2.02847e+06	2.86441e+06
meta_873	m-Cresol	2.54688e+06	2.63822e+06	2.3413e+06	2.87583e+06	2.61046e+06	2.68018e+06	2.70002e+06	2.92895e+06	2.79474e+06	2.39522e+06	2.38816e+06	2.48416e+06	2.73816e+06	2.39033e+06	2.65897e+06	2.26468e+06	2.83097e+06	2.7796e+06	2.55117e+06	2.75055e+06	2.53532e+06	2.71143e+06	2.34307e+06	2.01417e+06	2.74034e+06	3.14381e+06	2.65396e+06	2.72401e+06	2.98276e+06	2.47657e+06	2.68231e+06	2.67869e+06	2.3211e+06	2.75933e+06	2.7584e+06	2.5557e+06	2.69459e+06	2.87615e+06	2.4711e+06	2.24798e+06	2.51346e+06	2.5996e+06	2.52143e+06	2.71221e+06	2.45751e+06	2.69773e+06	2.60743e+06	2.60658e+06
meta_874	o-Methoxyphenyl sulfate	20113.4	669555	449639	196573	775853	335862	1.39725e+06	612153	128196	998820	374654	369658	1.05382e+06	2.2541e+06	1.1323e+06	202180	1.38808e+06	84808.3	4.29534e+06	802533	3.50649e+06	661319	902139	137990	4.44641e+06	1.6539e+06	738073	7.43199e+06	785488	275497	434521	865931	443697	773946	672789	2.93831e+06	4.15104e+06	3.04994e+06	852971	930358	1.57189e+06	1.94532e+06	932135	1.15986e+06	326022	2.00261e+06	637562	1.54444e+06
meta_875	p-Cresol	207660	628738	145268	372410	100212	210399	206673	91389.2	87719.1	110667	150818	133251	178337	155641	142898	110254	243808	135341	279648	82619.1	354063	111229	131768	744714	440821	202196	61546.8	221349	289649	180352	97071.3	97412.3	113436	176777	109243	115643	204420	261926	715316	103292	161548	107631	106184	476687	80430.3	157826	199082	363430
meta_876	p-Cresol glucuronide	48947.5	8886.19	19841.8	45506.7	309292	504970	18892.2	216299	168595	210493	282433	33530.2	676644	24076.6	107023	9577.71	670914	54093.1	255819	14009.7	138783	22529.6	24155.9	33744.6	359154	84126.5	4380.37	101701	1.41905e+06	68345.1	266323	34560.7	31478.6	29409.2	25597.4	50033.7	36355.3	286307	17424	100009	22353.6	27787.6	375334	30824	53301.8	94625.4	19179.1	113241
meta_877	p-Hydroxyphenylethanolamine	552180	517470	552171	556359	585830	481798	460623	526172	613839	442406	489353	445295	480003	421774	405832	468682	505924	393279	366367	432779	475084	367364	403958	604255	396225	374117	390515	439690	361577	316411	401040	488426	498035	421320	389120	370235	463010	473440	403001	366158	370247	413549	347176	392387	456857	361534	405853	406842
meta_878	α-Ketoglutaric Acid (α-KG)	55867.9	72336.5	102336	132156	86947	106671	100817	49203.8	66356.2	75064.7	79512.3	62630.9	95190	55997.3	84052.2	166533	148607	172451	112883	124862	129490	99483.1	57926.3	190762	72465.7	44951.4	81065.3	47784.2	120064	48934	78828.3	106799	78441.7	234386	85506.5	98016.8	130332	61883.7	128977	80492.8	101663	165798	106486	97499.1	103943	95786	195273	134863
meta_879	γ-Glu-Gln	360579	513867	341070	229888	304130	275358	443455	304210	250568	387564	468721	272428	362058	395005	381964	524054	425964	258749	261370	343634	422067	463274	386695	473761	371719	344704	429214	105753	363624	174402	421458	334373	437688	438836	330724	430975	355140	440699	322401	314765	349072	387038	211002	470981	290185	268741	368806	229473
meta_880	γ-Glu-Lys	1.48885e+06	2.7447e+06	1.85273e+06	1.17788e+06	1.8048e+06	1.15104e+06	2.01418e+06	1.43134e+06	911409	1.73108e+06	2.15885e+06	1.47718e+06	1.48552e+06	1.62329e+06	1.71481e+06	2.33815e+06	2.01418e+06	1.46192e+06	1.00782e+06	1.64491e+06	1.84789e+06	1.86158e+06	1.7487e+06	1.96221e+06	1.61269e+06	1.38447e+06	1.78718e+06	1.35504e+06	1.57715e+06	1.34103e+06	1.67727e+06	1.23373e+06	1.54672e+06	2.28598e+06	1.48769e+06	1.74165e+06	1.48194e+06	1.72974e+06	1.30683e+06	1.42931e+06	1.44112e+06	1.31988e+06	1.53781e+06	1.84588e+06	1.25281e+06	1.36079e+06	1.55708e+06	1.63577e+06
meta_881	δ-Valerolactam	2.38812e+06	2.94255e+07	1.29453e+07	1.80825e+07	2.90827e+06	4.59255e+07	2.08784e+07	5.03261e+06	3.81316e+06	1.57768e+07	1.13169e+08	1.08493e+07	8.07848e+07	3.21261e+07	4.95198e+07	2.24036e+07	6.11287e+06	7.69994e+06	1.0865e+08	2.85525e+06	6.04434e+06	2.19011e+07	7.95925e+07	3.81706e+07	6.96344e+07	1.04748e+07	4.66023e+06	2.26428e+07	4.0545e+07	1.1826e+08	4.005e+06	5.98188e+06	1.32463e+07	4.48642e+07	8.33503e+06	1.31131e+07	1.2097e+07	7.34438e+07	4.57577e+07	2.9476e+06	5.60512e+06	1.21904e+08	1.63803e+07	1.94023e+07	1.25186e+07	1.34938e+07	6.58587e+06	6.83839e+07
PCC-A: PCC alone. PCC-DM: PCC combined with type 2 diabetes mellitus. M0-M31: PCC-DM samples. M32-M37, M39-M50: PCC-A samples.
[truncated: 21 more columns]
