# Supplementary material for: Nucleotide metabolic abnormalities in post-COVID-19 condition and type 2 diabetes mellitus patients and their association with endocrine dysfunction
Source: Open Med (Wars). 2025 Oct 7;20(1):20251221. doi: 10.1515/med-2025-1221 (PMC12514782; doi:10.1515/med-2025-1221)
Supplement: Supplementary Table 3 [file med-2025-1221-st3.xlsx]

## Sheet: Sheet1
Table S3 Metabolites in PCC-DM vs DM groups.
		PCC-DM																															DM
#ID	name	A1	A2	A3	A4	A5	A6	A7	A8	A9	A10	A11	A12	A13	A14	A15	A16	A17	A18	A19	A20	A21	A22	A23	A24	A25	A26	A27	A28	A29	A30	A31	Dc206	Dc263	Dc292	Dc312	Dc335	Dc339	Dc341	Dc342	Dx1	Dx102	Dx111	Dx20	Dx25	Dx31	Dx49	Dx73	Dx76
meta_1	L-Cystine	0.000196414	0.000356379	0.000242176	0.000175891	0.000129857	9.35024e-05	0.000145365	0.000147295	0.000308044	0.000152139	0.000250143	0.000244345	0.000272799	0.000294767	0.000148	0.000187065	0.000195566	0.000147417	0.000411027	0.000116494	0.000199385	0.000261544	0.000148146	7.70554e-05	0.00015386	0.000167901	0.000264992	0.000146997	0.000203776	0.000197856	0.000106901	2.08177e-06	3.90098e-06	4.43686e-06	4.2586e-06	8.03079e-06	7.79717e-06	4.20652e-06	5.02687e-06	6.20541e-06	5.68726e-06	4.78984e-06	1.14466e-05	4.80153e-06	6.19832e-06	3.35007e-06	6.54342e-06	5.04866e-06
meta_2	L-Arginine	0.00103098	0.00133591	0.000793623	0.00122969	0.0015116	0.00107075	0.0843576	0.000805057	0.000922411	0.00114189	0.00126579	0.000920518	0.000945918	0.00117201	0.00110521	0.00103805	0.000859462	0.00120911	0.00108908	0.000772668	0.00111567	0.00107949	0.000990755	0.00123717	0.000886375	0.0010314	0.000902765	0.00077888	0.0013882	0.000938069	0.000828638	0.00022979	0.000181687	0.000187892	0.000251574	0.000322054	0.000219529	0.000191246	0.000297367	0.000213364	0.000285541	0.000341116	0.000351804	0.000157948	0.000204428	0.000370714	0.000232372	0.0002198
meta_4	L-Citrulline	0.00108347	0.000968117	0.00101715	0.000841539	0.0010217	0.000929864	0.00197043	0.000963654	0.000486904	0.000588834	0.000810355	0.000448521	0.000903298	0.000648798	0.000565622	0.000985701	0.000723479	0.000599446	0.00119304	0.000673437	0.00106652	0.000877719	0.00088859	0.000847981	0.000714756	0.000730836	0.000870503	0.000631298	0.00157109	0.000661665	0.000543758	0.0004947	0.000317868	0.000313515	0.000189662	0.00043312	0.000302484	0.00046152	0.000267733	0.000352702	0.000562723	0.000547046	0.000857556	0.000393314	0.000393211	0.000465819	0.00051836	0.000365052
meta_5	L-Glutamic Acid	0.000461862	0.00144578	0.000764638	0.000721895	0.000743065	0.000906829	0.000788473	0.000459153	0.000329821	0.000836982	0.000700671	0.0006532	0.00146507	0.000853798	0.00103774	0.000819751	0.000596975	0.000657752	0.000636268	0.000299854	0.000981001	0.000590471	0.0008748	0.000828734	0.000491785	0.000374756	0.000723946	0.000725337	0.000752203	0.000584619	0.000622976	0.000938417	0.00093065	0.000938786	0.00115156	0.00115789	0.00051826	0.00119529	0.00108228	0.00135951	0.000850506	0.000803517	0.00114939	0.00110763	0.000788888	0.00117395	0.00100466	0.0010481
meta_6	L-Serine	0.000119174	0.000112989	0.000204712	0.000143928	0.00018044	8.87964e-05	0.000112202	0.000171139	0.000105306	5.8177e-05	0.000126342	8.68704e-05	0.00012973	9.39717e-05	6.16079e-05	5.42397e-05	0.000137316	0.000110082	0.000161614	9.89053e-05	7.51706e-05	8.26191e-05	8.89987e-05	0.000127842	8.29653e-05	9.61561e-05	0.000115769	7.67707e-05	9.5861e-05	0.000142933	8.89523e-05	7.17324e-05	8.26392e-05	3.96668e-05	0.000142694	6.50154e-05	4.8276e-05	7.17646e-05	7.07452e-05	8.76291e-05	5.33906e-05	5.20491e-05	8.23777e-05	7.53599e-05	6.0283e-05	6.29082e-05	7.31312e-05	7.53565e-05
meta_7	4-Hydroxy-L-Glutamic Acid	3.47885e-05	5.56079e-05	3.37364e-05	3.6565e-05	2.64607e-05	3.50514e-05	1.96364e-05	2.79116e-05	2.21861e-05	2.05439e-05	3.7204e-05	2.86679e-05	3.89647e-05	3.50603e-05	2.78412e-05	2.85007e-05	4.27184e-05	3.06268e-05	3.34717e-05	2.71616e-05	4.99981e-05	3.79954e-05	3.97627e-05	4.78632e-05	1.99323e-05	4.24439e-05	5.17968e-05	2.95964e-05	3.34727e-05	2.8621e-05	2.99054e-05	6.80608e-06	6.61108e-06	7.13632e-06	2.19131e-06	7.21725e-06	1.05811e-05	1.09158e-05	1.0365e-05	9.64164e-06	7.80954e-06	7.00916e-06	3.93695e-05	6.26728e-06	1.42438e-05	5.64167e-06	1.85143e-05	1.42438e-05
meta_10	Hexanoyl Glycine	1.38421e-05	1.27207e-05	5.99937e-06	7.70234e-06	1.29315e-05	8.1817e-05	7.31029e-06	2.7351e-05	2.39235e-05	8.00863e-06	2.45008e-05	1.06229e-05	1.31745e-05	7.98347e-06	3.61187e-06	7.23616e-06	1.10316e-05	1.71816e-05	1.63166e-05	7.63917e-06	2.08712e-05	6.74208e-06	5.57857e-06	9.7657e-06	1.37232e-05	1.13623e-05	1.34545e-05	8.87802e-06	1.8352e-05	4.21496e-06	9.31179e-06	2.24708e-06	2.21812e-06	4.11644e-07	1.03748e-06	1.26637e-06	2.66439e-06	1.3802e-06	1.13915e-06	1.92523e-06	3.40147e-06	3.91076e-06	1.85682e-06	6.56452e-06	2.55385e-06	1.15573e-06	1.38879e-06	1.42501e-06
meta_11	L-Asparagine Anhydrous	0.000127058	0.000124799	0.000106097	0.000102566	8.29299e-05	0.000102072	0.000158633	0.000118964	0.000106712	0.00010418	8.33958e-05	9.54748e-05	0.000172667	0.000116105	8.03172e-05	8.77272e-05	0.000117298	0.000137569	0.000124835	9.53812e-05	9.43687e-05	8.41994e-05	0.000123666	0.00014226	9.76234e-05	0.000118689	0.000131168	0.000104734	9.65579e-05	0.000118928	9.7495e-05	4.2689e-05	5.58151e-05	3.45996e-05	5.20536e-05	5.13994e-05	4.12788e-05	4.74225e-05	4.57466e-05	6.00859e-05	4.53335e-05	4.61844e-05	5.71443e-05	4.96613e-05	4.49383e-05	4.20181e-05	4.57318e-05	3.91617e-05
meta_12	L-Cysteine	0.000230998	0.000220611	0.000447912	0.000373774	0.000292845	0.00028436	0.000325383	0.000204429	0.000230697	0.000199723	0.000178719	0.000143333	0.0002823	0.000214125	0.000155182	0.000284887	0.0005361	0.000262364	0.000445722	0.000293909	0.000223084	0.000274008	0.000398472	0.000369414	0.000240598	0.000163445	0.000247722	0.000271788	0.000168169	0.00017017	0.000147826	0.000112067	0.000105301	0.000134862	0.00010778	0.000125976	0.000117247	0.000119165	0.000138185	0.000109253	0.000101993	0.000141834	0.000121131	0.000105575	0.000138875	0.000118977	0.000129262	0.000117334
meta_13	L-Glutamine	0.00075064	0.00100307	0.00120174	0.000906292	0.00065639	0.000791512	0.000858944	0.000919065	0.000677359	0.000605498	0.000859277	0.00101061	0.00145985	0.000898662	0.000706915	0.00081016	0.00065138	0.00110921	0.0010555	0.000902199	0.000909536	0.000873633	0.000804647	0.0012452	0.000681371	0.000749371	0.00102366	0.00103219	0.000916809	0.00102146	0.000789488	0.000319418	0.000322586	0.000270454	0.000282154	0.000386991	0.000255612	0.000339066	0.000251288	0.000308922	0.000335878	0.000250193	0.00044809	0.000387532	0.000323725	0.00030705	0.00039317	0.000267936
meta_14	L-Homocitrulline	2.43243e-05	3.93408e-05	1.08256e-05	5.82632e-05	2.43645e-05	4.53419e-05	1.51983e-05	2.70374e-05	1.81253e-05	3.1688e-05	8.23824e-05	0.00010495	2.0132e-05	1.70915e-05	1.49608e-05	3.24252e-05	1.92833e-05	2.45614e-05	4.81398e-05	1.48348e-05	2.26281e-05	5.52949e-05	1.90466e-05	2.63275e-05	1.96493e-05	3.12587e-05	1.14088e-05	1.59508e-05	8.43509e-05	1.93388e-05	9.36443e-06	1.76028e-05	1.04186e-05	1.22777e-05	8.4049e-06	8.43523e-06	4.97493e-06	5.20181e-06	7.67607e-06	5.05314e-06	7.12555e-06	2.20771e-05	3.09515e-05	4.44287e-06	9.68141e-06	6.59764e-06	1.09623e-05	1.58282e-05
meta_16	N6-Acetyl-L-Lysine	6.02381e-05	5.78879e-05	4.53828e-05	5.59925e-05	4.23101e-05	2.97163e-05	0.000101937	5.01594e-05	2.69647e-05	4.2928e-05	6.22381e-05	5.28446e-05	5.04863e-05	6.21541e-05	4.76502e-05	6.88591e-05	6.07493e-05	4.71963e-05	5.67251e-05	5.85942e-05	4.91672e-05	4.92667e-05	5.18427e-05	5.06615e-05	4.0557e-05	3.8169e-05	4.48042e-05	5.96683e-05	6.63851e-05	5.45919e-05	5.21865e-05	9.14668e-06	8.8283e-06	7.20158e-06	8.38392e-06	1.09208e-05	9.51105e-06	8.05168e-06	9.94927e-06	8.77581e-06	1.14795e-05	8.01292e-06	1.29538e-05	1.004e-05	8.77325e-06	9.06938e-06	9.72385e-06	6.81981e-06
meta_17	N-Acetyl-L-Leucine	0.000127136	9.7936e-05	9.42771e-05	7.85477e-05	0.000110323	8.76593e-05	7.94432e-05	8.32124e-05	0.000105575	9.61421e-05	0.000100591	0.000123576	0.000165013	0.000110926	0.000127128	0.000177133	0.000111479	0.000102059	0.000116404	0.000111672	0.000111104	9.98872e-05	0.000111389	0.000101239	0.000132304	0.000117263	9.56106e-05	0.000124384	0.000213375	8.25557e-05	0.000121383	2.12255e-05	2.06176e-05	2.97742e-05	2.62039e-05	2.49229e-05	2.90174e-05	2.58208e-05	2.2236e-05	1.90986e-05	2.63438e-05	2.59424e-05	2.55655e-05	1.9264e-05	2.39209e-05	2.14564e-05	2.61791e-05	2.58046e-05
meta_18	N-Acetyl-L-Tyrosine	0.000132173	0.000181879	0.000114551	0.0001116	7.68805e-05	0.000118984	0.000105887	0.000101613	9.04193e-05	0.000111301	0.000112901	0.000128661	0.00013371	0.000135623	0.000102395	0.000123464	0.000182101	0.000171216	0.000146719	0.000124027	0.000150923	0.000109016	0.000126004	0.000178932	0.000108534	0.000126271	0.000154139	0.000119658	0.000112793	0.000128469	0.000101277	3.41429e-06	1.51753e-06	3.8863e-06	4.16962e-06	4.00338e-06	3.04209e-06	4.1e-06	3.25242e-06	3.49472e-06	4.94665e-06	2.80542e-06	3.94217e-06	2.18007e-06	4.51417e-06	3.70222e-06	4.42812e-06	5.50353e-06
meta_19	N-Isovaleroylglycine	7.10574e-06	1.25948e-05	9.28952e-06	4.84354e-06	2.28429e-05	0.000103037	9.11641e-06	5.52888e-06	6.3243e-05	1.14053e-05	2.34876e-05	1.79442e-05	4.74844e-06	5.4701e-06	5.53997e-06	1.83722e-05	2.47017e-05	6.907e-06	3.37913e-05	1.35296e-05	1.28096e-05	7.0114e-06	6.20106e-06	2.95624e-05	1.50059e-05	1.34403e-05	9.01983e-06	4.24246e-06	2.41877e-05	3.31404e-05	1.13455e-05	4.43601e-06	1.30891e-06	8.16914e-07	8.23287e-07	1.25012e-06	9.05716e-07	8.49993e-07	1.21743e-06	4.39585e-06	2.80171e-06	2.82964e-06	2.4031e-06	1.30953e-06	1.33869e-06	1.29063e-06	1.3998e-06	2.73145e-06
meta_20	N-Phenylacetylglycine	1.46107e-05	5.87192e-06	9.94037e-06	7.02192e-06	8.46169e-06	6.10615e-06	3.90477e-06	1.00416e-05	7.12858e-06	5.82589e-06	6.28645e-06	6.37106e-06	8.903e-06	9.19523e-06	7.26681e-06	8.10969e-06	4.59657e-06	1.17509e-05	7.63613e-06	1.01268e-05	5.80145e-06	5.7454e-06	6.53362e-06	7.67855e-06	7.01831e-06	7.67032e-06	6.95288e-06	7.89775e-06	4.6231e-06	4.85756e-06	5.73571e-06	8.13204e-07	9.51108e-07	9.5695e-07	1.01776e-06	1.038e-06	7.35051e-07	1.047e-06	6.12592e-07	1.06222e-06	1.15833e-06	8.89905e-07	8.44777e-07	4.46142e-07	8.04793e-07	9.52709e-07	8.82394e-07	1.07584e-06
meta_21	N-Propionylglycine	0.000141419	0.000185933	9.22686e-05	9.04827e-05	0.000106047	0.000117546	0.00016894	9.23695e-05	0.000115431	0.000121868	0.000123276	0.000140937	0.00014485	0.000147487	0.000132026	0.000155715	0.000197137	0.000147402	0.000143673	0.000102281	0.000167508	0.000118291	0.000142469	0.000151179	0.000137418	0.000163249	0.000109473	0.000128332	0.000178653	0.000118715	0.000130081	0.000104397	0.000134192	0.000108753	0.000123862	0.000137041	9.63759e-05	0.000104457	0.000101427	8.75262e-05	0.00013139	0.000114934	0.000102295	9.6756e-05	8.55133e-05	7.63895e-05	0.00011806	9.81376e-05
meta_22	O-Phospho-L-Serine	0.000319206	0.000413335	0.000323781	0.000324574	0.000222249	0.000272612	0.000447644	0.000241055	0.000308856	0.00044553	0.000310478	0.000304558	0.000412436	0.000399142	0.000417645	0.000345027	0.000325197	0.000369923	0.000284795	0.000373711	0.000413115	0.000265642	0.00035166	0.000413576	0.000434097	0.000358998	0.000360111	0.000441029	0.000404707	0.000360492	0.000261288	9.75364e-05	0.000104181	7.63713e-05	9.01476e-05	0.000133557	7.59102e-05	0.000148293	0.000131858	7.68645e-05	0.000137938	0.000113214	0.000129375	0.000100174	0.000122316	9.47045e-05	0.000130586	0.000111109
meta_23	Phe-Phe	0.00582639	0.00256766	0.0100319	0.0066465	0.00630494	0.00500186	0.0028827	0.00205397	0.00311313	0.00975447	0.0169053	0.00266124	0.00608228	0.0069264	0.00685205	0.00558295	0.00576581	0.00295922	0.00618176	0.00309404	0.00544692	0.00716785	0.00561616	0.00614265	0.00815952	0.00291876	0.00409904	0.00392096	0.00409538	0.00634567	0.00521117	0.000237843	0.000213701	0.000391433	0.000386753	0.000225136	0.000413815	0.000124	0.000425796	0.000138596	0.000492626	0.000376235	5.63304e-05	0.000216248	0.000176589	7.61582e-05	0.00029985	0.000151293
meta_24	S-(5-Adenosy)-L-Homocysteine	1.02913e-05	7.38825e-06	1.36514e-05	7.36234e-06	1.49704e-05	9.22208e-06	8.41845e-06	7.89569e-06	1.50819e-05	7.85711e-06	1.24682e-05	2.52087e-05	1.76256e-05	8.81655e-06	1.01871e-05	1.62838e-05	4.94851e-06	9.78325e-06	1.20647e-05	1.48031e-05	1.19262e-05	6.0194e-06	1.05476e-05	8.27369e-06	9.78295e-06	1.03561e-05	1.55708e-05	1.83092e-05	1.20923e-05	8.61941e-06	4.92076e-06	9.04814e-06	9.08462e-06	6.67287e-06	7.47516e-06	1.15507e-05	5.53684e-06	9.14635e-06	7.87474e-06	8.25673e-06	1.0967e-05	1.08326e-05	1.36176e-05	9.97536e-06	1.10536e-05	1.02823e-05	9.22124e-06	1.07613e-05
meta_25	S-Sulfo-L-Cysteine	6.20647e-05	0.00015993	7.56982e-05	6.81491e-05	6.13242e-05	0.000155242	0.000258164	4.23696e-05	6.38995e-05	2.68911e-05	0.000115416	0.000105897	9.69931e-05	0.000113574	8.13924e-05	5.8729e-05	0.000129471	0.000118915	5.3053e-05	0.000117387	6.57579e-05	4.22333e-05	5.50767e-05	0.000163964	6.70002e-05	3.99898e-05	6.47833e-05	2.96898e-05	0.000137866	6.52424e-05	4.977e-05	2.37843e-06	1.87913e-06	2.77709e-06	2.04285e-06	3.37964e-06	2.69191e-06	4.38416e-06	4.55624e-06	3.91884e-06	4.74868e-06	6.2712e-06	1.42789e-05	2.58949e-06	1.41464e-05	7.35885e-06	6.52238e-06	1.19367e-05
meta_26	Terephthalic Acid	0.000121783	0.000115569	7.23171e-05	8.13218e-05	6.75431e-05	8.92492e-05	6.25153e-05	0.000181006	7.99502e-05	7.3272e-05	7.17558e-05	7.1085e-05	0.000210079	4.55487e-05	7.40157e-05	6.41198e-05	7.76085e-05	0.000499944	9.00454e-05	0.000417505	0.000100546	8.61617e-05	9.03638e-05	0.000127106	6.82701e-05	0.000109913	0.0001025	9.08099e-05	7.47542e-05	6.1688e-05	0.000123716	9.2303e-05	0.000102814	9.89568e-05	0.000123398	0.000121456	0.000116347	0.000125078	9.5414e-05	0.000102136	0.000110199	9.30349e-05	0.000112359	0.000106175	8.82244e-05	0.000123256	9.50045e-05	9.40531e-05
meta_28	4-Pyridoxic Acid	5.10533e-05	4.81426e-05	5.40842e-05	2.73528e-05	0.000439287	0.000199018	4.68126e-05	4.47176e-05	6.66599e-05	0.000547637	0.000257929	0.0010549	3.09013e-05	5.43756e-05	4.18173e-05	0.000216228	5.34775e-05	4.28359e-05	9.63006e-05	3.60893e-05	4.39799e-05	6.78687e-05	4.33911e-05	0.000195032	4.87684e-05	3.67432e-05	4.39907e-05	5.78681e-05	2.90464e-05	8.36639e-05	1.93957e-05	7.31822e-06	1.41718e-05	8.59974e-06	7.01091e-06	1.43715e-05	4.34164e-06	4.57027e-05	4.31878e-06	1.08951e-05	7.69022e-06	1.09402e-05	1.42336e-05	9.27444e-06	3.64238e-05	1.35053e-05	9.36617e-06	1.3622e-05
meta_30	Glycoursodeoxycholic Acid	0.000277235	0.00186255	0.00049751	0.000478964	0.00274159	0.00492529	0.000121054	0.000950014	0.000252822	0.00122767	9.79129e-05	0.000686406	0.000241631	0.000259585	0.000494793	0.000221927	0.000237896	0.000280793	0.000305109	0.000101416	0.000433784	0.000295665	0.000205426	0.000110659	0.0013555	0.000937987	0.00158927	0.000440878	0.00314209	9.58252e-05	0.000901651	0.000205887	0.000108531	0.000232024	0.00054655	0.00038364	0.00011852	0.000442433	0.000760209	0.000515461	0.0017932	0.000869553	0.00134835	0.000851906	0.000266283	0.000511484	0.000238746	0.00145655
meta_32	Glycochenodeoxycholic Acid	0.00135546	0.00982694	0.00360801	0.0088944	0.0103138	0.00934986	0.000545519	0.0474557	0.00710917	0.00519894	0.000960994	0.00303017	0.00362333	0.00166351	0.00308278	0.00142139	0.000601976	0.0035608	0.00103682	0.000628034	0.00252908	0.00108944	0.00249725	0.000463263	0.00660483	0.0054329	0.00738878	0.00398687	0.00402933	0.00110284	0.0026306	0.00182383	0.00356472	0.00256151	0.00472272	0.00241434	0.00280145	0.00380425	0.00463701	0.00419395	0.00605687	0.00586094	0.00512821	0.00440013	0.00606097	0.0145595	0.00383281	0.00673416
meta_33	Dulcitol	3.1521e-06	8.50971e-06	1.52521e-05	2.3379e-06	1.51055e-05	5.54763e-06	6.10993e-06	7.08439e-06	7.34625e-06	5.7587e-06	1.07301e-05	2.18613e-05	6.46141e-06	3.70166e-05	3.4618e-06	1.9484e-05	1.01121e-05	1.00285e-05	9.08662e-06	6.46275e-06	3.41274e-06	5.97884e-06	4.05615e-06	6.93636e-06	5.34694e-06	4.68606e-06	4.58878e-06	1.0975e-05	9.36581e-06	8.29935e-06	4.55238e-06	2.39129e-06	1.58356e-06	1.58447e-06	1.60094e-06	1.99735e-06	1.7097e-06	4.88359e-06	8.56842e-07	1.73609e-06	2.76953e-06	1.71775e-06	5.15813e-06	1.12927e-06	1.16615e-06	5.05608e-06	2.43969e-06	1.61965e-06
meta_34	1,7-Dimethylxanthine	0.000135949	0.0222773	1.02798e-05	0.0171501	1.96744e-06	0.0203275	6.11048e-06	4.81336e-05	3.63886e-06	0.000190183	9.03582e-05	3.89031e-06	0.000129846	0.00825119	0.0229991	0.0075149	0.000215274	9.57997e-06	3.1214e-05	2.2781e-06	7.46563e-05	2.81471e-05	0.0044417	0.0118601	0.00123773	0.000229201	0.000202077	3.73521e-05	0.000389939	2.28468e-06	0.00912604	0.000124281	2.83943e-05	6.64045e-08	0.000141126	8.4662e-06	3.74968e-05	4.35217e-05	0.000281739	1.57184e-06	0.000161561	3.32343e-05	2.22357e-07	1.24608e-07	3.57975e-07	7.80486e-08	0.000363404	0.00125007
meta_35	1-Methylxanthine	6.64985e-06	0.000143359	6.41118e-06	8.55001e-05	4.60726e-06	0.000213601	5.27046e-06	9.53969e-06	4.23204e-06	3.65264e-06	8.73416e-06	7.88772e-06	7.82679e-06	7.32944e-05	0.000250894	7.15363e-05	6.42313e-06	7.65296e-06	6.92474e-06	5.72013e-06	3.78009e-06	6.00436e-06	7.81748e-05	0.000142433	4.08631e-05	7.0418e-06	6.5863e-06	8.74165e-06	7.51121e-06	6.32963e-06	0.000161122	3.5459e-05	2.13584e-05	2.37616e-06	2.70739e-05	5.33108e-06	2.14762e-05	6.49345e-06	3.9842e-05	3.34205e-06	2.19169e-05	5.95214e-06	5.70098e-06	3.14423e-06	2.9231e-06	3.104e-06	0.000170773	0.000152202
meta_36	Xanthine	0.000435701	0.000249516	0.000304365	0.000397303	0.000390804	0.00041257	0.00042789	0.000333456	0.000306448	0.000237057	0.000523668	0.000379453	0.000470064	0.000573476	0.000344589	0.000348353	0.000417862	0.000270508	0.000373081	0.000317482	0.000469282	0.000441247	0.000467666	0.000393017	0.000340381	0.000341997	0.000450246	0.000370866	0.000350379	0.000319171	0.000435279	0.000655869	0.00106457	0.000474051	0.000672251	0.000653785	0.000263257	0.00124338	0.000850095	0.000566171	0.000588094	0.000329525	0.000732954	0.000538716	0.000406564	0.000557919	0.000518372	0.000523813
meta_37	3-Methylxanthine	6.64985e-06	0.000143359	6.41118e-06	8.55001e-05	4.60726e-06	0.000213601	5.27046e-06	9.53969e-06	4.23204e-06	3.65264e-06	8.73416e-06	7.88772e-06	7.82679e-06	7.32944e-05	0.000250894	7.15363e-05	6.42313e-06	7.65296e-06	6.92474e-06	5.72013e-06	3.78009e-06	6.00436e-06	7.81748e-05	0.000142433	4.08631e-05	7.0418e-06	6.5863e-06	8.74165e-06	7.51121e-06	6.32963e-06	0.000161122	4.65407e-05	2.39334e-05	2.25676e-06	3.34527e-05	6.77464e-06	2.67352e-05	8.11491e-06	5.21057e-05	3.61065e-06	2.93103e-05	8.95589e-06	6.53249e-06	3.40066e-06	5.18869e-06	3.87956e-06	0.000208572	0.000190775
meta_38	5-Methylcytosine	7.20896e-05	6.60296e-05	6.30511e-05	6.42841e-05	9.80116e-05	6.82621e-05	0.000129615	4.67218e-05	6.2519e-05	6.6531e-05	7.92314e-05	6.22221e-05	8.20418e-05	0.000159198	9.82499e-05	8.20348e-05	0.00017949	9.02738e-05	9.50003e-05	8.72264e-05	9.61033e-05	0.000105326	8.63041e-05	9.15481e-05	0.000175546	6.74662e-05	6.50327e-05	5.75629e-05	0.000101546	9.96703e-05	7.25119e-05	6.61362e-05	7.28893e-05	6.83802e-05	5.72169e-05	6.27877e-05	4.39374e-05	6.20974e-05	6.66402e-05	4.96677e-05	5.01125e-05	6.35844e-05	3.50775e-05	4.07487e-05	3.78231e-05	6.12039e-05	3.89853e-05	4.27592e-05
meta_40	7-Methylxanthine	6.64985e-06	0.000143359	6.41118e-06	8.55001e-05	4.60726e-06	0.000213601	5.27046e-06	9.53969e-06	4.23204e-06	3.65264e-06	8.73416e-06	7.88772e-06	7.82679e-06	7.32944e-05	0.000250894	7.15363e-05	6.42313e-06	7.65296e-06	6.92474e-06	5.72013e-06	3.78009e-06	6.00436e-06	7.81748e-05	0.000142433	4.08631e-05	7.0418e-06	6.5863e-06	8.74165e-06	7.51121e-06	6.32963e-06	0.000161122	2.35566e-05	1.26769e-05	1.00434e-06	1.68757e-05	2.80516e-06	1.41784e-05	4.19447e-06	2.44236e-05	1.3147e-06	1.43524e-05	4.05694e-06	3.1447e-06	2.03486e-06	2.15858e-06	2.36844e-06	0.000104589	9.1524e-05
meta_44	Uridine	9.88975e-05	7.12834e-05	0.000106158	9.78151e-05	6.56099e-05	9.22219e-05	9.97291e-05	9.84159e-05	9.83513e-05	9.47313e-05	0.000145303	0.000131285	8.9144e-05	0.00013354	8.77308e-05	0.000109272	0.000126821	6.69365e-05	0.000108998	7.36116e-05	0.00012639	0.000132617	0.000110793	7.96309e-05	6.97952e-05	0.000113011	8.97666e-05	8.65425e-05	8.31326e-05	8.78478e-05	6.40012e-05	0.000136289	0.000216405	0.000143196	0.000123948	0.000169489	0.000101525	0.000153443	0.000222568	0.000175459	0.000173861	8.94279e-05	9.65179e-05	0.000159552	0.000114022	9.65896e-05	0.000146317	0.000139512
meta_46	3,3',5-Triiodo-L-Thyronine	2.23926e-05	1.4242e-05	2.83201e-05	1.79818e-05	1.70379e-05	2.5916e-05	1.63553e-05	2.63441e-05	8.30221e-06	1.97149e-05	2.3032e-05	2.1178e-05	2.97437e-05	2.94105e-05	2.90497e-05	1.62308e-05	2.82536e-05	1.98396e-05	2.14885e-05	2.03288e-05	3.05705e-05	2.84745e-05	3.02478e-05	2.79886e-05	1.67271e-05	2.71157e-05	2.26895e-05	3.54052e-05	1.89399e-05	2.27978e-05	1.22109e-05	6.5008e-07	7.36302e-07	8.75528e-07	9.79654e-07	9.56124e-07	8.10539e-07	9.58314e-07	8.93237e-07	7.30792e-07	7.14822e-07	6.96072e-07	5.66598e-07	7.33032e-07	7.6873e-07	8.21325e-07	7.75856e-07	9.84176e-07
meta_47	L-Thyroxine	0.00154408	0.000993196	0.00149545	0.00138234	0.00091157	0.00123092	0.000837546	0.00131679	0.000862925	0.000798976	0.00116453	0.000915932	0.00121846	0.00131588	0.00110209	0.0011667	0.00102061	0.000763695	0.0010069	0.000995367	0.00137109	0.00145992	0.00144214	0.00113679	0.00129131	0.000896421	0.00111499	0.00138843	0.000838358	0.000925715	0.000682442	4.22027e-05	8.38441e-05	4.57261e-05	5.49907e-05	6.60939e-05	5.93698e-05	5.8991e-05	6.17469e-05	4.79744e-05	3.96715e-05	4.72212e-05	5.16019e-05	4.25732e-05	5.07983e-05	4.7878e-05	4.16809e-05	4.86677e-05
meta_50	Pyruvic Acid	0.000178618	0.000612384	0.00018154	0.00031864	0.000154386	0.000192156	9.89399e-05	0.000242233	0.000239543	0.000232983	0.000104565	0.000172535	0.000174223	0.000290217	0.000132854	0.000104268	0.000248654	0.000219204	0.000116307	0.000114608	0.000221929	0.000199061	0.000152381	0.000190043	0.000242593	0.000161571	0.000202005	0.000299993	0.000141629	0.000239732	0.000225221	3.35113e-07	9.91623e-07	1.247e-06	4.35707e-07	1.12627e-06	5.8055e-07	7.99247e-07	2.18827e-07	9.79092e-07	6.79609e-07	2.69828e-07	2.1548e-06	1.95573e-06	7.1463e-07	1.55486e-06	1.45352e-06	1.114e-06
meta_57	Lactose	0.000172066	0.000377678	0.000205571	0.000206081	0.000227156	0.000152339	0.000103732	0.000114491	0.000108781	0.000133626	0.000110325	0.000337313	0.000270872	0.000236918	0.000129962	0.000129802	0.000143039	0.000264579	0.000205336	0.000165064	0.000202378	0.000310307	0.000152183	0.000184349	0.000132791	0.000205536	0.000213338	0.000283627	0.000124957	0.000239971	0.000199765	0.000101086	9.7999e-05	0.000111286	9.99386e-05	0.0001079	0.000133163	0.000113325	0.000128085	0.000103202	9.43985e-05	0.000121797	0.000114055	9.52249e-05	0.000124783	0.000132048	0.000114957	0.000102716
meta_58	Lactulose	0.000172066	0.000377678	0.000205571	0.000206081	0.000227156	0.000152339	0.000103732	0.000114491	0.000108781	0.000133626	0.000110325	0.000337313	0.000270872	0.000236918	0.000129962	0.000129802	0.000143039	0.000264579	0.000205336	0.000165064	0.000202378	0.000310307	0.000152183	0.000184349	0.000132791	0.000205536	0.000213338	0.000283627	0.000124957	0.000239971	0.000199765	0.000101086	9.7999e-05	0.000111286	9.99386e-05	0.0001079	0.000133163	0.000113325	0.000128085	0.000103202	9.43985e-05	0.000121797	0.000114055	9.52249e-05	0.000124783	0.000132048	0.000114957	0.000102716
meta_59	L-Fucose	0.000127863	5.08562e-05	4.75864e-05	0.000101948	4.32564e-05	6.39349e-05	8.1952e-05	5.17334e-05	4.83278e-05	6.06285e-05	6.36187e-05	6.79021e-05	4.29985e-05	7.24434e-05	5.2739e-05	7.33471e-05	3.40474e-05	3.71087e-05	5.58627e-05	0.000191267	7.68627e-05	0.000150478	4.46579e-05	5.0119e-05	3.86026e-05	0.000124902	5.68044e-05	7.4167e-05	0.000101766	7.91044e-05	4.72942e-05	1.9903e-05	9.9551e-05	2.4248e-05	5.17402e-05	7.46979e-06	3.03511e-05	2.43614e-05	2.18689e-05	9.9484e-06	3.70812e-05	2.19164e-05	9.65687e-06	8.57353e-06	1.77539e-05	4.60182e-05	3.94618e-05	1.4983e-05
meta_61	Maltose	0.000172066	0.000377678	0.000205571	0.000206081	0.000227156	0.000152339	0.000103732	0.000114491	0.000108781	0.000133626	0.000110325	0.000337313	0.000270872	0.000236918	0.000129962	0.000129802	0.000143039	0.000264579	0.000205336	0.000165064	0.000202378	0.000310307	0.000152183	0.000184349	0.000132791	0.000205536	0.000213338	0.000283627	0.000124957	0.000239971	0.000199765	0.000101086	9.7999e-05	0.000111286	9.99386e-05	0.0001079	0.000133163	0.000113325	0.000128085	0.000103202	9.43985e-05	0.000121797	0.000114055	9.52249e-05	0.000124783	0.000132048	0.000114957	0.000102716
meta_64	Orotic Acid	3.75711e-05	6.21603e-05	4.8058e-05	3.64726e-05	3.54458e-05	4.06426e-05	3.55599e-05	8.53514e-05	3.62568e-05	4.66096e-05	4.91163e-05	3.70184e-05	4.69778e-05	4.74083e-05	4.38248e-05	4.34796e-05	8.14621e-05	3.36395e-05	6.34276e-05	7.06203e-05	6.52674e-05	4.03376e-05	5.15981e-05	7.51335e-05	3.37282e-05	3.56584e-05	3.29284e-05	5.71289e-05	5.64133e-05	4.24839e-05	3.7296e-05	9.30904e-06	1.36103e-05	1.18967e-05	1.07112e-05	1.29807e-05	9.8516e-06	1.48421e-05	1.07136e-05	1.81802e-05	1.44436e-05	1.10271e-05	1.08422e-05	1.48299e-05	1.03347e-05	9.14396e-06	1.3602e-05	1.1357e-05
meta_65	3-Indolepropionic Acid	0.000152102	3.48669e-05	0.000115466	8.52742e-05	9.49142e-05	0.000126077	0.000104027	1.67527e-05	6.64555e-06	8.93784e-06	2.65791e-05	0.000957206	2.85833e-05	0.000107673	0.000202262	0.00084148	5.53662e-05	0.0214234	0.00017612	0.00017329	8.8902e-06	0.000231752	0.00114094	0.000192072	0.000180573	0.000168646	0.000106798	6.25311e-05	0.000696688	0.000694031	0.000158329	4.52491e-05	1.02643e-06	0.000170429	0.00022503	6.27357e-05	6.78973e-05	4.55763e-05	3.24369e-05	5.06121e-05	5.07167e-05	6.36153e-05	0.000126315	8.10749e-05	7.14889e-05	1.09775e-06	9.33102e-05	0.00021975
meta_66	Indole-3-Carboxaldehyde	4.79234e-05	5.81445e-05	0.000119614	8.05058e-05	0.000148049	0.000116455	0.000150064	4.68545e-05	3.40494e-05	0.000344378	0.000123469	8.59204e-05	0.000150482	5.73378e-05	5.11487e-05	0.000739065	2.28854e-05	0.000142871	3.8157e-05	3.18158e-05	3.57621e-05	6.2983e-05	3.90865e-05	8.86079e-05	6.4338e-05	0.000146634	5.64862e-05	0.000116577	3.41552e-05	0.000107759	5.3862e-05	1.30152e-05	1.15206e-05	2.71485e-05	1.85515e-05	4.51327e-05	1.79883e-05	3.96715e-05	2.07606e-05	1.89123e-05	1.25485e-05	1.9125e-05	8.95137e-06	2.14033e-05	2.96983e-05	2.34013e-05	2.61742e-05	2.86264e-05
meta_71	2-Hydroxybutanoic Acid	0.00980183	0.00493148	0.00141451	0.00469074	0.00511514	0.00436479	0.00605716	0.00231387	0.00265329	0.003476	0.00223467	0.00324362	0.00277144	0.00457946	0.00280219	0.00303139	0.00136869	0.00209197	0.00311627	0.022375	0.00599224	0.0167723	0.00247183	0.002161	0.00161864	0.00819615	0.00259529	0.00342374	0.00766105	0.00364942	0.00167464	0.000837261	0.00642651	0.000922889	0.00306045	0.00030254	0.00139134	0.00115993	0.000780838	0.000358486	0.00165691	0.000951196	0.000499644	0.000336881	0.000657608	0.00222221	0.00167159	0.000578331
meta_72	2-Hydroxyisocaproic Acid	0.000341127	0.000420323	0.000172894	0.00023859	0.000290204	0.000183637	0.000266476	0.000597437	0.00038421	0.000399159	0.000644519	0.000342061	0.000535803	0.00101643	0.000338081	0.000280974	0.00033977	0.000550123	0.000287838	0.000466463	0.000315373	0.000356184	0.000316863	0.000233937	0.000612262	0.000239467	0.000289252	0.000546109	0.000480825	0.000263868	0.000399593	8.867e-06	2.47003e-05	8.76325e-06	3.47929e-05	1.612e-05	1.09048e-05	7.46344e-06	1.05156e-05	8.16854e-06	1.18533e-05	1.04422e-05	1.33373e-05	7.42597e-06	5.27561e-06	4.23132e-06	1.1166e-05	2.2303e-05
meta_73	2-Methylsuccinic Acid	7.84283e-05	8.68835e-05	7.24217e-05	7.09919e-05	6.19745e-05	7.54781e-05	5.00117e-05	0.000104346	7.05203e-05	6.2389e-05	0.00017195	0.000268573	8.91574e-05	8.86719e-05	6.33376e-05	8.80689e-05	0.000100349	0.000115394	0.000110596	9.61435e-05	8.05998e-05	6.47186e-05	6.96944e-05	9.05535e-05	7.58618e-05	9.7984e-05	7.37844e-05	6.29142e-05	6.47597e-05	8.57138e-05	4.74994e-05	1.03491e-05	3.92243e-06	1.05768e-05	8.67848e-06	2.99416e-05	3.14808e-05	2.26074e-06	2.05818e-05	7.25152e-05	6.37822e-05	4.4405e-05	2.04637e-05	4.47902e-05	1.11023e-05	1.64871e-05	6.96658e-05	0.000106506
meta_76	3-Hydroxy-3-Methyl Butyric Acid	0.0011175	0.000929785	0.000880678	0.00140476	0.00111691	0.00134732	0.00113854	0.00080486	0.000998615	0.00099059	0.00105385	0.000946125	0.00105343	0.000793566	0.000971418	0.00152581	0.00105929	0.00148478	0.00123931	0.000917205	0.00117316	0.00124135	0.000966821	0.00118997	0.000861542	0.000937176	0.00151431	0.00179947	0.00124511	0.00124949	0.00120558	0.00017725	0.00011019	0.00019424	0.000163142	9.96328e-05	0.000339024	0.00014401	0.000162288	0.000114977	0.00010309	0.00016808	0.000108469	7.40418e-05	0.000132032	9.40172e-05	0.000136478	0.000139045
meta_79	3-Methylcrotonyl Glycine	5.46062e-05	7.09872e-05	0.000249745	9.06543e-05	0.000174445	2.68074e-05	6.11165e-05	9.09286e-05	0.000151998	6.12977e-05	0.000238203	0.000318268	0.000112486	0.000244786	0.000227413	0.000304826	6.99241e-05	9.28942e-05	0.000559622	6.27542e-05	4.13649e-05	2.6492e-05	0.000594026	0.000121477	2.65046e-05	6.62496e-05	5.28771e-05	2.30925e-05	6.06727e-05	0.000246712	3.6726e-05	3.42446e-05	5.67964e-05	3.18599e-05	1.00387e-05	8.59861e-05	4.53917e-06	7.6622e-06	4.17192e-06	1.31093e-05	4.77477e-06	7.19798e-06	3.52188e-05	2.79827e-05	1.60192e-05	5.00662e-05	5.8705e-06	4.05051e-05
meta_80	4-Hydroxy-2-Oxoglutaric Acid	0.000103088	5.67346e-05	3.77284e-05	5.7303e-05	9.05538e-05	5.76536e-05	8.43461e-05	8.60386e-05	7.40769e-05	9.73743e-05	7.68292e-05	7.93397e-05	4.68173e-05	7.32745e-05	7.88596e-05	0.000112734	7.31161e-05	6.92261e-05	8.55153e-05	8.99557e-05	8.86152e-05	7.49122e-05	7.12987e-05	9.04839e-05	7.09634e-05	8.61946e-05	5.93275e-05	0.000126956	8.47582e-05	8.06339e-05	0.000102195	1.88146e-05	1.37052e-05	2.28754e-05	1.55676e-05	9.30563e-06	1.31527e-05	1.3996e-05	2.16722e-05	1.53601e-05	2.01879e-05	1.54055e-05	6.88633e-06	8.29807e-06	2.04207e-05	1.24269e-05	2.08943e-05	2.14603e-05
meta_81	Adipic Acid	0.000130945	0.00012321	7.30059e-05	8.87568e-05	8.08477e-05	0.000167696	7.12779e-05	9.76209e-05	0.000145131	8.25564e-05	9.48473e-05	0.000116859	8.80908e-05	0.000173204	7.22592e-05	7.28976e-05	0.000117693	0.000179169	0.000104673	0.000117836	0.000131901	6.18339e-05	0.000174816	0.000125565	0.000131621	0.000116146	9.19963e-05	0.000100578	0.00011725	0.000130342	0.000106588	1.4734e-05	4.00172e-05	1.23992e-05	2.63446e-05	1.7587e-05	1.73442e-05	2.49714e-05	1.11276e-05	6.97706e-06	1.52188e-05	2.04077e-05	2.19763e-05	1.47665e-05	9.95943e-06	1.73818e-05	2.18003e-05	1.28386e-05
meta_83	Caffeic Acid	0.000258173	3.22926e-05	7.42917e-05	7.29856e-05	0.000273017	0.000121165	0.000109202	2.19617e-05	2.717e-05	0.000391662	3.58274e-05	0.000350812	6.16123e-05	0.000117002	0.000257276	0.00052699	4.2216e-05	0.000793161	0.000111239	0.000130783	9.72552e-05	0.000218087	0.000550046	0.000198881	9.4949e-05	0.000438279	9.70429e-05	0.000115984	0.0003503	0.000245104	0.000241821	3.21219e-05	1.60292e-05	4.38767e-05	6.41313e-05	2.53847e-05	3.1084e-05	3.61754e-05	2.22291e-05	3.00273e-05	3.14054e-05	5.90963e-05	0.000286717	8.59149e-05	3.40714e-05	2.52265e-05	7.34493e-05	2.49153e-05
meta_86	Guanidinoethyl Sulfonate	2.47093e-05	8.56682e-06	1.30726e-05	7.65932e-06	1.23846e-05	1.41596e-05	8.63479e-06	6.75553e-06	1.67167e-05	1.44994e-05	1.72501e-05	1.70597e-05	1.05236e-05	1.47964e-05	1.27941e-05	2.37686e-05	1.12726e-05	8.33811e-06	3.27829e-05	7.08019e-06	1.06218e-05	1.27037e-05	2.87904e-05	1.44574e-05	1.81779e-05	2.0754e-05	1.22036e-05	1.79656e-05	9.07547e-06	1.29553e-05	1.24376e-05	2.29275e-05	2.10543e-05	1.71115e-05	2.01188e-05	2.15392e-05	1.74457e-05	2.83515e-05	2.14907e-05	2.28083e-05	2.26705e-05	1.68599e-05	2.84987e-05	2.18175e-05	2.15537e-05	2.15242e-05	2.4184e-05	1.85553e-05
meta_87	Hydrocinnamic Acid	3.97929e-05	1.07957e-05	2.2579e-05	1.94233e-05	1.3612e-05	6.71797e-06	1.30678e-05	1.96048e-05	1.65481e-05	8.86877e-06	1.6205e-05	1.77795e-05	2.05203e-05	1.34229e-05	1.87797e-05	0.000223818	1.7193e-05	0.000574839	1.56873e-05	4.49494e-05	1.26107e-05	4.16757e-05	0.000167639	8.23067e-05	1.30965e-05	4.60049e-05	4.54606e-05	1.5759e-05	2.25817e-05	4.53177e-05	1.64635e-05	3.65268e-06	1.0831e-06	4.59047e-06	2.65408e-05	6.16265e-06	1.82317e-06	1.83867e-06	3.62953e-06	4.57834e-06	2.50379e-06	4.93219e-06	1.8026e-06	1.0989e-05	5.16551e-06	1.84267e-06	6.27522e-06	2.56722e-06
meta_91	L-Homoserine	0.000432923	0.000318757	0.000581065	0.000372114	0.000555015	0.000199865	0.000448826	0.000472607	0.000260436	0.000133641	0.000316362	0.000239507	0.000407534	0.000278382	0.000153141	0.000181076	0.000291741	0.000366276	0.000473514	0.000232038	0.000232476	0.000209421	0.00029932	0.000442087	0.000268106	0.000292659	0.000252348	0.000414471	0.00039519	0.000724363	0.000674731	8.68381e-05	6.96463e-05	5.63964e-05	7.24279e-05	9.68564e-05	5.00041e-05	0.000104447	8.08117e-05	0.000110553	5.86688e-05	3.09346e-05	0.000152314	8.01005e-05	9.23879e-05	8.03232e-05	9.66432e-05	9.53398e-05
meta_93	Mandelic Acid	2.60169e-05	6.62913e-05	4.20765e-05	1.80806e-05	3.2668e-05	4.75294e-05	2.91528e-05	3.5278e-05	2.74307e-05	6.90283e-05	1.6918e-05	9.34794e-05	0.000251043	2.61809e-05	2.98492e-05	0.000132066	7.55183e-05	9.72415e-05	7.21472e-05	1.89859e-05	4.70728e-05	6.75118e-05	3.44799e-05	3.78291e-05	2.55388e-05	1.82761e-05	2.72097e-05	3.89342e-05	2.97675e-05	7.28371e-05	0.000190457	6.74986e-06	6.82061e-06	4.71674e-06	9.12916e-06	1.11094e-05	7.02682e-06	7.78761e-06	6.14449e-06	4.27653e-05	1.76977e-05	1.57367e-05	9.02535e-06	3.91482e-06	1.05086e-05	9.35679e-06	1.48718e-05	3.43141e-05
meta_94	Methylmalonic Acid	0.00124197	0.00154639	0.00162121	0.000996112	0.00109271	0.00163835	0.000954672	0.00219494	0.00171425	0.0010752	0.00132369	0.0015104	0.00135993	0.00212972	0.00116937	0.00117469	0.00167066	0.00142437	0.00142994	0.00151074	0.00155353	0.00160306	0.00134093	0.00102268	0.00101963	0.00124544	0.00128546	0.00184438	0.00133845	0.00142566	0.00115724	0.000598827	0.000561413	0.000508125	0.000505839	0.000731482	0.000398905	0.000665233	0.000494928	0.000620059	0.000531044	0.000625662	0.000625207	0.00045153	0.000649582	0.000465965	0.000614204	0.000786501
meta_96	Pyrrole-2-Carboxylic Acid	1.31512e-05	1.40225e-05	9.18551e-06	9.81508e-06	1.06081e-05	4.85663e-06	6.89113e-06	1.15962e-05	6.52644e-06	6.52898e-06	4.78497e-06	1.02627e-05	8.39844e-06	1.12476e-05	2.13749e-05	3.6048e-05	5.42938e-06	1.22943e-05	1.13417e-05	1.49875e-05	9.41786e-06	1.26119e-05	1.1698e-05	8.44664e-06	1.09465e-05	7.69086e-06	9.51386e-06	1.47911e-05	6.45909e-06	6.42748e-06	6.28444e-06	1.57104e-06	2.90598e-06	1.679e-06	2.68789e-06	1.20203e-07	9.82612e-07	3.11171e-06	2.42878e-06	1.44301e-06	4.34297e-07	1.10874e-06	4.4868e-06	7.35043e-07	1.27927e-06	2.84477e-06	4.15052e-06	1.09518e-06
meta_97	Sebacate	0.000216776	0.000143365	0.0001051	0.000138952	0.000129174	0.000286898	0.000105994	0.000103442	0.000128949	0.000208109	0.000122567	0.000126343	0.000138626	0.000356343	0.000114506	0.000176575	0.000171054	0.000187205	0.000157955	0.000123809	0.000208897	0.000156668	0.000280054	0.000139447	0.000175295	0.00026472	0.000115637	0.000109664	0.000145748	0.000209726	9.65561e-05	4.41221e-07	1.27603e-06	5.51584e-07	1.22675e-06	1.53205e-06	1.62716e-06	9.89809e-07	3.49819e-07	5.0039e-07	5.14564e-07	8.08941e-07	1.00147e-06	3.67623e-07	7.4083e-07	7.98007e-07	4.5738e-07	6.37844e-07
meta_103	LPE(18:1/0:0)	0.00308353	0.00110763	0.00436734	0.00389744	0.00277947	0.0030751	0.00176925	0.00217107	0.00823112	0.00454844	0.00406668	0.00266731	0.00155912	0.00228689	0.00185662	0.00189936	0.00306743	0.00185058	0.00187017	0.00233594	0.00167311	0.000887346	0.00158202	0.00144576	0.00745687	0.0012321	0.00279218	0.00458905	0.00371013	0.00729263	0.00623621	0.00159548	0.00148568	0.00156826	0.000823237	0.00143448	0.00231535	0.00111406	0.000914531	0.00145512	0.00146767	0.00291206	0.00151079	0.00282293	0.0014986	0.00132952	0.00124274	0.00132574
meta_105	LPE(16:0/0:0)	0.00480795	0.00456777	0.011718	0.0158499	0.00970331	0.0106206	0.00750043	0.00550681	0.0205086	0.0136376	0.0125522	0.00963315	0.00729994	0.00999336	0.00891995	0.00540699	0.0105292	0.00751938	0.0063305	0.0113127	0.00737753	0.00742534	0.00496998	0.00744855	0.0131477	0.00572893	0.0105417	0.00774969	0.00745348	0.0114287	0.0148868	0.00986363	0.00632721	0.0115412	0.00825989	0.00972382	0.0133936	0.00810584	0.0075342	0.00893238	0.0127248	0.0130849	0.0109012	0.0194831	0.0115166	0.00913771	0.00744617	0.00891614
meta_106	LPE(14:0/0:0)	2.14123e-05	4.35652e-05	5.37999e-05	0.000126201	3.95898e-05	0.000122979	2.94135e-05	6.72676e-05	0.000184752	0.000160586	8.57808e-05	6.94421e-05	6.50893e-05	7.01947e-05	7.01753e-05	4.96649e-05	0.000120847	7.62247e-05	0.000115377	4.09926e-05	4.65007e-05	5.78308e-05	6.323e-05	4.2556e-05	9.81369e-05	6.04411e-05	5.89448e-05	8.2075e-05	0.000120304	0.00018782	0.000140342	3.20614e-05	7.82965e-06	5.26386e-05	1.75458e-05	2.90286e-05	7.48502e-05	1.9074e-05	1.63563e-05	2.27549e-05	3.53763e-05	3.14029e-05	4.41982e-05	5.17994e-05	2.28593e-05	1.92017e-05	1.59411e-05	2.53001e-05
meta_108	LPA(0:0/16:0)	0.000436782	0.000382729	0.000647977	0.0011582	0.000773709	0.000715284	0.000804414	0.000230436	0.00058921	0.000890788	0.00067435	0.000529766	0.000730674	0.000584511	0.000485879	0.000322285	0.000722241	0.00034953	0.000410923	0.000531858	0.00054589	0.000378831	0.000450193	0.0005958	0.00081661	0.000348052	0.00101235	0.000865581	0.000772514	0.000663255	0.000987553	0.000424047	0.000350415	0.000579366	0.000416037	0.000407026	0.000516384	0.000361159	0.000397935	0.000530206	0.000499833	0.000579842	0.00032228	0.000886419	0.000568777	0.000546181	0.000731028	0.000412632
meta_110	9,10-DiHOME	0.000126766	0.000145772	0.000193522	7.26008e-05	4.77483e-05	4.76462e-05	2.54188e-05	0.00045406	9.74764e-05	7.18223e-05	9.53319e-05	4.22858e-05	6.38198e-05	4.39895e-05	4.70556e-05	3.92286e-05	3.78685e-05	3.1981e-05	4.1816e-05	6.15059e-05	5.10376e-05	2.58132e-05	4.01422e-05	2.08279e-05	6.58967e-05	0.000120456	0.000116877	0.000104606	3.47407e-05	0.000121949	0.000135323	4.89901e-05	4.65266e-05	1.16059e-05	1.74545e-05	1.36494e-05	3.36869e-05	4.67426e-05	1.65877e-05	5.30089e-05	1.00391e-05	0.000239615	1.87109e-05	2.69926e-05	1.85022e-05	1.39772e-05	2.11728e-05	1.39815e-05
meta_111	FFA(16:1)	0.0479552	0.0188221	0.0143194	0.043614	0.0552753	0.069493	0.0347481	0.0955821	0.0338927	0.0521441	0.0517176	0.032454	0.0403555	0.0561763	0.0559353	0.0260051	0.0210896	0.0236402	0.0387946	0.0793755	0.0478959	0.0437958	0.0387739	0.0160768	0.0316861	0.0904659	0.0334986	0.0552046	0.0453162	0.031533	0.0522794	0.00954652	0.0118789	0.00668249	0.0173804	0.00446895	0.0201906	0.00859544	0.0104202	0.00763826	0.0139344	0.0127389	0.00719599	0.0136508	0.0155741	0.0120973	0.0114822	0.00429598
meta_114	FFA(12:0)	0.00926481	0.00625357	0.00521709	0.0150631	0.00650455	0.0209974	0.00466703	0.0339293	0.00571202	0.0108869	0.0109187	0.00587597	0.00894521	0.00987845	0.00543197	0.0055942	0.00636102	0.00655271	0.00532306	0.0110092	0.00905058	0.00778769	0.00541629	0.0044912	0.00715974	0.0113732	0.00677951	0.00811677	0.0147058	0.0106941	0.00633876	0.000114845	0.000209789	0.000134786	0.00028245	7.36888e-05	0.00350777	0.000227428	0.000127748	9.2338e-05	0.000230201	0.000134951	8.99598e-05	0.000135406	0.000229592	0.000163209	0.000195762	0.000106592
meta_116	DHA	8.31861e-05	4.56765e-05	5.68131e-05	7.28412e-05	7.23519e-05	9.00107e-05	6.58411e-05	9.73566e-05	4.81865e-05	9.48804e-05	0.000121798	0.000116653	8.12456e-05	0.000111065	0.000118606	0.000111588	0.00014314	6.4792e-05	8.82712e-05	0.000122187	0.000102308	9.99801e-05	5.41498e-05	6.09215e-05	7.82778e-05	0.000104467	0.000167985	0.000121824	8.96949e-05	0.000142324	8.89107e-05	0.00041791	0.000573982	0.000463567	0.00127009	0.000239899	0.00071995	0.000723582	0.00083063	0.000763656	0.00101977	0.000531081	0.000447706	0.00061089	0.000936467	0.000835961	0.000593102	0.000496074
meta_117	FFA(20:2)	0.000347615	0.000227227	0.000224153	0.000275626	0.000248647	0.00026172	0.000241241	0.000358026	0.000240497	0.000305574	0.000308691	0.00023915	0.00016493	0.000389101	0.000373939	0.000193619	0.000207932	0.00054628	0.00032375	0.000368891	0.000186415	0.000265357	0.000224495	0.000312426	0.000412925	0.000357236	0.000307791	0.000362181	0.000340327	0.000285003	0.000288966	2.11071e-06	3.66819e-06	1.3229e-06	3.43376e-06	9.82059e-07	5.63358e-06	2.30641e-06	2.48503e-06	1.38817e-06	1.68401e-06	2.89797e-06	8.84829e-07	1.80346e-06	2.98413e-06	2.65134e-06	1.91479e-06	1.12011e-06
meta_119	AA	0.00177497	0.00092686	0.000901234	0.00100893	0.0012208	0.00115558	0.00111494	0.001175	0.00120503	0.00155998	0.00155217	0.00148631	0.000704207	0.00316787	0.00245122	0.00197387	0.00145422	0.00108825	0.00158907	0.00214219	0.00134806	0.00194212	0.000853789	0.00129187	0.00103203	0.00190314	0.00176601	0.00245045	0.00196041	0.00138134	0.00131787	0.000207366	0.000316776	0.000313666	0.000442273	0.000265299	0.000234718	0.000267254	0.000370559	0.000379536	0.000371547	0.000381981	0.000370348	0.000370664	0.000427178	0.000306199	0.000367327	0.000270219
meta_120	2-(Formylamino)Benzoic Acid	4.06389e-05	2.30408e-05	2.3528e-05	1.79678e-05	0.000846487	3.17519e-05	6.40094e-05	4.02966e-05	2.49232e-05	3.97887e-05	3.42399e-05	7.57671e-05	2.79674e-05	5.29558e-05	2.92864e-05	0.000131602	3.02935e-05	3.07913e-05	4.28377e-05	0.00020733	5.31572e-05	5.42407e-05	5.49404e-05	4.66321e-05	4.06052e-05	4.55961e-05	4.3489e-05	5.36639e-05	2.25416e-05	8.1761e-05	3.01733e-05	9.60351e-05	1.10764e-05	7.06267e-05	0.000209444	0.00010985	4.59318e-05	2.09129e-05	8.59945e-05	0.000193643	0.000231278	0.00013463	0.000124109	3.57053e-05	6.48016e-05	2.26834e-05	0.000142592	6.3773e-05
meta_124	3-Hydroxyhippuric Acid	2.62143e-05	3.70787e-05	8.52444e-05	3.69686e-05	2.25746e-05	3.69933e-05	2.54164e-05	2.4612e-05	4.47856e-05	4.01961e-05	3.77875e-05	0.000118794	5.38745e-05	3.84493e-05	3.94358e-05	4.8737e-05	5.82437e-05	4.83723e-05	5.74685e-05	2.8572e-05	0.000165913	3.20807e-05	3.86837e-05	3.52629e-05	4.16017e-05	2.97065e-05	2.77653e-05	2.96044e-05	5.0683e-05	5.08403e-05	3.9459e-05	3.6932e-06	8.40469e-06	3.81431e-06	1.94524e-06	1.89097e-05	7.88085e-06	7.33267e-06	1.68315e-05	0.000100296	3.74181e-05	2.70211e-05	2.20367e-05	8.59101e-06	3.90708e-06	1.04433e-05	1.00162e-05	1.67439e-05
meta_125	2-(Dimethylamino)Guanosine	3.25167e-05	6.27935e-05	4.18672e-05	3.29859e-05	3.02206e-05	3.57466e-05	2.47034e-05	4.41774e-05	5.10237e-05	7.86694e-05	4.70821e-05	5.2774e-05	4.59415e-05	2.79785e-05	4.15946e-05	9.64668e-05	4.14701e-05	2.78798e-05	5.91152e-05	3.34768e-05	4.30485e-05	3.21099e-05	3.30932e-05	4.61756e-05	3.34302e-05	3.40169e-05	2.40776e-05	8.44633e-05	4.84528e-05	3.88453e-05	2.46629e-05	1.58969e-05	1.41133e-05	1.03097e-05	1.16681e-05	1.81209e-05	8.80144e-06	1.6292e-05	1.23153e-05	1.29214e-05	1.77673e-05	1.34111e-05	2.63259e-05	1.29229e-05	1.45693e-05	1.34215e-05	1.48557e-05	1.37948e-05
meta_126	5-Hydroxyhexanoic Acid	0.000341127	0.000420323	0.000172894	0.00023859	0.000290204	0.000183637	0.000266476	0.000597437	0.00038421	0.000399159	0.000644519	0.000342061	0.000535803	0.00101643	0.000338081	0.000280974	0.00033977	0.000550123	0.000287838	0.000466463	0.000315373	0.000356184	0.000316863	0.000233937	0.000612262	0.000239467	0.000289252	0.000546109	0.000480825	0.000263868	0.000399593	3.04032e-05	2.67669e-06	8.57735e-06	5.10935e-06	5.66251e-06	8.611e-06	0.000137912	2.92158e-06	6.12478e-06	8.07009e-06	7.91271e-06	6.64325e-06	9.15772e-06	2.52795e-06	4.07246e-06	2.28845e-06	2.72616e-06
meta_128	N-Acetylthreonine	5.75786e-05	4.78776e-05	5.08445e-05	1.89959e-05	3.16528e-05	4.34716e-05	3.98944e-05	2.96017e-05	3.93847e-05	4.97181e-05	5.33406e-05	7.26442e-05	5.28676e-05	3.33521e-05	3.04025e-05	8.61602e-05	4.76085e-05	3.74107e-05	5.13034e-05	3.81542e-05	4.40992e-05	5.38538e-05	4.92139e-05	5.31854e-05	4.32603e-05	4.50052e-05	5.42665e-05	5.54174e-05	7.00087e-05	3.03709e-05	2.9471e-05	4.38584e-06	5.74827e-06	3.17307e-06	5.11293e-06	8.77079e-06	6.27067e-06	5.91457e-06	5.04903e-06	4.22808e-06	8.47706e-06	5.67522e-06	1.03297e-05	5.84434e-06	7.11449e-06	5.77023e-06	6.77189e-06	6.55705e-06
meta_138	Argininosuccinic acid	3.01533e-05	7.3484e-06	2.3783e-05	3.18944e-05	2.96828e-05	1.5842e-05	2.74016e-05	2.04684e-05	2.75303e-05	2.19302e-05	4.33631e-05	3.57248e-05	3.16396e-05	2.28763e-05	1.51692e-05	2.93802e-05	2.89622e-05	2.56997e-05	4.75752e-05	1.83195e-05	2.34778e-05	2.61398e-05	2.59389e-05	3.14135e-05	3.04971e-05	2.43838e-05	3.26757e-05	2.98841e-05	2.43232e-05	2.74472e-05	1.84555e-05	4.03283e-06	5.03858e-06	3.3521e-06	6.58713e-06	6.31681e-06	1.80213e-06	4.17811e-06	3.95746e-06	5.26012e-06	2.93103e-06	1.98454e-06	6.37231e-06	4.14155e-06	1.94356e-06	2.52026e-06	2.08336e-06	2.62121e-06
meta_139	2-Deoxyribose 1-Phosphate	0.000109507	4.89295e-05	0.000132714	0.000131715	6.61722e-05	0.000118793	8.86687e-05	0.000107899	0.000129948	0.000105785	0.000130837	0.000164997	0.000106228	9.10623e-05	7.60481e-05	0.000115637	7.69414e-05	0.000103579	0.000115802	9.21064e-05	0.000112892	0.000155932	0.000104623	0.000171195	0.000109217	0.00014149	0.000107131	0.00013472	0.000119574	0.00013901	9.81636e-05	5.35378e-05	5.59736e-05	4.73419e-05	5.43983e-05	5.39515e-05	4.3263e-05	4.82423e-05	6.37779e-05	5.10107e-05	5.96213e-05	5.33861e-05	5.24131e-05	4.81074e-05	6.32346e-05	4.29832e-05	6.55456e-05	6.56727e-05
meta_140	N-Acetylglucosamine 1-Phosphate	7.3695e-05	6.00301e-05	0.00011372	7.3673e-05	8.80213e-05	5.82799e-05	9.54083e-05	6.85828e-05	6.08716e-05	0.000131762	9.31435e-05	0.000125791	9.69178e-05	0.000100072	8.55523e-05	0.000133099	7.80361e-05	8.80021e-05	0.000100449	7.30726e-05	9.30167e-05	9.09915e-05	5.6821e-05	7.36357e-05	0.000134072	8.50465e-05	7.45395e-05	0.000159467	0.000154222	0.000114042	8.56378e-05	3.76692e-05	2.68774e-05	2.73202e-05	3.37218e-05	3.71814e-05	2.04695e-05	3.3249e-05	3.58381e-05	3.13286e-05	3.45707e-05	5.22777e-05	6.8162e-05	1.84548e-05	3.17671e-05	2.83706e-05	2.14451e-05	2.59144e-05
meta_141	Xanthosine	3.95642e-05	4.25115e-05	4.7915e-05	4.32157e-05	5.60902e-05	4.17595e-05	4.39187e-05	5.41174e-05	8.12184e-05	5.39906e-05	6.48959e-05	9.06515e-05	5.91421e-05	5.38003e-05	5.61537e-05	6.03759e-05	4.59096e-05	4.16084e-05	4.87149e-05	4.84455e-05	4.6687e-05	4.07277e-05	3.98923e-05	5.39747e-05	6.56409e-05	3.53241e-05	4.90743e-05	6.02321e-05	4.20447e-05	4.21372e-05	3.35856e-05	7.18327e-05	0.00011281	3.61027e-05	7.66311e-05	5.89783e-05	3.10193e-05	9.57258e-05	5.50179e-05	6.88679e-05	7.87047e-05	3.803e-05	8.36899e-05	6.29398e-05	3.80599e-05	3.59082e-05	3.14541e-05	4.07347e-05
meta_143	Hydroxyphenyllactic acid	8.32815e-06	1.96675e-05	1.35489e-05	1.10735e-05	1.09142e-05	8.12115e-06	1.24281e-05	7.13422e-05	1.65841e-05	2.45464e-05	2.15558e-05	2.573e-05	1.97029e-05	2.34657e-05	1.60354e-05	3.58907e-05	1.94567e-05	1.59624e-05	1.84243e-05	2.01109e-05	1.41838e-05	1.16078e-05	1.50482e-05	8.06689e-06	2.57204e-05	1.07813e-05	1.6846e-05	4.48356e-05	2.68789e-05	2.85497e-05	2.10691e-05	6.66071e-06	7.43035e-06	5.23967e-06	4.8718e-06	6.81989e-06	4.17136e-06	7.07187e-06	6.60639e-06	7.0913e-06	7.17457e-06	6.73039e-06	1.26623e-05	3.95241e-06	5.6371e-06	4.12936e-06	8.41316e-06	8.2621e-06
meta_144	2-Methylguanosine	3.95606e-05	3.88644e-05	4.4039e-05	5.21154e-05	3.97054e-05	2.65544e-05	4.95778e-05	8.43328e-05	6.47466e-05	5.58227e-05	6.2672e-05	7.30137e-05	6.68539e-05	6.19803e-05	6.40388e-05	7.33788e-05	6.45641e-05	6.43291e-05	3.85415e-05	3.31757e-05	6.52011e-05	3.4212e-05	5.62922e-05	5.46245e-05	6.79353e-05	4.21632e-05	5.41258e-05	0.000105102	5.36505e-05	5.58351e-05	5.21482e-05	7.85494e-06	1.45228e-05	7.72809e-06	9.79407e-06	1.29454e-05	7.01148e-06	9.59831e-06	1.32711e-05	1.00213e-05	1.41156e-05	9.52987e-06	1.51203e-05	7.78499e-06	9.46935e-06	8.08297e-06	1.21718e-05	9.73807e-06
meta_146	N-lactoyl-phenylalanine	0.000108004	0.000226541	0.000133396	9.84185e-05	7.53903e-05	6.33219e-05	9.62087e-05	0.000167208	0.000280241	0.000208807	9.30522e-05	0.000374228	0.000178064	0.000102514	7.0941e-05	0.000163863	0.0001557	0.00015439	0.000125235	6.47827e-05	0.000111122	5.63666e-05	0.000106811	0.000113613	0.000124725	8.41002e-05	9.15652e-05	0.000172562	9.93742e-05	0.000157353	0.000123219	5.31724e-05	0.000100843	4.68541e-05	9.31982e-05	0.000103952	3.54948e-05	9.36638e-05	6.08907e-05	9.42515e-05	7.63423e-05	7.24876e-05	7.89861e-05	6.78683e-05	6.90885e-05	6.44596e-05	6.42955e-05	9.25016e-05
meta_147	N-Acetyl-L-alanine	0.0010189	0.00104827	0.00124179	0.00104303	0.000776923	0.00104912	0.000802285	0.000937419	0.00115707	0.00123555	0.0010683	0.00157487	0.00144455	0.00105269	0.0010095	0.00223782	0.00108371	0.00113982	0.00107778	0.000894634	0.00101955	0.000906163	0.000918548	0.00107023	0.000906176	0.000940902	0.00101917	0.00130558	0.00173897	0.00106565	0.000900729	0.000217748	0.000210595	0.000179291	0.000200558	0.000261162	0.000115087	0.000249327	0.000218938	0.000241852	0.000239638	0.000215346	0.000346437	0.000183818	0.000198178	0.000186912	0.000200044	0.000206631
meta_150	Tetradecanedioic acid	0.000688807	0.000174383	0.000580306	0.000227633	0.000190172	0.000381149	0.000220875	0.00014151	0.000174887	0.000242683	0.000147374	0.000334794	0.000155039	0.000484308	0.000256787	0.00103198	0.000231861	0.000430663	0.000416983	0.000294106	0.000370823	0.000303258	0.000777564	0.000278457	0.00098028	0.000532904	0.000195511	0.000242218	0.00105405	0.000820579	0.000104322	6.02853e-05	0.000262756	6.88474e-05	0.000253339	4.6051e-05	0.000127559	0.000130643	7.55886e-05	3.49628e-05	8.75218e-05	9.89231e-05	0.000128636	0.000114726	8.48943e-05	0.000132439	8.41997e-05	5.83906e-05
meta_153	Porphobilinogen	7.64423e-05	3.7211e-05	6.38048e-05	7.45379e-05	6.36828e-05	6.18281e-05	5.03094e-05	2.37339e-05	5.15633e-05	0.000100481	5.53858e-05	6.42002e-05	4.24616e-05	7.02005e-05	5.59481e-05	3.33901e-05	9.6242e-05	5.93633e-05	5.5603e-05	0.000143141	7.43277e-05	7.10646e-05	4.6367e-05	7.54592e-05	3.39514e-05	8.1989e-05	7.12924e-05	5.41082e-05	4.70708e-05	5.93329e-05	6.11737e-05	0.000512376	0.000620463	0.000716009	0.000659022	0.000770871	0.000620132	0.000809869	0.000688375	0.000547101	0.000784957	0.000755757	0.000669747	0.00069646	0.000597837	0.000799044	0.000688898	0.000612817
meta_156	Hexadecanedioic acid	0.000614205	0.0002793	0.000253126	0.000327641	0.000366812	0.000618922	0.000217495	0.000733359	0.000348488	0.000232088	0.000251303	0.000407139	0.000252334	0.000629413	0.000238665	0.000216175	0.000250601	0.000193786	0.000407471	0.000298047	0.000503478	0.000216156	0.000620695	0.000191343	0.000449161	0.000433869	0.00028628	0.000254599	0.000532579	0.000340442	0.000240581	7.72848e-05	0.00040723	8.52033e-05	0.000396045	4.95401e-05	0.000110786	0.000181398	0.000108613	4.41904e-05	0.00018393	0.000180215	0.000151258	0.000137286	0.000141143	0.000144598	0.000134448	9.2576e-05
meta_160	2,5-Furandicarboxylicacid	2.90177e-05	4.0192e-05	2.69518e-05	2.68775e-05	1.90758e-05	2.92227e-05	1.91149e-05	2.29543e-05	2.13411e-05	2.21889e-05	2.47237e-05	2.43078e-05	3.39598e-05	3.25206e-05	2.68851e-05	2.77624e-05	3.39118e-05	4.05232e-05	2.71903e-05	3.19492e-05	3.22805e-05	2.59968e-05	2.20426e-05	3.20894e-05	2.26499e-05	2.75581e-05	3.0313e-05	2.12466e-05	2.50208e-05	1.91922e-05	1.98176e-05	0.000197345	0.000218667	0.000230568	0.000203113	0.000228126	0.000233006	0.000260678	0.000218384	0.000182363	0.000226351	0.000202618	0.00023692	0.000219971	0.000181718	0.000201935	0.000215503	0.000206291
meta_162	Oxaloacetic acid	4.46139e-05	5.36856e-05	5.43602e-05	5.02024e-05	3.8292e-05	2.69163e-05	0.000429306	3.93771e-05	3.51152e-05	2.84176e-05	3.51792e-05	3.77573e-05	7.07406e-05	4.15681e-05	3.40805e-05	4.67978e-05	2.5995e-05	3.06491e-05	2.59542e-05	4.94136e-05	5.21143e-05	4.04171e-05	4.98787e-05	6.47362e-05	4.04017e-05	4.72774e-05	3.91909e-05	4.22639e-05	5.2647e-05	3.64388e-05	2.93478e-05	3.39834e-06	2.37631e-06	2.31529e-06	2.18094e-06	1.15721e-06	1.2389e-06	2.58536e-06	2.32626e-06	1.49107e-06	3.92244e-06	3.94066e-06	5.79939e-06	2.70585e-06	3.50405e-06	3.07276e-06	4.15831e-06	3.08818e-06
meta_164	Phenoxyacetic acid	7.09756e-05	1.21786e-05	8.49213e-05	0.000123348	5.27999e-05	0.00111874	1.81006e-05	7.59286e-05	3.14007e-05	0.000145644	0.00118385	1.86296e-05	1.36381e-05	4.54657e-05	0.000197119	1.64111e-05	0.00047391	4.51304e-05	4.24395e-06	6.41913e-06	9.2685e-06	0.00105254	1.12918e-05	1.24569e-05	2.03194e-05	0.001212	3.34872e-05	5.34635e-05	5.50514e-06	3.53798e-05	0.000285031	0.000243568	0.000160617	0.00025464	3.77756e-06	3.62471e-06	1.23538e-05	0.000321005	0.000245899	0.00033104	1.00784e-06	6.66329e-07	5.06973e-06	8.00538e-07	7.14137e-06	0.000128056	4.82975e-06	3.6326e-06
meta_165	4-Hydroxybenzyl alcohol	3.6166e-05	6.56583e-05	5.24858e-05	4.76234e-05	4.19757e-05	2.8008e-05	3.65361e-05	0.000174505	5.4308e-05	7.1713e-05	4.24882e-05	6.34265e-05	7.73958e-05	5.84841e-05	4.2961e-05	7.78297e-05	6.15594e-05	4.78623e-05	4.99926e-05	5.70737e-05	5.16179e-05	4.89209e-05	6.27244e-05	5.40892e-05	4.62567e-05	4.26731e-05	5.12126e-05	9.63504e-05	6.25405e-05	6.00818e-05	4.45349e-05	1.00979e-05	9.42946e-06	7.35904e-06	6.97746e-06	9.37945e-06	5.85076e-06	1.10273e-05	7.56025e-06	1.19248e-05	1.28578e-05	9.27161e-06	1.6733e-05	5.33712e-06	1.08379e-05	8.96502e-06	1.00537e-05	1.16127e-05
meta_166	Methanesulfonic acid	0.000760774	0.000981847	0.000484294	0.000744757	0.000567818	0.000203249	0.00073868	0.000520081	0.000503683	0.00048809	0.000580191	0.000837856	0.000709249	0.000677241	0.000389371	0.000670927	0.00111878	0.000966794	0.000991062	0.000769462	0.0010475	0.000717413	0.000722162	0.00112408	0.000755808	0.000607963	0.000910319	0.000660181	0.000470745	0.000797395	0.000569714	1.06601e-05	6.51594e-05	7.41427e-06	2.00521e-05	1.25415e-05	1.78641e-05	3.18044e-05	1.15361e-05	1.29952e-05	1.08035e-05	2.63094e-05	1.62183e-05	5.9941e-06	9.84871e-06	9.49505e-06	9.66444e-06	1.87218e-05
meta_168	(±)12-HETE	0.000193182	8.38728e-06	8.43988e-05	8.5998e-06	4.87198e-06	1.58363e-05	7.28419e-06	1.35703e-05	0.00010518	1.53301e-05	1.30273e-05	5.98078e-06	7.40336e-06	6.36338e-05	6.55903e-05	1.27689e-05	5.96463e-05	1.22835e-05	1.22949e-05	0.00029657	5.88344e-06	3.11597e-05	4.50335e-05	2.86415e-06	9.08344e-05	5.60821e-06	9.76675e-06	9.07524e-05	0.0004107	0.000201429	2.7547e-05	0.000959759	0.0013414	0.00102139	0.00189292	0.00135359	0.000179389	0.00118272	0.00213161	0.00102725	0.000821588	0.000740953	0.000600363	0.000580914	0.000775881	0.00058803	0.000485227	0.000773445
meta_179	12,13-EpOME	3.69609e-05	5.31596e-05	4.00369e-05	3.01285e-05	4.66096e-05	3.08474e-05	2.46343e-05	8.16145e-05	6.27203e-05	2.91062e-05	4.95773e-05	3.59595e-05	4.91054e-05	2.29717e-05	2.34761e-05	3.61922e-05	2.34999e-05	2.99134e-05	3.28057e-05	4.07637e-05	3.55224e-05	3.00199e-05	2.49922e-05	1.99967e-05	4.54654e-05	4.81659e-05	2.85926e-05	5.84513e-05	4.55017e-05	3.96751e-05	4.02302e-05	6.01747e-06	6.70662e-06	2.87409e-06	3.25519e-06	2.15993e-06	1.56846e-05	3.41669e-06	2.57314e-06	1.03749e-05	1.17768e-06	4.99422e-05	2.30002e-06	1.04134e-05	3.62352e-06	2.68218e-06	3.64406e-06	3.32053e-06
meta_191	FFA(14:0)	5.84984e-05	4.42423e-05	3.45511e-05	6.6251e-05	5.32236e-05	0.000106946	4.5371e-05	0.000121107	5.92825e-05	6.55096e-05	7.18609e-05	5.70956e-05	4.61854e-05	6.22514e-05	6.50214e-05	4.63374e-05	5.33198e-05	5.6136e-05	6.02652e-05	8.65984e-05	6.4908e-05	5.67644e-05	3.41577e-05	2.78595e-05	5.50879e-05	0.000106667	5.12038e-05	8.70144e-05	6.2156e-05	4.95078e-05	6.64775e-05	1.7882e-06	1.83247e-06	2.10233e-06	3.0644e-06	1.16662e-06	4.44066e-06	1.60019e-06	1.4468e-06	1.41943e-06	2.47086e-06	1.90138e-06	7.12255e-07	1.94137e-06	1.97352e-06	2.28483e-06	1.73546e-06	9.26202e-07
meta_192	Myoinositol	0.00306129	0.0136137	0.00259626	0.00514185	0.00295769	0.00399646	0.00375839	0.00310558	0.00200736	0.0039199	0.00141818	0.00208982	0.00623089	0.000787913	0.00753987	0.0025351	0.00914768	0.00961858	0.00231172	0.00358031	0.00745918	0.00348559	0.00454155	0.00444506	0.00259792	0.00290061	0.00450481	0.00141964	0.00245623	0.00348101	0.00195547	2.1048e-05	2.34732e-05	2.3965e-05	1.37461e-05	1.17388e-05	2.90795e-05	2.32932e-05	1.4982e-05	9.4852e-06	2.26832e-05	3.29476e-05	1.2963e-05	1.03242e-05	1.49613e-05	1.69139e-05	1.50042e-05	1.33053e-05
meta_195	4-Hydroxyhippurate	1.64295e-05	5.13554e-05	0.000296383	5.43078e-05	3.97958e-05	6.50991e-05	3.38675e-05	1.85361e-05	8.04508e-05	0.000107755	3.1024e-05	0.000200131	8.65827e-05	3.69635e-05	9.16073e-05	9.64698e-05	5.7142e-05	4.17781e-05	0.000107889	1.47298e-05	5.86638e-05	2.76182e-05	7.07897e-05	2.21477e-05	9.72776e-05	2.3135e-05	6.96208e-06	4.58675e-05	9.73343e-05	9.42111e-05	6.56852e-05	3.6932e-06	8.40469e-06	3.81431e-06	1.94524e-06	1.89097e-05	7.88085e-06	7.33267e-06	1.68315e-05	0.000100296	3.74181e-05	2.70211e-05	2.20367e-05	8.59101e-06	3.90708e-06	1.04433e-05	1.00162e-05	1.67439e-05
meta_196	N-acetyl-beta-alanine	0.0010189	0.00104827	0.00124179	0.00104303	0.000776923	0.00104912	0.000802285	0.000937419	0.00115707	0.00123555	0.0010683	0.00157487	0.00144455	0.00105269	0.0010095	0.00223782	0.00108371	0.00113982	0.00107778	0.000894634	0.00101955	0.000906163	0.000918548	0.00107023	0.000906176	0.000940902	0.00101917	0.00130558	0.00173897	0.00106565	0.000900729	0.000138502	0.000131398	0.00010765	0.000127305	0.000166686	7.45269e-05	0.000152997	0.000132881	0.000136876	0.000155709	0.000132109	0.000210059	0.000117296	0.000125337	0.000117611	0.000129992	0.000127617
meta_197	7-ketodeoxycholic acid	2.46938e-07	1.41872e-05	7.22218e-07	3.81917e-07	4.08395e-05	1.57417e-06	2.62227e-06	1.87304e-06	8.31394e-07	3.8636e-07	4.44307e-08	2.22783e-05	2.99227e-07	6.74919e-07	1.24284e-06	2.80295e-06	2.71771e-05	6.27387e-06	6.36746e-06	5.03371e-07	8.48369e-07	1.33167e-06	2.78575e-06	6.3968e-07	4.1564e-08	4.4843e-08	5.44306e-08	3.88357e-08	4.32988e-08	4.36458e-08	3.64054e-08	1.00301e-06	7.40293e-06	3.93055e-07	1.46149e-07	8.94244e-07	4.64009e-07	7.31853e-08	7.91852e-07	3.47818e-07	8.88987e-07	4.30779e-06	2.97533e-07	4.30149e-07	4.12728e-07	1.17329e-07	1.34992e-07	1.07028e-05
meta_198	3-(3-Hydroxyphenyl)-3-hydroxypropanoic acid	6.57938e-05	1.21619e-05	0.000172353	2.8122e-05	9.36135e-05	6.49241e-05	6.05445e-05	6.46216e-06	4.25382e-05	9.90358e-05	4.81755e-05	0.000142918	1.78764e-05	5.69226e-05	0.000115738	8.58007e-05	5.02555e-05	1.63865e-05	0.000334712	3.11412e-05	0.00010374	5.53357e-05	0.000138985	0.000180725	0.000111158	3.29514e-05	3.79492e-05	1.35187e-05	9.57244e-05	5.97347e-05	4.46071e-05	2.01268e-06	4.7894e-07	2.85925e-06	5.64678e-06	7.85394e-06	2.24245e-06	3.29664e-07	3.29758e-05	3.12973e-05	3.59374e-05	7.64283e-06	2.18404e-05	1.10567e-05	1.07507e-05	3.41667e-06	3.15085e-05	1.11918e-05
meta_206	Inosine	0.0048645	0.00587889	0.00418259	0.00556495	0.0622663	0.00126661	0.00254254	0.00148469	0.0015404	0.00340297	0.024121	0.0232258	0.00942904	0.00589289	0.00385491	0.0120046	0.0181418	0.014278	0.0240548	0.000994681	0.00265001	0.00616185	0.00309042	0.0105315	0.0207531	0.00354004	0.00172871	0.00274244	0.00455154	0.0155254	0.00654724	0.0142142	0.0146475	0.00379686	0.0192204	0.00812596	0.00609203	0.0155913	0.0132437	0.0037383	0.00332496	0.00145714	0.00444535	0.000919436	2.3461e-05	2.58062e-05	0.000268611	0.000453666
meta_208	Uric acid	0.000500284	0.000577557	0.000973445	0.000773734	0.000661376	0.00026222	0.00205307	0.000826121	0.00153728	0.00523723	0.00126834	0.00149919	0.00161498	0.00155374	0.00274777	0.00145038	0.000452626	0.000468345	0.000684276	0.000863847	0.00159721	0.000674847	0.00119616	0.000971719	0.00606203	0.000565515	0.0015118	0.00651675	0.00173804	0.00346277	0.00137957	0.00103913	0.00144539	0.000651253	0.00139066	0.00273935	0.000394277	0.00109997	0.00100342	0.000970729	0.00114785	0.00207796	0.00196731	0.00105744	0.000985673	0.000521494	0.00129497	0.00178615
meta_212	7-Methylguanine	0.000584205	0.000424222	0.000931508	0.00042185	0.000280424	0.000500751	0.000352577	0.000593097	0.000538936	0.00118659	0.000633427	0.000739321	0.000728086	0.000495422	0.000576384	0.000766286	0.000611228	0.000472683	0.000466745	0.000441462	0.000682	0.000307533	0.000381737	0.000404935	0.000356849	0.000450279	0.000562135	0.000719941	0.000590693	0.000387243	0.000325199	3.29491e-06	3.31555e-06	2.82202e-06	2.24413e-06	5.92586e-06	2.80601e-06	4.41361e-06	3.12593e-06	4.20841e-06	6.91883e-06	4.20943e-06	5.91236e-06	3.46985e-06	3.69552e-06	2.55695e-06	4.84943e-06	3.92424e-06
meta_213	13(R)-HODE	4.92143e-05	4.38571e-05	4.95877e-05	2.90028e-05	4.84556e-05	3.19012e-05	1.50417e-05	9.25825e-05	6.51079e-05	3.23198e-05	4.42493e-05	3.61805e-05	4.45541e-05	2.99899e-05	2.67524e-05	4.22934e-05	1.94119e-05	3.35619e-05	2.93056e-05	4.06222e-05	4.57066e-05	2.52717e-05	2.5926e-05	1.35164e-05	3.18169e-05	5.19768e-05	3.45797e-05	5.76109e-05	3.30003e-05	4.75152e-05	4.92522e-05	4.25475e-05	9.5853e-05	2.73917e-05	6.13251e-05	3.03554e-05	5.81678e-05	5.21951e-05	3.84455e-05	4.22313e-05	1.97876e-05	9.05166e-05	2.02084e-05	2.79096e-05	2.81818e-05	3.13245e-05	2.5137e-05	2.50036e-05
meta_214	9(S)-HpOTrE	0.000813558	0.000202833	0.00170621	0.000332308	0.000252004	0.000464392	0.00033146	0.000309139	0.000602477	0.00055077	0.000130754	0.00029835	0.000191127	0.000178549	0.000211658	0.000296966	9.08563e-05	0.000139019	0.000834143	0.000363118	0.000246497	0.000230258	0.000922167	0.000331603	0.000333372	0.000218367	0.00246682	0.000140385	0.000353942	0.000250845	0.000141016	3.22621e-05	2.31158e-05	3.25812e-06	1.91377e-05	4.35723e-06	5.00282e-05	2.7554e-05	1.87725e-05	2.11176e-05	2.43754e-05	2.4567e-05	2.52169e-05	5.74773e-06	9.14953e-06	6.05458e-06	3.59369e-05	3.02852e-05
meta_222	FFA(18:4)	1.85825e-05	1.3187e-05	2.32231e-05	2.60385e-05	7.04755e-05	3.283e-05	2.57419e-05	0.000115348	4.40235e-05	8.20983e-05	0.000167371	0.000113482	2.76284e-05	7.75875e-05	5.28585e-05	5.89374e-05	1.984e-05	1.90907e-05	3.19452e-05	4.7136e-05	4.13252e-05	3.94067e-05	4.70479e-05	3.26626e-05	1.50684e-05	6.00212e-05	3.53586e-05	4.34223e-05	3.12279e-05	5.26263e-05	4.94156e-05	7.47131e-05	5.32609e-05	0.000402727	0.000109369	0.000215953	9.2727e-05	0.000119282	3.69561e-05	0.000100731	0.000130402	6.7137e-05	7.75641e-05	0.000375369	0.000217436	0.000361608	5.23694e-05	6.68572e-05
meta_224	FFA(22:6)	8.31861e-05	4.56765e-05	5.68131e-05	7.28412e-05	7.23519e-05	9.00107e-05	6.58411e-05	9.73566e-05	4.81865e-05	9.48804e-05	0.000121798	0.000116653	8.12456e-05	0.000111065	0.000118606	0.000111588	0.00014314	6.4792e-05	8.82712e-05	0.000122187	0.000102308	9.99801e-05	5.41498e-05	6.09215e-05	7.82778e-05	0.000104467	0.000167985	0.000121824	8.96949e-05	0.000142324	8.89107e-05	0.00041791	0.000573982	0.000463567	0.00127009	0.000239899	0.00071995	0.000723582	0.00083063	0.000763656	0.00101977	0.000531081	0.000447706	0.00061089	0.000936467	0.000835961	0.000593102	0.000496074
meta_225	12,13-DiHOME	0.000126766	0.000145772	0.000193522	7.26008e-05	4.77483e-05	4.76462e-05	2.54188e-05	0.00045406	9.74764e-05	7.18223e-05	9.53319e-05	4.22858e-05	6.38198e-05	4.39895e-05	4.70556e-05	3.92286e-05	3.78685e-05	3.1981e-05	4.1816e-05	6.15059e-05	5.10376e-05	2.58132e-05	4.01422e-05	2.08279e-05	6.58967e-05	0.000120456	0.000116877	0.000104606	3.47407e-05	0.000121949	0.000135323	4.89901e-05	4.65266e-05	1.16059e-05	1.74545e-05	1.36494e-05	3.36869e-05	4.67426e-05	1.65877e-05	5.30089e-05	1.00391e-05	0.000239615	1.87109e-05	2.69926e-05	1.85022e-05	1.39772e-05	2.11728e-05	1.39815e-05
meta_227	2-ethyl-2-hydroxybutyric acid	8.50526e-05	8.06314e-05	3.14528e-05	6.91105e-05	2.61685e-05	0.0001118	6.10622e-05	2.91477e-05	6.15644e-05	8.69211e-05	3.95804e-05	0.000149607	0.000111252	7.47354e-05	2.66102e-05	7.43404e-05	4.65596e-05	9.91463e-05	3.81552e-05	8.08826e-05	3.83641e-05	8.05982e-05	0.000100709	6.6272e-05	4.06386e-05	6.37919e-05	2.52453e-05	8.59879e-05	5.24822e-05	4.82602e-05	3.08678e-05	5.8923e-06	8.25456e-06	4.66576e-06	1.79691e-05	6.38208e-06	4.99914e-06	8.58414e-06	4.25837e-06	2.71929e-06	5.50373e-06	4.07758e-06	5.49715e-06	3.75824e-06	3.11038e-06	5.98359e-06	4.87987e-06	2.87803e-06
meta_228	7-ketolithocholic acid	0.00236911	0.000280797	0.000681421	0.000347265	0.000177567	9.04884e-05	0.000187072	0.000266987	0.000170458	0.000224843	0.000126649	0.00116549	0.000462363	0.000269794	0.000336604	0.000437014	0.000203571	0.000235536	0.000315242	0.00061234	0.000271969	0.000264289	0.000378701	0.000714678	0.000270591	0.000613864	0.000665533	0.000429802	0.000153785	0.000293763	0.000194924	0.000107459	0.000583068	2.76541e-05	1.50505e-06	1.60813e-05	8.60733e-06	4.84431e-06	6.94969e-05	1.99843e-05	6.19165e-05	0.000173827	4.8773e-05	5.39841e-05	8.08948e-06	4.61645e-05	2.007e-05	0.000541775
meta_231	12-ketolithocholic acid	0.00236911	0.000280797	0.000681421	0.000347265	0.000177567	9.04884e-05	0.000187072	0.000266987	0.000170458	0.000224843	0.000126649	0.00116549	0.000462363	0.000269794	0.000336604	0.000437014	0.000203571	0.000235536	0.000315242	0.00061234	0.000271969	0.000264289	0.000378701	0.000714678	0.000270591	0.000613864	0.000665533	0.000429802	0.000153785	0.000293763	0.000194924	0.000107459	0.000583068	2.76541e-05	1.50505e-06	1.60813e-05	8.60733e-06	4.84431e-06	6.94969e-05	1.99843e-05	6.19165e-05	0.000173827	4.8773e-05	5.39841e-05	8.08948e-06	4.61645e-05	2.007e-05	0.000541775
meta_233	N,N′-dicyclohexylcarbodiimide	0.00422617	0.00499563	0.0047545	0.00454815	0.00433015	0.00629037	0.00607566	0.00438306	0.0048936	0.00487595	0.00610676	0.00654752	0.00701968	0.00616802	0.00366315	0.00442189	0.00584519	0.00639005	0.00490261	0.00459949	0.00609383	0.00506563	0.00490503	0.0110479	0.00377638	0.00696098	0.00851016	0.00349633	0.00442942	0.00452057	0.00498184	0.00139814	0.00149608	0.00143471	0.00111414	0.00148787	0.00112422	0.00133566	0.00139443	0.00124152	0.00157584	0.00128884	0.00139426	0.00124417	0.0010331	0.00142644	0.00134856	0.00138377
meta_234	Gamma-Mercholic Acid	0.000423304	0.00553545	0.000441758	0.00121964	0.0197006	0.00104751	0.000364301	0.0020145	0.00167676	0.000444853	0.000606782	0.0100731	0.000755875	0.000953337	0.00102481	0.0102679	0.00128014	0.0102567	0.00414349	0.000316825	0.00158066	0.000980427	0.00453618	0.000835181	0.000535442	0.0010761	0.00108084	0.00246007	0.00428131	0.00642263	0.00166632	0.00176311	0.000203511	0.000198142	9.01637e-05	0.000385269	0.000364711	9.8911e-05	9.87044e-05	0.000241748	0.000577808	0.013033	0.000241161	0.000181759	0.000464067	0.000439165	0.000149065	0.00208713
meta_238	Apocholic acid	0.00236911	0.000280797	0.000681421	0.000347265	0.000177567	9.04884e-05	0.000187072	0.000266987	0.000170458	0.000224843	0.000126649	0.00116549	0.000462363	0.000269794	0.000336604	0.000437014	0.000203571	0.000235536	0.000315242	0.00061234	0.000271969	0.000264289	0.000378701	0.000714678	0.000270591	0.000613864	0.000665533	0.000429802	0.000153785	0.000293763	0.000194924	0.000107459	0.000583068	2.76541e-05	1.50505e-06	1.60813e-05	8.60733e-06	4.84431e-06	6.94969e-05	1.99843e-05	6.19165e-05	0.000173827	4.8773e-05	5.39841e-05	8.08948e-06	4.61645e-05	2.007e-05	0.000541775
meta_240	Indole-3-carboxylic acid	1.85312e-05	1.65316e-05	3.05024e-05	1.87263e-05	1.11714e-05	1.28702e-05	2.72643e-05	2.58278e-05	1.54162e-05	2.53065e-05	1.76945e-05	1.71824e-05	2.06491e-05	2.47365e-05	1.66938e-05	2.92901e-05	2.24623e-05	1.52354e-05	1.99311e-05	3.19194e-05	2.64432e-05	1.96987e-05	3.93227e-05	1.85444e-05	1.76971e-05	2.68454e-05	2.51262e-05	2.37833e-05	1.92975e-05	1.79306e-05	1.17361e-05	4.32319e-06	4.06086e-06	5.27004e-06	5.07258e-06	4.87592e-06	4.56972e-06	5.39209e-06	5.57134e-06	6.04558e-06	6.49438e-06	4.60226e-06	5.01264e-06	4.50368e-06	4.61403e-06	5.73048e-06	5.75082e-06	5.75543e-06
meta_242	FFA(20:4)	0.00177497	0.00092686	0.000901234	0.00100893	0.0012208	0.00115558	0.00111494	0.001175	0.00120503	0.00155998	0.00155217	0.00148631	0.000704207	0.00316787	0.00245122	0.00197387	0.00145422	0.00108825	0.00158907	0.00214219	0.00134806	0.00194212	0.000853789	0.00129187	0.00103203	0.00190314	0.00176601	0.00245045	0.00196041	0.00138134	0.00131787	1.25228e-05	1.85496e-05	1.52622e-05	2.25165e-05	1.30092e-05	1.29004e-05	1.1828e-05	1.79869e-05	2.08128e-05	1.88896e-05	2.15223e-05	1.76417e-05	1.90318e-05	2.00027e-05	1.63528e-05	1.85724e-05	1.37985e-05
meta_244	4-Hydroxybenzoic Acid	0.000190248	0.000302251	0.000235678	0.000225581	0.000189079	0.000235636	0.000167686	0.000248598	0.000183143	0.000256787	0.000139339	0.000148599	0.000268544	0.000247606	0.000148794	0.000300128	0.000278958	0.000235619	0.000253181	0.000275397	0.000228153	0.000239098	0.00019141	0.000185974	0.000171426	0.000195272	0.000100578	0.000221626	0.000140289	0.000224791	0.000208527	8.85272e-05	0.000114601	8.55852e-05	8.56557e-05	8.99343e-05	8.48663e-05	7.80026e-05	0.000116554	0.00011588	6.9733e-05	6.29616e-05	0.000235094	7.90219e-05	7.77361e-05	0.000107986	9.86717e-05	0.000175348
meta_248	2-amino-4-oxovaleric acid	0.0010189	0.00104827	0.00124179	0.00104303	0.000776923	0.00104912	0.000802285	0.000937419	0.00115707	0.00123555	0.0010683	0.00157487	0.00144455	0.00105269	0.0010095	0.00223782	0.00108371	0.00113982	0.00107778	0.000894634	0.00101955	0.000906163	0.000918548	0.00107023	0.000906176	0.000940902	0.00101917	0.00130558	0.00173897	0.00106565	0.000900729	0.000138502	0.000131398	0.00010765	0.000127305	0.000166686	7.45269e-05	0.000152997	0.000132881	0.000136876	0.000155709	0.000132109	0.000210059	0.000117296	0.000125337	0.000117611	0.000129992	0.000127617
meta_249	L-2-amino-6-oximelic acid	2.24531e-05	2.40472e-05	1.24478e-05	1.42675e-05	9.29568e-06	1.2291e-05	6.29926e-06	9.25001e-06	1.16611e-05	1.02625e-05	9.36113e-06	1.50889e-05	8.93196e-06	1.46364e-05	6.81191e-06	1.56532e-05	1.1941e-05	1.36163e-05	1.45122e-05	2.15671e-05	9.50621e-06	1.10906e-05	7.8106e-06	5.95916e-06	5.83579e-06	1.49014e-05	1.0463e-05	6.78965e-06	2.46708e-05	1.11088e-05	8.78453e-06	2.51608e-06	3.89643e-06	2.90349e-06	1.81122e-06	2.29301e-06	2.77596e-06	3.70799e-06	3.10141e-06	3.10303e-06	3.64213e-06	4.07078e-06	4.12815e-06	2.91475e-06	2.64064e-06	1.83549e-06	3.0938e-06	4.10588e-06
meta_251	1-pyrroline-4-hydroxy-2-carboxylate	3.08674e-05	3.00039e-05	4.26296e-05	1.21006e-05	3.73182e-05	2.42056e-05	2.65903e-05	3.95615e-05	2.70499e-05	2.19122e-05	3.7554e-05	3.72926e-05	4.40639e-05	1.27985e-05	1.72868e-05	2.48179e-05	3.35565e-05	3.13871e-05	4.34146e-05	3.96209e-05	2.11854e-05	1.96131e-05	3.62976e-05	4.70731e-05	3.62826e-05	2.67281e-05	3.40163e-05	3.47648e-05	2.17351e-05	3.20458e-05	1.53571e-05	1.77353e-05	3.53119e-05	1.36256e-05	2.37025e-05	2.42875e-05	1.36738e-05	2.96101e-05	1.49903e-05	2.72958e-05	1.77344e-05	1.14673e-05	2.93662e-05	3.25628e-05	3.17597e-05	3.53512e-05	2.24587e-05	1.88429e-05
meta_257	LPE(0:0/22:6)	0.00200011	0.00160233	0.00303157	0.00410611	0.00216159	0.00248616	0.00251234	0.000606014	0.00151722	0.00329427	0.00482498	0.00372119	0.00341332	0.00357798	0.00272785	0.00158421	0.00289682	0.00157285	0.00160778	0.00338769	0.0036967	0.00432409	0.00184724	0.00203207	0.00220904	0.00173792	0.00284804	0.00415187	0.00211168	0.00189635	0.00386683	0.00164218	0.00194451	0.00129815	0.00224956	0.00120962	0.00303942	0.00195293	0.00192671	0.00157848	0.00309114	0.00233153	0.0016626	0.00294204	0.00202333	0.00168726	0.00143606	0.00167477
meta_258	LPE(22:6/0:0)	0.00200011	0.00160233	0.00303157	0.00410611	0.00216159	0.00248616	0.00251234	0.000606014	0.00151722	0.00329427	0.00482498	0.00372119	0.00341332	0.00357798	0.00272785	0.00158421	0.00289682	0.00157285	0.00160778	0.00338769	0.0036967	0.00432409	0.00184724	0.00203207	0.00220904	0.00173792	0.00284804	0.00415187	0.00211168	0.00189635	0.00386683	0.00164218	0.00194451	0.00129815	0.00224956	0.00120962	0.00303942	0.00195293	0.00192671	0.00157848	0.00309114	0.00233153	0.0016626	0.00294204	0.00202333	0.00168726	0.00143606	0.00167477
meta_261	LPE(0:0/20:3)	0.000707089	0.000402299	0.000508528	0.000651852	0.000709258	0.000859643	0.000632154	0.000344786	0.00149815	0.000607726	0.000666148	0.000681402	0.000426591	0.000525483	0.000460299	0.00029918	0.000909571	0.000477062	0.000665865	0.000268064	0.000574599	0.000271318	0.000545186	0.000846018	0.00091436	0.000380688	0.00100293	0.000762856	0.000879576	0.000765498	0.00192451	0.00132532	0.00091357	0.00123583	0.00156478	0.0014226	0.00230914	0.000838136	0.000962591	0.00115917	0.00174735	0.00172405	0.00125824	0.00311311	0.00174555	0.00115774	0.00129695	0.00111814
meta_262	LPE(20:3/0:0)	0.000707089	0.000402299	0.000508528	0.000651852	0.000709258	0.000859643	0.000632154	0.000344786	0.00149815	0.000607726	0.000666148	0.000681402	0.000426591	0.000525483	0.000460299	0.00029918	0.000909571	0.000477062	0.000665865	0.000268064	0.000574599	0.000271318	0.000545186	0.000846018	0.00091436	0.000380688	0.00100293	0.000762856	0.000879576	0.000765498	0.00192451	0.00132532	0.00091357	0.00123583	0.00156478	0.0014226	0.00230914	0.000838136	0.000962591	0.00115917	0.00174735	0.00172405	0.00125824	0.00311311	0.00174555	0.00115774	0.00129695	0.00111814
meta_263	LPE(20:4/0:0)	0.0084379	0.00665751	0.00726494	0.0124608	0.00669136	0.00913375	0.00866134	0.00256874	0.010248	0.00728707	0.00857847	0.011057	0.00660247	0.00864008	0.00683356	0.00375634	0.00626984	0.00792938	0.00796298	0.00899742	0.00864695	0.00855105	0.00752074	0.00921844	0.00964757	0.00638672	0.00862703	0.0136517	0.0103242	0.00842708	0.0092114	0.00113959	0.00165388	0.00130435	0.00155404	0.00160587	0.00219579	0.00111859	0.00122304	0.00123841	0.00180257	0.00194796	0.00140524	0.00241507	0.00146457	0.00124745	0.00122116	0.00115209
meta_264	LPE(0:0/20:5)	0.000143089	0.000240892	0.00109498	0.000331408	0.00043207	0.000467247	0.000255051	0.000202142	0.00313178	0.000757575	0.0017085	0.00178076	0.000419284	0.0012494	0.000531228	0.000777018	0.000488283	0.000509417	0.00159591	0.000297707	0.000433192	0.000498466	0.00107265	0.000407348	0.000280088	0.00016463	0.000880533	0.000313213	0.000572959	0.000750588	0.000880521	0.000170187	0.000110767	0.000840629	0.000335453	0.000920553	0.000134443	0.000237797	0.000106698	0.000294932	0.00077191	0.000203088	0.000423576	0.00176623	0.000434847	0.000930348	0.0001189	0.000345954
meta_265	LPE(20:5/0:0)	0.000143089	0.000240892	0.00109498	0.000331408	0.00043207	0.000467247	0.000255051	0.000202142	0.00313178	0.000757575	0.0017085	0.00178076	0.000419284	0.0012494	0.000531228	0.000777018	0.000488283	0.000509417	0.00159591	0.000297707	0.000433192	0.000498466	0.00107265	0.000407348	0.000280088	0.00016463	0.000880533	0.000313213	0.000572959	0.000750588	0.000880521	0.000170187	0.000110767	0.000840629	0.000335453	0.000920553	0.000134443	0.000237797	0.000106698	0.000294932	0.00077191	0.000203088	0.000423576	0.00176623	0.000434847	0.000930348	0.0001189	0.000345954
meta_267	LPE(0:0/18:2)	0.0215582	0.0161201	0.0304877	0.028165	0.0154266	0.0232453	0.0135077	0.0117494	0.0397882	0.0175758	0.0161071	0.0138032	0.0251653	0.0136145	0.0123513	0.0110615	0.0200973	0.0189863	0.0169932	0.0174178	0.0107069	0.0111986	0.0158127	0.018764	0.0349154	0.0161545	0.0332955	0.0212834	0.0301702	0.0373288	0.0439635	0.014999	0.0152	0.0124784	0.00956441	0.0137415	0.0182419	0.0078077	0.00755055	0.00950187	0.00927987	0.0120654	0.00669706	0.0178251	0.00777126	0.00770967	0.00868372	0.00723166
meta_268	LPE(0:0/18:3)	0.000806418	0.000766587	0.003649	0.00165601	0.00210067	0.000914414	0.00064988	0.000847937	0.00408	0.00171853	0.00249139	0.00168316	0.000417953	0.00170336	0.000948138	0.00166974	0.000760895	0.00113605	0.00184059	0.000838089	0.000490422	0.000680381	0.00387732	0.000997271	0.00137081	0.000884305	0.00190418	0.000928426	0.00160651	0.00474097	0.00454514	0.00082841	0.000679982	0.00221389	0.000324667	0.00208692	0.000342954	0.000246441	0.000169894	0.000386465	0.000306872	0.000370415	0.000356855	0.00288757	0.000320766	0.000910899	0.000209302	0.000509117
meta_269	LPE(18:3/0:0)	0.000806418	0.000766587	0.003649	0.00165601	0.00210067	0.000914414	0.00064988	0.000847937	0.00408	0.00171853	0.00249139	0.00168316	0.000417953	0.00170336	0.000948138	0.00166974	0.000760895	0.00113605	0.00184059	0.000838089	0.000490422	0.000680381	0.00387732	0.000997271	0.00137081	0.000884305	0.00190418	0.000928426	0.00160651	0.00474097	0.00454514	0.00082841	0.000679982	0.00221389	0.000324667	0.00208692	0.000342954	0.000246441	0.000169894	0.000386465	0.000306872	0.000370415	0.000356855	0.00288757	0.000320766	0.000910899	0.000209302	0.000509117
meta_270	LPE(0:0/16:0)	0.00480795	0.00456777	0.011718	0.0158499	0.00970331	0.0106206	0.00750043	0.00550681	0.0205086	0.0136376	0.0125522	0.00963315	0.00729994	0.00999336	0.00891995	0.00540699	0.0105292	0.00751938	0.0063305	0.0113127	0.00737753	0.00742534	0.00496998	0.00744855	0.0131477	0.00572893	0.0105417	0.00774969	0.00745348	0.0114287	0.0148868	0.00986363	0.00632721	0.0115412	0.00825989	0.00972382	0.0133936	0.00810584	0.0075342	0.00893238	0.0127248	0.0130849	0.0109012	0.0194831	0.0115166	0.00913771	0.00744617	0.00891614
meta_271	LPE(0:0/16:1)	0.000225601	0.000286723	0.000292761	0.000638831	0.00040966	0.00045835	0.000252397	0.000571469	0.00137875	0.000887011	0.000549747	0.000440706	0.000340092	0.000563358	0.000340624	0.000195018	0.000626011	0.000408263	0.000471133	0.000419919	0.000488135	0.000325431	0.000632938	0.000293913	0.00105108	0.000291029	0.000411392	0.000662618	0.000785485	0.000568241	0.00161976	0.000205552	6.2084e-05	0.00031728	0.000179567	0.000159185	0.000271688	0.00011138	0.000115843	8.88588e-05	0.00034838	0.000208896	0.000246432	0.000578448	0.000189745	0.000106035	0.000103522	0.000109388
meta_274	2-Hydroxycaprylic acid	0.000125456	0.000305429	0.00024598	0.000137228	9.53854e-05	0.000203763	8.65309e-05	9.45807e-05	0.000100843	0.000208655	0.000124636	0.000238306	0.000253622	0.000136862	0.000150558	0.000186104	0.000155706	9.73064e-05	0.000148563	0.000135341	0.000182065	0.00015852	0.000180186	0.000110724	0.000109482	0.000223527	0.000176765	0.000138318	8.8355e-05	0.00021294	0.000129406	1.66534e-05	1.89642e-05	7.414e-06	6.80137e-06	1.6076e-05	1.80061e-05	3.77137e-05	1.39609e-05	1.62654e-05	8.07718e-06	4.02938e-05	2.74954e-05	7.1085e-06	5.1104e-06	6.79465e-06	1.47146e-05	1.26608e-05
meta_275	2-hydroxyphenylacetic acid	3.35966e-05	4.06231e-05	3.40271e-05	2.6608e-05	3.02784e-05	4.05983e-05	3.41271e-05	1.46178e-05	9.27893e-05	6.80075e-05	3.968e-05	4.75938e-05	4.42274e-05	2.17954e-05	3.36083e-05	0.000105801	3.03823e-05	2.13541e-05	7.23989e-05	3.18747e-05	4.75658e-05	3.61731e-05	2.87472e-05	3.07135e-05	4.88195e-05	3.90784e-05	3.66236e-05	5.95847e-05	4.45811e-05	7.64153e-05	2.62193e-05	3.55375e-06	5.20586e-06	3.21484e-06	4.73198e-06	8.79455e-06	4.35508e-06	4.22542e-06	4.41576e-06	4.62901e-06	4.89966e-06	5.18316e-06	6.60537e-06	4.17627e-06	4.46288e-06	4.92327e-06	5.45638e-06	8.02508e-06
meta_276	4-Hydroxy-3-methylbenzoic acid	3.35966e-05	4.06231e-05	3.40271e-05	2.6608e-05	3.02784e-05	4.05983e-05	3.41271e-05	1.46178e-05	9.27893e-05	6.80075e-05	3.968e-05	4.75938e-05	4.42274e-05	2.17954e-05	3.36083e-05	0.000105801	3.03823e-05	2.13541e-05	7.23989e-05	3.18747e-05	4.75658e-05	3.61731e-05	2.87472e-05	3.07135e-05	4.88195e-05	3.90784e-05	3.66236e-05	5.95847e-05	4.45811e-05	7.64153e-05	2.62193e-05	3.55375e-06	5.20586e-06	3.21484e-06	4.73198e-06	8.79455e-06	4.35508e-06	4.22542e-06	4.41576e-06	4.62901e-06	4.89966e-06	5.18316e-06	6.60537e-06	4.17627e-06	4.46288e-06	4.92327e-06	5.45638e-06	8.02508e-06
meta_277	2-Hydroxy-2-Methyl Butyric acid	0.00287569	0.00344297	0.00181566	0.00270708	0.00136301	0.00150371	0.00191785	0.00692288	0.00319257	0.00297867	0.00347609	0.00259973	0.00278059	0.00193321	0.00229349	0.00174546	0.00356038	0.0014318	0.00177954	0.00485722	0.00392867	0.00242446	0.00276813	0.00189151	0.00340777	0.00193848	0.00230979	0.00453019	0.00463048	0.00198974	0.0038647	9.24677e-05	0.000253619	0.000106018	0.000370364	0.000224269	0.00017007	0.000120757	0.000143142	0.000115443	0.000143575	0.000101231	0.000167838	0.000131779	9.38169e-05	5.52336e-05	0.000173026	0.000103524
meta_278	2-Methylglutaric Acid	0.000180115	0.000165086	0.000117698	9.81855e-05	0.000171403	0.000229253	9.93075e-05	0.000132252	0.000330685	9.71582e-05	0.000199872	0.000239455	0.000148743	0.000212968	0.000100568	0.000134231	0.000172207	0.000231956	0.000158737	0.000137087	0.00017519	0.000113915	0.000190776	0.000211084	0.000138211	0.000130891	0.000106172	0.000106722	0.000171255	0.000173938	0.000114667	1.47044e-06	2.84853e-06	3.94332e-07	2.70073e-06	1.74708e-06	2.21431e-06	1.63084e-06	1.1649e-06	1.60661e-07	9.37246e-07	2.02507e-06	2.47008e-06	9.27528e-07	7.83981e-07	6.0046e-07	1.87717e-06	6.95276e-07
meta_281	Glycohyodeoxycholic acid	0.000277235	0.00186255	0.00049751	0.000478964	0.00274159	0.00492529	0.000121054	0.000950014	0.000252822	0.00122767	9.79129e-05	0.000686406	0.000241631	0.000259585	0.000494793	0.000221927	0.000237896	0.000280793	0.000305109	0.000101416	0.000433784	0.000295665	0.000205426	0.000110659	0.0013555	0.000937987	0.00158927	0.000440878	0.00314209	9.58252e-05	0.000901651	3.82275e-06	2.19759e-06	5.86538e-06	1.21762e-05	7.87262e-06	2.85381e-06	1.11805e-05	1.73843e-05	1.22731e-05	3.96082e-05	1.73505e-05	2.99001e-05	1.90617e-05	4.84422e-06	1.08361e-05	4.71997e-06	3.11795e-05
meta_285	4-Methoxysalicylic Acid	3.49713e-05	3.37087e-05	2.05904e-05	3.4756e-05	3.96236e-05	6.22898e-05	6.30853e-05	7.56849e-05	2.17658e-05	8.5059e-05	0.000139043	0.000109657	8.28296e-05	2.47629e-05	3.38413e-05	9.62145e-05	4.1629e-05	5.06122e-05	6.01457e-05	3.00465e-05	3.88427e-05	5.0688e-05	3.26243e-05	3.89849e-05	3.80468e-05	5.94921e-05	2.44997e-05	1.70014e-05	3.63799e-05	5.31902e-05	2.54242e-05	1.04396e-05	3.95545e-07	4.67675e-06	8.85619e-07	1.47866e-06	5.59744e-06	9.79737e-06	4.71418e-06	7.94567e-06	8.38093e-06	5.68832e-06	3.09199e-06	1.21723e-07	2.813e-06	1.46579e-06	1.90291e-06	3.26894e-06
meta_286	Tridecanedioic acid	0.000607813	0.000131167	0.00010985	0.000114545	0.000193316	0.000308909	9.22885e-05	8.72489e-05	0.000122767	0.000114463	0.000149988	0.000169749	0.000110803	0.000407629	0.0002687	0.000200843	0.000261259	0.000174487	0.000329083	0.000115865	0.000243444	0.000350814	0.000322677	0.000269181	0.000189489	0.00038969	0.000133106	0.000116918	0.000100717	0.00016236	0.000119503	0.000139711	0.0001308	0.000130264	0.000136881	0.000130298	0.000143115	0.000159364	0.000131593	0.000132656	0.000122256	0.00012088	0.000140497	0.000120191	0.000109262	0.000130685	0.000127467	0.000123616
meta_289	Taurolithocholic acid	0.000210733	0.00067154	0.000978555	0.000189713	0.000159066	0.000636635	0.000251053	0.000583522	0.000332516	0.000959256	0.000161079	0.000892796	0.000179295	0.000380724	0.00203668	0.00135127	0.000277939	0.000640171	0.000690678	0.000196612	0.00315209	0.00017556	0.00309206	0.000158505	0.000311197	0.000299906	0.000925347	0.00108664	0.00501385	0.000436009	0.00026714	0.000644702	3.78881e-05	0.000251796	0.000484712	0.00152551	0.000317293	0.000669994	0.00013168	0.000183131	0.000107421	0.000492193	0.000161058	3.73405e-05	0.00111751	0.000399828	7.78307e-05	0.00306737
meta_296	9(S),12(S),13(S)-TriHOME	9.26012e-06	9.52216e-06	6.84782e-06	5.41004e-06	6.72139e-06	7.86208e-06	5.28706e-06	1.32166e-05	6.71033e-06	9.37225e-06	4.20354e-06	6.68132e-06	9.76407e-06	4.60127e-06	4.66699e-06	6.60759e-06	8.00551e-06	4.52928e-05	1.25881e-05	9.66728e-06	6.36851e-06	5.75503e-06	1.28316e-05	9.25214e-06	7.3886e-06	1.67812e-05	8.29719e-06	6.13682e-06	6.37332e-06	5.75096e-06	2.1615e-05	6.28776e-06	6.66386e-06	3.44512e-06	5.24818e-06	4.81252e-06	5.93051e-06	6.63151e-06	4.46438e-06	5.97029e-06	4.15614e-06	1.41192e-05	5.63771e-06	4.04459e-06	3.20223e-06	5.16522e-06	2.90839e-06	5.24796e-06
meta_297	20-COOH-AA	6.8333e-05	3.00178e-05	5.81351e-05	3.7516e-05	4.02284e-05	4.28291e-05	2.45017e-05	3.62157e-05	4.37931e-05	5.18021e-05	5.4087e-05	4.6711e-05	4.06117e-05	3.526e-05	2.97971e-05	6.64007e-05	3.02521e-05	3.06253e-05	5.76073e-05	3.44527e-05	5.17071e-05	4.19166e-05	4.37675e-05	4.95934e-05	3.19637e-05	3.08946e-05	6.58023e-05	2.73293e-05	5.81482e-05	5.33914e-05	2.23786e-05	1.33214e-05	8.70273e-06	2.96656e-06	1.06759e-05	8.05081e-06	1.39426e-05	7.39307e-06	9.66263e-06	9.75444e-06	8.76827e-06	9.04906e-06	9.83242e-06	6.6263e-06	7.04114e-06	1.23074e-05	1.09451e-05	8.63321e-06
meta_310	Glu-Gln	0.000155602	0.000193367	0.000180923	0.000112571	0.000106583	0.000155196	0.000122625	0.00016627	7.73904e-05	8.10013e-05	0.000124438	0.000146876	0.000244616	0.000202216	0.000141418	0.000133573	0.000180536	5.56998e-05	0.000141657	0.000172056	0.000155334	0.000107986	0.00016372	0.000155716	9.10385e-05	0.000122208	0.00019417	0.000138902	0.000152091	0.000126333	9.56615e-05	4.03334e-05	2.60404e-05	2.85637e-05	1.94067e-05	4.57987e-05	5.50882e-05	3.54062e-05	2.0798e-05	1.25103e-05	3.92725e-05	2.36057e-05	2.96311e-05	2.79515e-05	3.11211e-05	2.29347e-05	4.25089e-05	1.3873e-05
meta_312	Ethionamide	0.00108663	0.000571298	0.00126773	0.000834447	0.000693279	0.000954764	0.000759553	0.000447495	0.000892788	0.000669893	0.000812774	0.000358878	0.000723241	0.000465317	0.000454281	0.000691995	0.000861783	0.000702005	0.000660143	0.00114152	0.00101685	0.00115605	0.000470458	0.000969695	0.000719559	0.000440763	0.0010462	0.000514058	0.000413356	0.000516027	0.000405034	0.00131477	0.00155834	0.0016393	0.00156577	0.00183785	0.00162564	0.00195248	0.00151053	0.00138309	0.00167515	0.00182415	0.00167866	0.00149257	0.00150144	0.00196032	0.00148928	0.00130392
meta_314	FFA(16:2)	0.00147033	0.00167849	0.00129629	0.00151207	0.00103328	0.00155356	0.0012981	0.00177632	0.00119039	0.00139596	0.00135212	0.0015551	0.00142003	0.00186085	0.00201111	0.00148386	0.0024202	0.00234569	0.00249874	0.00247691	0.00140012	0.00123277	0.00119348	0.00164944	0.00180752	0.00153524	0.00167404	0.00138505	0.00145297	0.00149151	0.00130968	6.37266e-07	1.04527e-06	7.23277e-07	5.27941e-07	1.36227e-06	9.188e-07	9.74604e-07	7.9889e-07	1.28657e-06	7.87895e-07	6.94725e-07	7.78482e-07	7.51061e-07	9.60916e-07	8.16699e-07	9.89069e-07	1.0475e-06
meta_315	(R)-(-)-Mandelic acid	2.36467e-05	7.05406e-05	3.92649e-05	2.04443e-05	2.85934e-05	4.13166e-05	2.35345e-05	3.09768e-05	2.16972e-05	6.11923e-05	1.26227e-05	8.10902e-05	0.000221221	1.96261e-05	2.70475e-05	0.000116994	6.47795e-05	0.000100679	6.84774e-05	1.70074e-05	4.18118e-05	6.24135e-05	2.95739e-05	3.12455e-05	2.18039e-05	2.02038e-05	2.27164e-05	3.70649e-05	2.44468e-05	6.62636e-05	0.000175922	1.58841e-06	3.06976e-06	1.20711e-06	2.17107e-06	4.46882e-06	1.7433e-06	1.80758e-06	1.61651e-06	7.15838e-06	4.3379e-06	3.1812e-06	4.10893e-06	3.76805e-07	2.56383e-06	1.42099e-06	2.67262e-06	7.00157e-06
meta_318	2-Hydroxyadipic acid	8.63185e-05	7.18165e-05	3.56275e-05	7.18011e-05	4.4428e-05	6.36766e-05	6.08592e-05	4.69387e-05	4.49191e-05	4.45043e-05	5.32112e-05	5.19997e-05	5.63659e-05	5.82002e-05	4.77293e-05	4.96015e-05	4.13533e-05	5.17335e-05	5.03751e-05	0.000121051	8.1979e-05	0.000112024	5.15492e-05	5.18104e-05	3.18003e-05	9.04274e-05	5.41113e-05	5.95282e-05	6.82268e-05	4.95529e-05	3.6081e-05	6.71757e-06	1.82493e-05	6.79255e-06	1.26404e-05	4.07453e-06	1.04484e-05	9.95135e-06	6.01149e-06	5.42998e-06	1.1028e-05	7.50394e-06	5.09019e-06	3.91961e-06	6.1331e-06	1.75307e-05	1.25376e-05	4.71313e-06
meta_319	2-Hydroxyhexanoic acid	0.000341127	0.000420323	0.000172894	0.00023859	0.000290204	0.000183637	0.000266476	0.000597437	0.00038421	0.000399159	0.000644519	0.000342061	0.000535803	0.00101643	0.000338081	0.000280974	0.00033977	0.000550123	0.000287838	0.000466463	0.000315373	0.000356184	0.000316863	0.000233937	0.000612262	0.000239467	0.000289252	0.000546109	0.000480825	0.000263868	0.000399593	3.04032e-05	2.67669e-06	8.57735e-06	5.10935e-06	5.66251e-06	8.611e-06	0.000137912	2.92158e-06	6.12478e-06	8.07009e-06	7.91271e-06	6.64325e-06	9.15772e-06	2.52795e-06	4.07246e-06	2.28845e-06	2.72616e-06
meta_321	3-Phenoxybenzoic acid	4.34767e-06	1.60232e-05	7.69877e-06	9.78772e-06	6.8788e-06	1.53436e-05	6.15251e-06	7.54676e-06	1.1683e-05	4.77921e-06	7.89929e-06	1.04955e-05	3.90913e-06	1.03564e-05	9.63713e-06	8.95654e-06	8.80455e-06	1.13043e-05	6.1894e-06	9.55317e-06	1.20723e-05	9.80596e-06	7.31444e-06	1.51087e-05	1.62831e-05	8.08018e-06	1.71995e-05	3.38209e-06	5.72488e-05	7.45224e-06	3.80348e-06	4.85334e-06	5.97197e-06	5.42049e-06	4.48801e-06	6.17519e-06	4.78069e-06	8.56167e-06	6.02603e-06	5.21674e-06	4.50105e-06	5.1299e-06	6.91118e-06	2.20342e-05	5.37782e-06	5.60844e-06	4.95339e-06	5.82228e-06
meta_324	Acetylvaline	0.000123838	0.000101957	0.000118877	0.000102633	8.59793e-05	0.000105618	6.86252e-05	9.08861e-05	0.000127762	0.000112001	0.000127634	0.000170154	0.000127991	0.000108718	0.000101566	0.000235526	0.000119339	0.000101295	0.000127742	0.000110724	0.000104471	0.000112158	9.95944e-05	0.000112882	0.000107763	0.000112925	0.000111281	0.000159318	0.00023503	0.000108181	0.000102711	5.30206e-06	5.21912e-06	4.516e-06	6.22531e-06	6.7426e-06	4.92979e-06	5.93585e-06	4.619e-06	5.70209e-06	6.33921e-06	5.02178e-06	7.64331e-06	4.87347e-06	5.86198e-06	4.57789e-06	5.70205e-06	6.4299e-06
meta_333	Octadecanedioic acid	0.000225519	8.73419e-05	0.000131095	0.000143034	0.00012501	0.000282798	5.5254e-05	0.000193967	0.000195911	0.000138471	0.000123763	0.000195869	0.000121018	0.000201394	0.000120102	0.00010994	9.89018e-05	6.23224e-05	0.00015736	9.39502e-05	0.00016475	5.68629e-05	0.00013732	7.61415e-05	0.000186891	0.000127328	0.000135938	0.000120952	0.000246284	0.000184942	0.000140543	0.00010656	0.000281902	0.000132948	0.000310179	5.51368e-05	0.000123727	0.000186069	0.000180063	7.24461e-05	0.000153037	0.000219646	0.000146659	0.000119526	0.000187365	9.0376e-05	0.000201356	0.000126746
meta_336	Traumatic acid	7.2503e-05	7.46551e-05	5.57842e-05	9.3619e-05	0.000143287	4.18375e-05	3.05879e-05	1.75884e-05	0.000168741	0.000351507	0.000100659	4.60287e-05	4.47212e-05	4.95344e-05	0.000113728	7.26642e-05	3.73459e-05	8.18869e-05	0.0001318	7.39564e-05	5.85507e-05	0.000125485	6.84324e-05	0.000170487	7.42445e-05	0.000155196	7.34231e-05	4.26994e-05	8.15425e-05	8.96315e-05	5.92681e-05	2.98294e-06	2.94173e-05	6.70846e-06	1.26688e-05	2.33799e-05	4.20458e-06	9.05485e-06	5.41839e-06	3.34453e-06	6.09677e-06	4.96741e-06	7.48519e-06	5.37076e-06	6.01647e-06	6.74494e-06	4.85091e-06	2.92521e-06
meta_339	LPA(16:0/0:0)	0.000436782	0.000382729	0.000647977	0.0011582	0.000773709	0.000715284	0.000804414	0.000230436	0.00058921	0.000890788	0.00067435	0.000529766	0.000730674	0.000584511	0.000485879	0.000322285	0.000722241	0.00034953	0.000410923	0.000531858	0.00054589	0.000378831	0.000450193	0.0005958	0.00081661	0.000348052	0.00101235	0.000865581	0.000772514	0.000663255	0.000987553	0.000424047	0.000350415	0.000579366	0.000416037	0.000407026	0.000516384	0.000361159	0.000397935	0.000530206	0.000499833	0.000579842	0.00032228	0.000886419	0.000568777	0.000546181	0.000731028	0.000412632
meta_342	Glu-Val	0.000149136	0.000157228	0.000172612	0.00010912	0.000181403	9.31618e-05	0.000142584	0.000122991	0.000145167	0.000196028	0.000189077	0.000244772	0.000221089	0.000170116	0.000151826	0.00024178	0.000173675	0.00014877	0.000164129	0.000121351	0.000202268	0.00014929	0.000161439	0.000150284	0.000163835	0.000149833	0.000157953	0.000212441	0.000203594	0.000141807	0.000126785	8.47026e-05	6.18787e-05	5.01681e-05	8.05776e-05	7.88397e-05	4.86247e-05	6.32072e-05	4.50248e-05	4.1197e-05	9.43111e-05	8.35114e-05	7.14163e-05	5.02347e-05	6.04865e-05	5.37938e-05	8.64832e-05	5.45118e-05
meta_344	Glu-Tyr	1.08641e-05	1.07386e-05	9.61021e-06	1.01051e-05	6.97982e-06	1.14027e-05	9.73038e-06	9.14948e-06	8.5473e-06	7.53967e-06	1.01253e-05	1.04592e-05	9.68024e-06	1.098e-05	8.80756e-06	9.50547e-06	1.67446e-05	1.78339e-05	1.13633e-05	1.12135e-05	1.05354e-05	8.15266e-06	1.0349e-05	1.49121e-05	1.04541e-05	1.26009e-05	1.17109e-05	9.20963e-06	1.0214e-05	1.09003e-05	6.85951e-06	2.0334e-05	2.08372e-05	1.92481e-05	2.02767e-05	2.17274e-05	1.85208e-05	2.44789e-05	2.43723e-05	2.0379e-05	2.23019e-05	1.71145e-05	2.61091e-05	1.88044e-05	1.70832e-05	1.95407e-05	2.14339e-05	1.82311e-05
meta_345	LPA(18:1/0:0)	0.000125791	6.92648e-05	0.000218543	0.0002001	0.00020556	0.000205491	0.000148691	0.000113079	0.000163527	0.000159347	0.000291384	0.000116726	0.000173771	0.000202689	0.000138676	7.22038e-05	0.000291062	0.000119467	0.000188047	0.000207561	0.000108571	0.000130804	0.000128836	0.000126428	0.000240805	0.000114723	0.000204574	0.000273898	0.000247296	0.000335331	0.000284663	1.47533e-05	1.44643e-05	1.35807e-05	1.13987e-05	1.26288e-05	1.88593e-05	1.20816e-05	1.17514e-05	1.30975e-05	1.41688e-05	2.08809e-05	1.77831e-05	1.99093e-05	1.97364e-05	1.4053e-05	1.49362e-05	1.76496e-05
meta_351	L-threo-3-Methylaspartate	0.000461862	0.00144578	0.000764638	0.000721895	0.000743065	0.000906829	0.000788473	0.000459153	0.000329821	0.000836982	0.000700671	0.0006532	0.00146507	0.000853798	0.00103774	0.000819751	0.000596975	0.000657752	0.000636268	0.000299854	0.000981001	0.000590471	0.0008748	0.000828734	0.000491785	0.000374756	0.000723946	0.000725337	0.000752203	0.000584619	0.000622976	0.000139363	0.000133906	0.000122534	0.000157601	0.000176897	9.0436e-05	0.000195114	0.000175076	0.000191989	0.000131833	9.7937e-05	0.000197321	0.000182381	0.000127174	0.000180212	0.000141243	0.000165673
meta_352	FAHFA(8:0/10:0)	1.46311e-05	1.00514e-05	2.09816e-05	1.92434e-05	6.8588e-06	7.10524e-06	1.79043e-05	2.8751e-05	4.87425e-06	1.20911e-05	3.79843e-05	2.59598e-05	5.78163e-05	7.78552e-05	1.05652e-05	8.27889e-05	0.000233163	8.72872e-06	6.10804e-06	7.48686e-06	2.11206e-05	5.95374e-06	3.04736e-06	4.0296e-06	5.90109e-06	2.26299e-05	3.49716e-05	5.08446e-05	1.72525e-05	1.29064e-05	1.21816e-05	2.06903e-05	1.39651e-05	3.41407e-06	7.66064e-06	1.07385e-05	5.95511e-06	1.29808e-05	3.70226e-05	2.71134e-05	1.35291e-05	4.6371e-06	8.7286e-06	7.87884e-07	2.17534e-05	2.72991e-05	8.35153e-06	1.42489e-05
meta_353	Leu-Ile	1.40063e-05	1.80108e-05	3.0787e-05	4.65501e-05	1.11899e-05	2.87864e-05	7.01229e-06	6.56468e-06	1.19529e-05	1.48662e-05	1.75266e-05	1.1637e-05	8.692e-06	1.37921e-05	1.1136e-05	1.92251e-05	2.00442e-05	4.49379e-05	1.80164e-05	1.10383e-05	2.42476e-05	2.3883e-05	1.02427e-05	2.13695e-05	2.10935e-05	1.45401e-05	6.53865e-06	9.15408e-06	5.86781e-05	1.84328e-05	2.66784e-05	8.41044e-06	4.64837e-06	1.60605e-05	1.14065e-05	4.67771e-06	4.50494e-06	2.88439e-06	9.59918e-06	4.90816e-06	6.04129e-06	2.1196e-06	2.08288e-06	5.17431e-06	2.65174e-06	4.83792e-06	3.42029e-06	1.62015e-06
meta_355	His-Ser	0.000731951	0.000294605	0.000414376	0.000663261	0.000563017	9.68349e-05	0.000512347	0.000448414	0.000124241	0.000551725	0.000729634	0.00180736	0.000231148	0.000511042	0.000307255	0.000844759	8.61145e-05	3.43227e-06	0.000342199	0.0013024	0.000184001	0.000438759	0.000218699	0.000293965	2.38069e-05	0.000285816	0.000927125	0.000426037	0.00113927	0.000256897	4.26467e-05	8.42137e-05	0.000230001	4.27445e-05	6.93625e-05	3.67743e-05	1.43191e-05	8.92899e-05	2.20074e-05	2.39559e-05	3.96057e-05	1.83366e-05	7.50413e-05	2.47337e-05	4.49802e-05	5.85717e-05	4.24198e-05	3.60712e-05
meta_357	2-Octanamidoacetic acid	1.55372e-05	4.94754e-06	5.47576e-06	2.18842e-05	1.06202e-05	2.66894e-05	5.7229e-06	1.08064e-05	1.09607e-05	9.44427e-06	1.59468e-05	1.30453e-05	1.19506e-05	1.40532e-05	4.51439e-06	9.17311e-06	9.74377e-06	8.92556e-06	7.93608e-06	9.21143e-06	1.46664e-05	5.36545e-06	5.14869e-06	7.27219e-06	5.81944e-06	1.04384e-05	1.20565e-05	7.38553e-06	1.31775e-05	1.23907e-05	6.31173e-06	3.46653e-06	3.69704e-06	2.79207e-06	2.9526e-06	2.94945e-06	2.91353e-06	2.76106e-06	2.81878e-06	3.08154e-06	3.0848e-06	3.85082e-06	2.84905e-06	3.14759e-06	4.51331e-06	3.25422e-06	3.46188e-06	3.04252e-06
meta_360	L-Tyrosine	0.000392404	0.000480804	0.000434168	0.00039902	0.000366386	0.000312637	0.000324902	0.001538	0.000345336	0.00026723	0.000430048	0.000405025	0.000607329	0.000515607	0.000340131	0.0004962	0.000458891	0.000365455	0.000484823	0.000292061	0.000554644	0.000415927	0.000540055	0.000381085	0.000254955	0.000438472	0.000390535	0.000724702	0.000493499	0.00042683	0.000418238	0.00878287	0.0106656	0.0108516	0.00937597	0.0105191	0.00886939	0.0106902	0.00857826	0.0104775	0.0118754	0.00710456	0.0122892	0.00830107	0.0109774	0.0107291	0.0111129	0.0115907
meta_362	L-Ornithine	0.000468966	0.000424843	0.000576188	0.000285381	0.0005339	0.000379765	0.00321029	0.000415646	0.000427761	0.000411338	0.000372594	0.000360042	0.00069875	0.000371903	0.000276862	0.000423637	0.000449269	0.000482214	0.000577608	0.000355674	0.000490007	0.000358891	0.0004896	0.000484695	0.000456786	0.000333321	0.000472637	0.000421779	0.000596771	0.000440513	0.000239301	0.00040381	0.000346815	0.000238605	0.000289756	0.00032176	0.000241868	0.000370442	0.000231269	0.00036875	0.000272963	0.000298398	0.000424509	0.000328933	0.000279463	0.000297132	0.000376659	0.000263079
meta_366	L-Phenylalanine	0.0182552	0.0161516	0.0180319	0.0129683	0.0147557	0.0143148	0.0140416	0.0231555	0.0213652	0.016532	0.0187857	0.0174066	0.0215573	0.0170396	0.016213	0.0222425	0.0182066	0.0172994	0.0211028	0.0136544	0.0184457	0.0160618	0.0181483	0.020353	0.0168435	0.0170406	0.0167336	0.0185706	0.015093	0.0170873	0.0157684	0.0459219	0.0464694	0.0444565	0.0413445	0.0473003	0.0463274	0.0503295	0.0478608	0.0489253	0.0422517	0.0427554	0.0514372	0.0389866	0.0407032	0.0479006	0.0455164	0.0414083
meta_372	L-Homocystine	0.000134378	0.000188643	0.000105939	0.000110746	8.06061e-05	0.000162257	8.34491e-05	0.000144098	8.06287e-05	0.000169265	0.00013678	8.95379e-05	0.000111416	0.000169962	0.000126303	0.000120584	0.000261383	0.000228105	0.000132156	0.000169753	0.000176872	0.000126059	9.9828e-05	0.000280371	0.00010534	0.000152411	0.000231196	0.000113782	0.000149745	0.000176703	0.000116442	4.48811e-06	4.53737e-07	2.66154e-06	1.9213e-06	3.4018e-06	7.91698e-06	1.24794e-06	2.89747e-06	1.00905e-06	2.45946e-06	1.33184e-06	3.02941e-06	8.34632e-07	7.44861e-07	1.67277e-06	1.24584e-06	1.40887e-06
meta_375	Nα-Acetyl-L-Arginine	1.08473e-05	7.18164e-06	1.06159e-05	1.26805e-05	4.73882e-05	9.40343e-06	7.84944e-05	1.18878e-05	1.30388e-05	6.40105e-06	2.42284e-05	8.34658e-06	1.43225e-05	1.09689e-05	8.54987e-06	1.18157e-05	1.99304e-05	6.77263e-06	1.55427e-05	1.17817e-05	1.53807e-05	1.13354e-05	7.934e-06	7.23068e-06	6.01128e-06	1.55729e-05	9.04902e-06	2.29287e-05	2.17024e-05	1.23763e-05	7.63932e-06	2.09232e-05	2.48016e-05	2.93826e-05	2.05544e-05	2.34293e-05	2.68798e-05	3.39602e-05	1.97963e-05	2.39403e-05	2.34242e-05	2.22513e-05	2.38086e-05	1.90581e-05	2.31281e-05	1.9909e-05	2.01665e-05	1.83585e-05
meta_376	Phenylacetyl-L-Glutamine	0.00790764	0.00405401	0.0179067	0.00153125	0.00941118	0.0032179	0.00557852	0.00110849	0.00186505	0.0131362	0.000970635	0.0115713	0.00231951	0.00276267	0.00234649	0.0270105	0.00946205	0.00998963	0.0254172	0.00790538	0.00359412	0.0119604	0.00158844	0.0114901	0.00328695	0.0041555	0.00461639	0.00682262	0.00248517	0.0109322	0.00685327	0.000653026	0.000121103	0.000114465	0.00183714	0.000495961	0.000451356	0.000300207	0.000515502	0.00213989	0.00583584	0.00121265	0.00111694	0.000329304	0.000540741	0.000443498	0.00149721	0.000779866
meta_382	P-Coumaric Acid	0.00203951	0.00281982	0.00254559	0.00267281	0.00216654	0.00192271	0.00193442	0.00597429	0.00224274	0.00146311	0.0022841	0.00271995	0.00375072	0.00330964	0.00254551	0.002884	0.00289719	0.00154013	0.00241771	0.00172238	0.00321431	0.00227873	0.00342655	0.0022178	0.00190789	0.00216432	0.00157776	0.00813239	0.00277043	0.00188207	0.00240675	0.000829349	0.000733066	0.000706734	0.000657973	0.000783098	0.000528657	0.000795156	0.000728746	0.000716633	0.000948114	0.000625773	0.000796573	0.000595184	0.000752468	0.000731099	0.000703428	0.00082727
meta_383	2-Methoxybenzoic Acid	0.000105375	0.000109238	9.45801e-05	0.000101266	3.37726e-05	6.50719e-05	5.92665e-05	3.23091e-05	5.6047e-05	4.83705e-05	4.20844e-05	3.15597e-05	0.000103624	0.000106649	5.12566e-05	0.000117584	0.000162372	0.000122526	0.000128214	0.000118631	5.24817e-05	6.38414e-05	3.6992e-05	8.99932e-05	8.39142e-05	2.12168e-05	8.5664e-05	6.27109e-05	0.000103445	9.20988e-05	0.000124006	4.51693e-05	4.83867e-05	6.66944e-05	5.63444e-05	6.03691e-05	5.05328e-05	5.42006e-05	4.78705e-05	3.95453e-05	5.49562e-05	6.25674e-05	4.89116e-05	4.81924e-05	5.10473e-05	4.9791e-05	2.06443e-05	3.18329e-05
meta_384	1,4-Dihydro-1-Methyl-4-Oxo-3-Pyridinecarboxamide	0.000875353	0.000786035	0.000857093	0.000763212	0.00129061	0.00161817	0.00137456	0.000237108	0.00119231	0.00168288	0.00151527	0.00146423	0.000302729	0.0015497	0.00164023	0.000977001	0.00206155	0.00102664	0.00125012	0.000918716	0.00164514	0.00430223	0.00158145	0.000533344	0.00118517	0.00134903	0.000439374	0.00147683	0.00067265	0.00102391	0.000585579	0.00057212	0.000526435	0.000454884	0.000614867	0.000375885	0.000177474	0.00103742	0.000684648	0.000395779	0.000376651	0.000303798	0.00048994	0.000344315	0.000279833	0.000459996	0.000295802	0.000496251
meta_385	1-Methylhistidine	5.44568e-05	1.25639e-05	9.84692e-06	6.51851e-05	0.000108042	8.92977e-06	2.02932e-05	2.98388e-05	2.63602e-05	8.7792e-05	1.2652e-05	9.59587e-06	7.55194e-06	4.8708e-05	1.52276e-05	3.84465e-05	1.14325e-05	1.61037e-05	1.40105e-05	8.05548e-05	1.55615e-05	1.63778e-05	9.49043e-06	1.59691e-05	5.11406e-05	2.86384e-05	5.18205e-05	1.05797e-05	1.36454e-05	7.26111e-06	2.96266e-05	0.00027609	0.000213143	0.000105556	0.000149185	0.000209453	0.000104602	0.000144032	0.00013485	0.000185593	0.000125933	0.000256656	0.000349704	0.000105646	0.000177021	0.000120844	0.000184301	0.00018549
meta_386	2-Hydroxy-6-Aminopurine	7.07988e-05	0.000117741	3.52509e-05	9.94733e-05	5.90391e-05	3.42107e-05	2.47486e-05	4.86941e-05	5.48465e-05	6.45171e-05	3.16166e-05	0.000130703	3.99327e-05	7.37929e-05	4.87418e-05	4.33676e-05	0.00018284	0.000116284	4.78759e-05	2.67724e-05	3.89832e-05	5.11028e-05	3.49297e-05	5.4855e-05	3.56783e-05	6.08021e-05	3.91901e-05	6.17273e-05	6.12522e-05	9.00353e-05	8.0052e-05	1.95634e-06	3.03258e-06	2.38578e-06	1.16004e-06	9.09808e-07	1.15887e-06	4.25488e-06	6.10112e-06	2.9419e-07	3.81249e-07	1.91509e-07	1.55334e-06	3.60321e-07	1.68045e-07	2.89887e-07	1.86615e-07	2.84826e-07
meta_387	5,6-Dihydro-5-Methyluracil	0.000218117	0.000188425	0.000304707	0.000213839	0.000139171	0.000181572	0.000163557	0.00112153	0.000174939	0.000148003	0.000189438	0.000193944	0.000319587	0.000194105	0.000287453	0.000256234	0.000222342	0.000196075	0.000242122	0.000255697	0.000269411	0.000178054	0.000188075	0.00020475	0.0001832	0.00017172	0.000237099	0.000407379	0.000198872	0.000212071	0.00022111	2.24695e-05	1.6748e-05	2.0732e-05	2.26794e-05	4.59335e-05	2.22369e-05	1.93805e-05	1.83485e-05	2.16933e-05	4.51055e-05	2.85176e-05	4.31304e-05	3.95756e-06	2.94073e-05	1.65656e-05	2.5741e-05	2.4634e-05
meta_388	Adenine	3.09527e-05	3.5437e-05	3.13927e-05	3.38522e-05	2.03706e-05	3.90043e-05	2.4168e-05	3.90837e-05	4.26789e-05	2.4974e-05	4.08472e-05	4.05689e-05	2.59935e-05	3.71047e-05	2.84044e-05	3.31512e-05	7.85803e-05	5.92809e-05	5.64287e-05	3.69885e-05	3.4829e-05	4.66666e-05	3.36774e-05	6.06064e-05	3.28445e-05	5.27569e-05	4.2834e-05	2.55657e-05	3.06317e-05	2.97968e-05	2.93417e-05	0.000206093	0.00019436	0.000215454	0.000166486	0.000225537	0.000119561	0.000232307	0.000202119	0.00019746	0.000273787	0.000177138	0.000233763	0.00017108	0.000216942	0.000227007	0.000216196	0.000235846
meta_389	Adenosine	0.000100759	8.82097e-05	4.15293e-05	0.000114304	4.8945e-05	7.00136e-05	5.7137e-05	2.93095e-05	7.94082e-05	5.78824e-05	3.55821e-05	7.42211e-05	6.23641e-05	7.29461e-05	3.76909e-05	6.9423e-05	0.000118039	0.000124339	7.8151e-05	0.0264242	9.54037e-05	7.28347e-05	9.10467e-05	6.2679e-05	6.07591e-05	8.93567e-05	9.75878e-05	6.20911e-05	7.14475e-05	5.92991e-05	5.88491e-05	1.29239e-05	8.64099e-06	1.03628e-05	1.52492e-05	1.33491e-05	1.46754e-05	1.41335e-05	1.30045e-05	9.72644e-06	6.91389e-06	8.08138e-06	3.0876e-06	5.92909e-06	1.0595e-05	9.13026e-06	1.08322e-05	8.84083e-06
meta_392	Guanosine	0.000369468	0.000609277	0.000125454	0.000558909	0.00031482	5.25804e-05	0.000132381	3.77713e-05	8.76688e-05	0.000328747	0.000116262	0.000258488	5.68432e-05	0.000299544	0.000122043	0.000171651	0.00132412	0.000526677	0.00035366	2.34774e-05	0.000106204	0.000296734	6.17572e-05	0.000248125	0.000175666	0.000238335	3.20177e-05	8.17732e-05	0.000395062	0.000479275	0.000503835	0.00015942	0.000167181	6.95083e-05	0.000166005	4.77315e-05	3.50409e-05	0.000181591	0.000167442	2.90881e-05	3.99591e-05	1.57738e-05	3.59189e-05	1.0181e-05	1.10962e-09	1.19645e-09	5.2029e-06	4.81883e-06
meta_393	Purine	0.00180329	0.00160083	0.00183328	0.00135686	0.00154426	0.00142164	0.00147406	0.0025341	0.00228446	0.00175436	0.00193267	0.00186829	0.00221343	0.00171484	0.00158696	0.00239816	0.0017281	0.00154207	0.00211296	0.00131518	0.00190149	0.00157079	0.00181931	0.0018854	0.00169083	0.00170832	0.00164416	0.0018937	0.00149515	0.00185523	0.0016566	0.000199146	0.000199248	0.000169563	0.000195067	0.000214031	0.000165353	0.000187155	0.00021819	0.000217624	0.000199878	0.000176879	0.000226076	0.000153638	0.000164285	0.000178192	0.000172976	0.000175664
meta_394	Thymine	0.000152033	0.000123863	0.000135169	0.000127983	9.275e-05	0.000120908	0.000127881	0.000137103	0.000163227	0.000117887	0.00018294	0.000168289	0.000149541	0.000127079	0.000103568	0.000175165	0.000136267	0.000114654	0.000144003	0.000139451	0.000130123	0.000126075	0.000132327	0.000181389	0.000122422	0.000151485	0.000145627	0.000176775	0.000132996	0.0001687	8.60579e-05	1.46748e-05	1.74083e-05	1.32038e-05	1.47766e-05	2.58732e-05	1.17496e-05	1.48337e-05	1.73233e-05	2.12153e-05	1.66375e-05	1.44417e-05	1.45424e-05	1.8219e-05	1.72804e-05	1.10987e-05	1.23174e-05	1.91242e-05
meta_395	Uracil	0.000455847	0.000158034	0.000301815	0.000347116	0.000211254	0.000355861	0.000343384	0.000153977	0.000336956	0.000290815	0.000407871	0.000337892	0.000287029	0.000367243	0.000276432	0.000277554	0.000483722	0.000210251	0.000343515	0.000231138	0.000399921	0.000343128	0.000355581	0.00025855	0.000196974	0.000301915	0.000313222	0.00017495	0.000225316	0.000272425	0.000219431	0.00015134	0.000169456	0.000166348	0.000123418	0.000121673	0.000107372	0.000172486	0.000224466	0.000173362	0.00012683	8.46989e-05	0.000100691	0.000146264	0.000115834	0.000113825	0.000106746	0.000165913
meta_398	Nicotinamide	0.000615331	0.000390062	0.000493167	0.000523796	0.00116359	0.000629546	0.000499728	0.000725616	0.000625492	0.000798801	0.000571546	0.000922448	0.00112209	0.00128824	0.00128285	0.00125045	0.000896246	0.00068797	0.000601458	0.000887432	0.00133175	0.001155	0.00114226	0.000609728	0.00105121	0.000583167	0.00152212	0.001074	0.000661961	0.000682964	0.000698984	0.000261295	0.00049628	0.000109442	0.000261508	0.00027192	7.03075e-05	0.000240877	0.000262247	0.000214458	4.75007e-05	4.63649e-05	0.000229247	0.000107962	4.29656e-05	8.02873e-05	6.31495e-05	8.73046e-05
meta_400	Riboflavin	4.50301e-05	2.30382e-05	4.54726e-05	0.00164429	0.000431545	9.29103e-05	4.11964e-05	0.000120682	5.63289e-05	0.000482262	0.000161819	0.00036487	3.98889e-05	9.49323e-05	5.8742e-05	0.000135512	4.34883e-05	9.24101e-05	0.000216873	2.3532e-05	0.000210313	0.000146129	9.61248e-05	4.25524e-05	7.62679e-05	6.79326e-05	4.25926e-05	4.94291e-05	1.8897e-05	9.19323e-05	0.000100689	2.91013e-05	7.31688e-05	1.88909e-05	4.35411e-05	3.38992e-05	3.69351e-05	5.53297e-05	2.26711e-05	2.19747e-05	2.62197e-05	5.03784e-05	1.49116e-05	3.48829e-05	6.69716e-05	6.14977e-05	1.65253e-05	4.36435e-05
meta_401	Trigonelline	5.91026e-05	0.000105586	0.000135039	9.58415e-05	0.000186671	0.000278111	8.82369e-05	6.21745e-05	6.98974e-05	7.23053e-05	0.000413039	0.000521542	7.98728e-05	0.000106849	4.52784e-05	0.000228539	8.2577e-05	0.000139869	0.00011493	8.2479e-05	9.78416e-05	6.46328e-05	8.33421e-05	0.000135007	0.000112918	7.32064e-05	9.37825e-05	4.20622e-05	0.000170429	0.000476618	6.61331e-05	3.40555e-05	4.2661e-05	2.3686e-05	3.56629e-05	4.84576e-05	1.68244e-05	2.63475e-05	2.58825e-05	7.06681e-05	2.18485e-05	4.10921e-05	4.64835e-05	4.77627e-05	1.52252e-05	7.87505e-05	1.53087e-05	7.63102e-06
meta_402	5-Hydroxytryptophol	5.79247e-05	5.847e-05	0.000678376	4.66409e-05	3.95086e-05	3.64341e-05	4.63833e-05	6.06655e-05	6.19043e-05	0.0001671	5.31733e-05	5.28688e-05	4.5245e-05	5.78957e-05	6.28793e-05	0.000169137	7.45705e-05	7.59704e-05	5.82821e-05	1.9e-05	4.73407e-05	3.06903e-05	4.49876e-05	6.04127e-05	1.96127e-05	4.27856e-05	6.01097e-05	2.66443e-05	7.1144e-05	2.56397e-05	1.89885e-05	4.48425e-05	4.57805e-05	4.48577e-05	4.68138e-05	4.40835e-05	4.23514e-05	6.19278e-05	4.29536e-05	3.9458e-05	5.12107e-05	4.51526e-05	4.32937e-05	4.6471e-05	4.6885e-05	4.42714e-05	3.88776e-05	4.27781e-05
meta_403	4-Guanidinobutyric Acid	0.00116679	0.00106558	0.000429623	0.000554384	0.00118954	0.000845222	0.00075596	0.000491842	0.000375417	0.00111873	0.000567987	0.000360878	0.00113213	0.0012753	0.000744959	0.00111205	0.000815905	0.00183953	0.000821847	0.00108162	0.00095894	0.00125776	0.000743182	0.00152836	0.00126926	0.00131833	0.0012801	0.000186106	0.00114291	0.0013078	0.000731849	0.000302038	0.000201041	0.000243744	0.000156873	0.000364833	0.000341471	0.000263639	0.000266514	0.0002155	0.000359222	0.000277243	0.000403976	0.000140973	0.000207918	0.000177367	0.000231196	0.000223585
meta_404	5-Aminovaleric Acid	0.00367018	0.00440846	0.00327645	0.00346324	0.00351792	0.00310628	0.00407597	0.00234833	0.00262551	0.00270554	0.00358406	0.00354518	0.00332635	0.00420188	0.00335455	0.00354171	0.00361699	0.00248891	0.00407564	0.00343992	0.00412414	0.00376623	0.00409163	0.0043768	0.00348742	0.00388103	0.00255322	0.00322325	0.0041231	0.00301923	0.00333839	5.21831e-06	7.17741e-06	3.09228e-06	6.72794e-06	1.18843e-05	9.66396e-06	6.97115e-06	4.95843e-06	6.59983e-06	6.51755e-06	1.15216e-05	5.91826e-06	9.31179e-06	9.86006e-06	6.86431e-06	9.6064e-06	8.94982e-06
meta_407	Dl-2-Aminooctanoic Acid	0.000107524	6.33306e-05	5.98918e-05	8.00344e-05	4.34656e-05	3.04473e-05	4.49788e-05	8.55153e-05	3.89672e-05	7.69524e-05	7.95892e-05	0.000103842	0.000116084	8.37609e-05	6.38128e-05	5.74172e-05	2.19186e-05	3.37213e-05	9.11708e-05	4.44715e-05	7.22194e-05	4.74537e-05	0.000119675	7.22147e-05	2.77189e-05	5.80867e-05	7.33063e-05	4.54807e-05	1.77398e-05	8.38851e-05	4.83686e-05	0.000198117	0.000522185	6.88323e-05	9.58835e-05	0.000176217	0.000371392	0.000493045	0.000162607	0.000188433	9.95968e-05	0.000568239	0.000332204	9.4825e-05	9.84403e-05	0.00010176	0.00027095	0.000221819
meta_409	Hippuric Acid	0.00252845	0.000124706	0.000562217	0.00064972	0.00258999	0.00106413	0.00105273	0.00010196	0.000192663	0.00390199	0.00019567	0.00352547	0.000200495	0.00103024	0.00237599	0.00523384	0.000233166	0.00757741	0.000981767	0.00104288	0.000784628	0.00221017	0.00572027	0.00190802	0.000962526	0.00440542	0.000814342	0.000995991	0.00340129	0.00222544	0.00205053	0.00109232	0.000103185	0.000410051	0.0017552	0.000428409	0.000170628	0.000609905	0.000482529	0.000640392	0.000582495	0.00197416	0.00856252	0.00266527	0.000601573	0.000566254	0.00157357	0.000617232
meta_410	Kynurenic Acid	0.000151273	0.000310987	0.000213235	9.91824e-05	0.000394104	0.000215963	0.000198019	0.000145658	0.00020894	0.000349328	0.000250122	0.000260292	0.000156224	0.000191385	0.00017512	0.000324813	0.000247307	0.000210572	0.000321568	0.000157903	0.000240375	0.00017798	0.000186485	0.000168613	0.000247114	0.000249993	0.000122489	0.000278605	0.000502694	0.000180899	0.000124793	0.000263392	9.46793e-05	0.000151509	6.00244e-05	0.000235053	5.3596e-05	9.07538e-05	0.000136007	0.000151973	0.000136342	7.70696e-05	0.000174989	5.40068e-05	0.000194442	9.42619e-05	0.000142245	0.000145201
meta_413	LPC(0:0/14:0)	0.00378789	0.00781212	0.00626607	0.0138178	0.00474596	0.0164352	0.00625656	0.00631534	0.0117454	0.0136648	0.0100911	0.00902487	0.00674714	0.00839469	0.00909662	0.00592977	0.0111326	0.00826548	0.00974523	0.003254	0.0081835	0.00680494	0.0105658	0.00549032	0.00950563	0.00898293	0.00743215	0.00957646	0.0107787	0.0129814	0.0102255	0.00323702	0.000712386	0.00506202	0.00323211	0.00261362	0.00643727	0.00267031	0.00296273	0.00359176	0.00387418	0.00301883	0.00308074	0.00416741	0.00349196	0.00298382	0.00295963	0.00289241
meta_420	L-Homoarginine	8.43524e-05	6.94784e-05	4.63681e-05	6.71602e-05	5.7732e-05	5.20958e-05	0.000149223	5.44504e-05	2.24944e-05	0.000130157	3.73427e-05	2.61962e-05	9.58516e-05	0.000116907	0.000122419	6.46482e-05	0.000249259	9.90386e-05	4.92444e-05	6.63316e-05	8.59116e-05	8.7461e-05	0.000116195	8.76314e-05	4.05338e-05	0.000108358	0.000114609	8.55739e-05	8.67339e-05	0.000123903	6.19845e-05	3.82159e-05	1.82948e-05	3.9267e-05	3.31405e-05	2.80009e-05	3.3039e-05	4.1253e-05	3.69464e-05	1.38635e-05	3.5413e-05	2.72423e-05	1.76527e-05	1.30761e-05	2.19174e-05	2.4861e-05	3.27771e-05	4.31376e-05
meta_424	5'-Deoxy-5'-(Methylthio) Adenosine	0.000177881	0.000159279	0.00020915	0.000204322	0.000102824	0.000118018	0.000161103	0.000327136	0.000190699	0.00021111	0.000301535	0.000288884	0.000200232	0.000224822	0.000195246	0.000296739	0.000211671	0.000211918	0.000226185	0.000137146	0.000178906	0.000177483	0.000200506	0.000209869	0.000139983	0.000137971	0.000150271	0.000477642	0.000185818	0.00022312	0.000163388	2.82329e-05	1.30163e-05	2.67967e-05	1.0575e-05	2.09813e-05	3.03879e-05	2.23619e-05	1.4184e-05	8.40066e-06	2.6948e-05	3.18219e-05	1.43804e-05	1.27134e-05	3.66728e-05	2.81711e-05	1.84004e-05	1.33091e-05
meta_426	FFA(18:3)	0.0010198	0.000505936	0.000513434	0.000657203	0.000437067	0.000340555	0.000566817	0.000340972	0.000412335	0.000610281	0.000476394	0.000656146	0.000480421	0.000178984	0.000458153	0.000651073	0.000912131	0.00140332	0.000749464	0.000734274	0.000388688	0.000488729	0.000224605	0.000790014	0.000458303	0.000816846	0.000625508	0.000609589	0.000435977	0.000423339	0.000387769	0.000829144	0.000675835	0.000776725	0.000551351	0.000570468	0.000484776	0.000755999	0.000309573	0.000458238	0.000431434	0.000321357	0.000202674	0.000656967	0.000650038	0.000904691	0.000309157	0.000298197
meta_431	Indole	0.00561035	0.00797316	0.00555333	0.00550863	0.0045823	0.00546468	0.00447095	0.00860358	0.00519229	0.00397252	0.00622502	0.00596643	0.00712578	0.00696802	0.00518217	0.00718259	0.00682952	0.00540219	0.00561346	0.00472828	0.00697539	0.00551726	0.00715201	0.00712718	0.00641137	0.00554518	0.00685681	0.00752822	0.00601348	0.00649104	0.00593533	0.000806193	0.000771735	0.000866981	0.000869169	0.0010652	0.000741225	0.000965678	0.00111391	0.000920423	0.000892812	0.000894168	0.000850309	0.000862692	0.000831485	0.000762393	0.000919042	0.000903522
meta_433	LPC(15:0/0:0)	0.00235229	0.00364019	0.0046997	0.00369946	0.00247781	0.00481386	0.00317463	0.00218869	0.00316568	0.00425833	0.00362318	0.00438052	0.00299606	0.00327074	0.00325837	0.00270696	0.00374943	0.00344209	0.00498759	0.00155502	0.00235778	0.00528882	0.00631247	0.00397489	0.00233968	0.0057558	0.00354728	0.00371864	0.00284908	0.00452428	0.00303252	0.0068888	0.00428625	0.00749671	0.00769679	0.00537219	0.00642789	0.00393606	0.00687377	0.00900155	0.00606131	0.00521838	0.0065377	0.0142409	0.00998507	0.00703049	0.00835078	0.00847376
meta_434	LPC(0:0/18:2)	0.0027206	0.00292853	0.00320767	0.00335166	0.00191962	0.00304908	0.002501	0.0016994	0.00496756	0.00281475	0.0030614	0.00241224	0.00417319	0.00277329	0.00225483	0.00127269	0.00218328	0.00158342	0.00262467	0.00221653	0.00307988	0.00237909	0.00360065	0.00408201	0.00319401	0.00381204	0.00468821	0.00301003	0.00399751	0.00399976	0.0034545	0.0156782	0.0142641	0.0127357	0.010775	0.0141326	0.0174381	0.0103907	0.0106394	0.0136251	0.010449	0.0134494	0.00974266	0.0127158	0.0102008	0.00958558	0.0118065	0.0115802
meta_436	Carnitine C2:0	0.0659774	0.0780659	0.0547455	0.0567764	0.0588799	0.0493188	0.0520537	0.0672307	0.0468927	0.052786	0.061494	0.0603875	0.0609995	0.067497	0.0543146	0.0482504	0.0853053	0.0466539	0.0542455	0.058855	0.0697369	0.0793488	0.0523656	0.0667668	0.0590704	0.0685412	0.0362515	0.0431605	0.0577622	0.0454193	0.0468245	0.00958267	0.0127767	0.0112831	0.0101675	0.00616718	0.0113068	0.0111243	0.00993334	0.00958341	0.0117015	0.0110671	0.0108597	0.0100686	0.010548	0.00769319	0.00911554	0.010254
meta_438	L-Norleucine	0.000577532	0.000613607	0.000453528	0.00039735	0.000418878	0.000413898	0.000576487	0.000333956	0.000448506	0.000457015	0.000500358	0.000514409	0.000566818	0.000547564	0.000532	0.000538551	0.000521704	0.000527777	0.000555346	0.000395569	0.000534405	0.000462513	0.000532155	0.000499396	0.000509249	0.000496002	0.000408661	0.000752335	0.000576147	0.000457583	0.000451601	0.00110909	0.00101835	0.0014141	0.00123396	0.00158611	0.000999411	0.00130717	0.00161374	0.00138426	0.00124437	0.00135792	0.00115704	0.00125745	0.00121811	0.00095017	0.00137492	0.00133507
meta_441	Indole-3-acetamide	0.000135331	0.00012262	0.000126834	0.000174628	0.000118759	0.000132944	0.000974502	0.000225372	0.000155047	0.000218273	0.000178818	0.000176151	0.000157291	0.000120919	0.000108295	0.000172433	0.000112613	0.000114021	0.000145819	9.70032e-05	0.000169961	0.000131645	0.000124625	0.000126575	0.00010165	0.000128477	0.000146074	0.000136374	0.000114808	0.000107278	8.84713e-05	4.28395e-05	3.04155e-05	4.37489e-05	2.32138e-05	3.24643e-05	2.69546e-05	3.93561e-05	3.28691e-05	3.23733e-05	4.57869e-05	5.04402e-05	0.000103368	2.64587e-05	4.32023e-05	3.56995e-05	3.08736e-05	3.57735e-05
meta_442	2-Pyrrolidinone	0.00892005	0.013036	0.00996668	0.00475312	0.00652358	0.017642	0.00646576	0.0181413	0.00668489	0.00443409	0.00711994	0.00687111	0.00849536	0.00418082	0.007256	0.00691015	0.00422696	0.00393786	0.0052314	0.00494672	0.00783324	0.00535399	0.00528248	0.00678774	0.0052357	0.0189385	0.0077077	0.00433082	0.0056498	0.00544355	0.00464662	0.000730343	0.00106099	0.000764469	0.000814229	0.00112894	0.000832485	0.000990538	0.000767469	0.00188485	0.00168807	0.00201197	0.00166095	0.00136687	0.00159846	0.00113595	0.00156701	0.00167654
meta_444	N1-Acetylspermine	6.103e-05	6.1426e-05	5.6646e-05	4.68458e-05	4.10349e-05	6.53263e-05	5.03886e-05	4.7585e-05	3.45506e-05	4.22192e-05	5.48656e-05	4.61122e-05	8.32842e-05	3.85143e-05	4.80138e-05	6.11875e-05	3.34751e-05	3.03061e-05	5.6447e-05	5.08357e-05	8.26325e-05	4.98852e-05	5.24427e-05	5.69008e-05	4.45173e-05	6.84413e-05	6.78448e-05	4.24854e-05	7.47937e-05	4.19641e-05	3.59045e-05	1.84081e-05	9.87932e-05	7.0705e-06	2.15861e-05	1.75389e-05	1.4929e-05	2.35461e-05	1.52092e-05	1.07151e-05	3.57829e-05	1.6404e-05	2.86868e-05	1.1451e-05	1.67034e-05	1.04115e-05	1.77382e-05	1.12296e-05
meta_445	Carnitine isoC4:0	0.00436651	0.00313737	0.00172129	0.0019854	0.00538511	0.00385833	0.00274269	0.00418371	0.00674849	0.00607832	0.00314995	0.00345116	0.00294311	0.00211517	0.00332463	0.0106339	0.00372118	0.00239685	0.00542132	0.00199789	0.00372877	0.00431735	0.003094	0.00519813	0.00640983	0.00519786	0.00163987	0.0041485	0.00423905	0.00370678	0.00597156	0.00139556	0.000950849	0.0010119	0.0118317	0.00122718	0.00110913	0.00100781	0.00171709	0.00135964	0.00180422	0.00187456	0.00209578	0.00104007	0.00131601	0.000877345	0.00132307	0.00124562
meta_447	Spermidine	4.19565e-05	7.26935e-05	5.55464e-05	5.13622e-05	4.16008e-05	4.66484e-05	4.61921e-05	3.51636e-05	3.1344e-05	4.1866e-05	4.35172e-05	4.85298e-05	6.2238e-05	6.77713e-05	4.93473e-05	5.20779e-05	5.49948e-05	4.16755e-05	4.29552e-05	6.31635e-05	6.96106e-05	5.07535e-05	5.42287e-05	6.04002e-05	4.14602e-05	4.42195e-05	4.69209e-05	3.90956e-05	3.96915e-05	4.96834e-05	3.54334e-05	3.82584e-05	4.17576e-05	3.93604e-05	4.99681e-05	4.40035e-05	4.34975e-05	4.1616e-05	3.1305e-05	4.24501e-05	5.37618e-05	3.64743e-05	4.78753e-05	4.51266e-05	5.00055e-05	3.67205e-05	5.76963e-05	7.1812e-05
meta_448	N-Acetyl-L-Histidine	3.76883e-05	2.60598e-05	2.99429e-05	2.46285e-05	2.59515e-05	1.97085e-05	2.35869e-05	1.85699e-05	3.24333e-05	2.6291e-05	3.80951e-05	3.71756e-05	2.96658e-05	4.56176e-05	2.21212e-05	3.72254e-05	4.42425e-05	2.54667e-05	3.50521e-05	3.06069e-05	3.4156e-05	2.96828e-05	2.8892e-05	3.42701e-05	2.34923e-05	3.28254e-05	3.53847e-05	3.45806e-05	3.05595e-05	2.99885e-05	3.70034e-05	7.37264e-06	1.21831e-05	9.3252e-06	8.54459e-06	7.10046e-06	9.29679e-06	1.10908e-05	8.23703e-06	7.51477e-06	7.52809e-06	7.30931e-06	9.88692e-06	8.75202e-06	8.02598e-06	8.88924e-06	7.43058e-06	8.42015e-06
meta_451	Phe-Pro	0.000616127	0.000333455	0.0001574	0.000151046	0.000515586	0.000453512	0.000386466	8.24163e-05	0.000118079	0.000272126	0.000379995	0.000301972	0.000260263	0.000301931	0.000319292	0.00072457	0.000198641	0.000234878	0.000284457	0.000286828	0.000274902	0.000257116	0.000300436	0.000365056	0.000408525	0.000294712	0.000216456	0.000501798	0.000745719	0.000252018	0.000321079	0.000134192	8.36972e-05	8.27933e-05	7.51045e-05	0.000106879	5.12022e-05	6.5226e-05	5.39705e-05	9.78662e-05	5.91514e-05	7.01954e-05	7.03155e-05	5.38392e-05	8.47328e-05	3.90083e-05	0.000127381	0.000106204
meta_452	LPE(16:1/0:0)	0.000225601	0.000286723	0.000292761	0.000638831	0.00040966	0.00045835	0.000252397	0.000571469	0.00137875	0.000887011	0.000549747	0.000440706	0.000340092	0.000563358	0.000340624	0.000195018	0.000626011	0.000408263	0.000471133	0.000419919	0.000488135	0.000325431	0.000632938	0.000293913	0.00105108	0.000291029	0.000411392	0.000662618	0.000785485	0.000568241	0.00161976	6.99918e-06	3.15814e-06	1.32314e-05	7.6283e-06	7.04293e-06	1.17834e-05	4.73199e-06	4.1794e-06	3.87403e-06	1.31326e-05	8.14749e-06	9.96488e-06	2.32624e-05	8.94734e-06	3.74928e-06	4.34743e-06	5.21189e-06
meta_456	Barbituric acid	0.00241828	0.00247673	0.00248987	0.0022922	0.00197593	0.00145535	0.00171055	0.00205004	0.00181863	0.00160441	0.00226353	0.00187604	0.00269286	0.00223348	0.00186943	0.001399	0.00173868	0.00171075	0.00188076	0.00168937	0.00304364	0.00267398	0.00235607	0.00294283	0.0019793	0.00161913	0.00263412	0.00199629	0.00171526	0.00213762	0.00147556	0.00199892	0.0023806	0.00119911	0.00141373	0.00216767	0.00170678	0.00230031	0.00208852	0.00189371	0.00127362	0.00191485	0.00175236	0.00136065	0.000942139	0.00155206	0.00151985	0.00109333
meta_457	3-(Methylthio)-1-propanol	0.000349938	0.000542358	0.00034639	0.000254614	0.000391446	0.000426639	0.000412933	0.000282982	0.000455297	0.000415841	0.000651687	0.00062553	0.00162194	0.000290403	0.000351895	0.00078863	0.000527164	0.000658354	0.000493215	0.000341103	0.000479676	0.000636069	0.000556896	0.000591932	0.000219479	0.00038211	0.000445554	0.000371033	0.000357841	0.000566457	0.000926469	9.34326e-06	1.12346e-05	7.45796e-06	1.54294e-05	1.23057e-05	1.37942e-05	1.50126e-05	8.42517e-06	5.98735e-05	1.87211e-05	2.63341e-05	1.55183e-05	1.25243e-05	1.22973e-05	1.32263e-05	2.1575e-05	4.52871e-05
meta_459	Pyrrolidine	0.00445986	0.00773686	0.00410189	0.00499075	0.00542783	0.00336936	0.00602849	0.00564773	0.00327158	0.00846429	0.00400313	0.00476491	0.00459197	0.00646854	0.00371957	0.00442975	0.00479456	0.00860186	0.00584816	0.00515559	0.00445501	0.00706765	0.00639283	0.0067444	0.00530055	0.0072603	0.0094859	0.00422312	0.00556171	0.00763302	0.0047409	0.000203726	0.000230638	0.000206276	0.000234766	0.000197012	0.000174913	0.000203193	0.000215253	0.000171812	0.000237041	0.000199356	0.000203923	0.000167956	0.000166356	0.000129036	0.000220342	0.0001894
meta_462	Gly-Phe	0.00364554	0.00162478	0.00259684	0.00315961	0.00182872	0.00227603	0.0011511	0.00249593	0.0023627	0.0015551	0.00397665	0.00333988	0.00277853	0.0028895	0.00301654	0.00255618	0.00223619	0.00223322	0.00271372	0.0021606	0.00267414	0.00304597	0.00227447	0.00302216	0.00354088	0.0029379	0.00204544	0.00234861	0.00265401	0.00222472	0.00201872	0.000533358	0.000321118	0.000661929	0.000478801	0.000594948	0.00103695	0.000289986	0.000373981	0.00069768	0.000502139	0.000562604	9.62777e-05	0.000258075	0.000187809	0.000318363	0.000257472	0.000180394
meta_463	N-Methylalanine	0.00143663	0.00173408	0.00124904	0.00167653	0.00154616	0.000948496	0.00114561	0.00215353	0.00162546	0.00156092	0.00149872	0.00129468	0.00133407	0.00203117	0.00116118	0.00147677	0.0011445	0.00152274	0.00231204	0.00171825	0.00165093	0.00201638	0.00155568	0.00183474	0.00178952	0.00210511	0.00125534	0.00191574	0.00149721	0.0018232	0.00147471	0.000422246	0.000458728	0.000384577	0.000439076	0.000427461	0.000281349	0.000334052	0.000419866	0.000440588	0.000394258	0.000388431	0.000435806	0.000375872	0.000449629	0.000427679	0.000466972	0.00044616
meta_465	N-Methyl-L-Glutamate	5.18087e-05	0.000111276	2.70582e-05	2.71255e-05	6.64848e-05	6.10522e-05	6.87002e-05	3.99462e-05	3.52102e-05	7.14614e-05	4.99389e-05	6.33766e-05	5.52893e-05	8.98436e-05	6.06747e-05	9.24775e-05	6.08322e-05	7.7409e-05	5.57852e-05	2.86387e-05	7.53047e-05	5.46912e-05	8.67043e-05	9.15549e-05	3.04699e-05	3.31834e-05	5.96465e-05	5.76352e-05	8.66974e-05	4.09883e-05	3.05274e-05	1.98708e-05	1.3726e-05	2.17748e-05	2.28362e-05	1.16667e-05	1.79236e-05	1.97093e-05	1.90593e-05	1.49381e-05	1.86945e-05	2.20808e-05	6.65313e-06	1.24596e-05	2.33094e-05	1.40331e-05	1.84846e-05	2.46366e-05
meta_468	Cortisol	0.00034046	0.000257701	0.000227901	0.000283531	0.000252644	0.000115749	0.000199032	0.000371828	3.11202e-06	0.000271973	0.000324537	0.000377938	9.85931e-05	0.000442948	0.000230058	0.000195587	0.000206313	0.000137762	0.000362459	0.000218774	0.000267464	0.000599674	0.00039184	0.000422271	0.000430938	0.000175279	0.000339377	0.000322334	0.000215924	0.000318359	1.0713e-05	0.000183695	0.000379804	0.000160879	0.000288645	0.000340968	0.000428712	0.000264085	0.00020223	0.00034236	0.000136114	0.00023078	0.000167797	0.000305613	0.000275012	0.000203543	0.000163063	0.000281837
meta_469	Lumichrome	3.0293e-05	3.89701e-05	3.14334e-05	0.000393187	0.000150592	4.89095e-05	3.28178e-05	2.68965e-05	2.75274e-05	9.8483e-05	6.28241e-05	0.000155598	4.50069e-05	4.52429e-05	3.67366e-05	2.82228e-05	3.5258e-05	5.23806e-05	5.51541e-05	4.1971e-05	9.73415e-05	5.65638e-05	3.68785e-05	4.34646e-05	5.74042e-05	4.97403e-05	3.26691e-05	2.45233e-05	2.64755e-05	4.65751e-05	5.21293e-05	7.08151e-06	9.09658e-06	4.39289e-06	8.80695e-06	4.64327e-06	6.8478e-06	9.70305e-06	6.58367e-06	5.49458e-06	1.19384e-05	5.33676e-06	3.57473e-06	5.15156e-06	7.85276e-06	9.70948e-06	5.69042e-06	7.39362e-06
meta_470	L-Tryptophanamide	0.000304285	0.000358832	0.000321971	0.00033281	0.000261232	0.000302144	0.000236274	0.000396858	0.000256042	0.000216536	0.000328857	0.000284422	0.000340147	0.000404173	0.000307072	0.000343902	0.0003575	0.000325589	0.000329746	0.000295693	0.00036958	0.000326703	0.000382746	0.000395092	0.000329539	0.00032954	0.000399653	0.000340847	0.000302861	0.000322187	0.000456289	3.69809e-05	3.21287e-05	4.14969e-05	3.98834e-05	5.39488e-05	3.42625e-05	3.80915e-05	5.4357e-05	4.88966e-05	3.75233e-05	4.59212e-05	3.55894e-05	4.32112e-05	3.74927e-05	2.94354e-05	4.14878e-05	4.70783e-05
meta_471	3-Methoxytyramine	4.05569e-05	3.6164e-05	3.38653e-05	3.35163e-05	3.10973e-05	3.63617e-05	2.67607e-05	5.54609e-05	5.00754e-05	4.03612e-05	4.53195e-05	4.14771e-05	5.32916e-05	3.42847e-05	2.62581e-05	5.22023e-05	4.2601e-05	3.15703e-05	4.24894e-05	3.28049e-05	4.11463e-05	4.27813e-05	4.88373e-05	3.85967e-05	3.70912e-05	3.2518e-05	3.96733e-05	4.07999e-05	3.44651e-05	3.20682e-05	3.2616e-05	1.63202e-05	1.46176e-05	1.82918e-05	1.64129e-05	1.77218e-05	1.63883e-05	1.80371e-05	1.72416e-05	2.05796e-05	1.4393e-05	1.68266e-05	1.95207e-05	1.48084e-05	1.44595e-05	1.27354e-05	1.51466e-05	1.42514e-05
meta_472	Acetylcholine	0.00116679	0.00106558	0.000429623	0.000554384	0.00118954	0.000845222	0.00075596	0.000491842	0.000375417	0.00111873	0.000567987	0.000360878	0.00113213	0.0012753	0.000744959	0.00111205	0.000815905	0.00183953	0.000821847	0.00108162	0.00095894	0.00125776	0.000743182	0.00152836	0.00126926	0.00131833	0.0012801	0.000186106	0.00114291	0.0013078	0.000731849	9.68571e-05	3.01088e-05	5.22003e-05	3.99241e-05	5.70989e-05	5.59618e-05	5.64723e-05	7.2876e-05	3.54343e-05	6.06321e-05	4.51971e-05	5.6782e-05	1.89564e-05	5.16366e-05	5.7108e-05	4.25002e-05	2.55233e-05
meta_473	1-Hydroxylamino-2-phenylethane	0.00172795	0.00149364	0.00163501	0.00133464	0.00152477	0.00147647	0.00145899	0.00265688	0.00263807	0.001817	0.00209393	0.00181325	0.0019815	0.00160684	0.00166922	0.00245834	0.00175794	0.00160872	0.00221107	0.00133131	0.00171212	0.00161421	0.0017748	0.00195016	0.00175698	0.00170936	0.00166038	0.00207524	0.00151054	0.00172896	0.00167756	0.00131053	0.00111109	0.000946329	0.00113442	0.00121179	0.000939213	0.00113266	0.00125963	0.00127864	0.00119164	0.00104689	0.0013489	0.000979172	0.00100182	0.00108888	0.00113176	0.00114441
meta_480	DL-O-tyrosine	0.000313387	0.000198898	0.00028489	0.00020966	0.000223829	0.000225272	0.000228749	0.000455132	0.000442595	0.000282923	0.000311039	0.000323922	0.000287965	0.000281705	0.00027751	0.000435811	0.000221268	0.000234819	0.000438864	0.000212113	0.000291601	0.000260129	0.000277034	0.000283162	0.000318848	0.000318554	0.000297897	0.000371333	0.000238744	0.000346892	0.000289498	0.0459219	0.0464694	0.0444565	0.0413445	0.0473003	0.0463274	0.0503295	0.0478608	0.0489253	0.0422517	0.0427554	0.0514372	0.0389866	0.0407032	0.0479006	0.0455164	0.0414083
meta_483	6-O-methylguanine	0.000584205	0.000424222	0.000931508	0.00042185	0.000280424	0.000500751	0.000352577	0.000593097	0.000538936	0.00118659	0.000633427	0.000739321	0.000728086	0.000495422	0.000576384	0.000766286	0.000611228	0.000472683	0.000466745	0.000441462	0.000682	0.000307533	0.000381737	0.000404935	0.000356849	0.000450279	0.000562135	0.000719941	0.000590693	0.000387243	0.000325199	0.000233713	0.000339393	0.000214794	0.000208567	0.000303033	0.000161144	0.00028585	0.000207384	0.000243754	0.00038263	0.000263044	0.000383071	0.00023685	0.000267726	0.00022593	0.00023611	0.000248043
meta_485	Oxypurinol	0.000352647	0.000355816	0.000279151	0.000364316	0.000482409	0.000550394	0.000543055	8.87497e-05	0.000451347	0.000612187	0.000560206	0.000547703	0.00012861	0.000522194	0.000583279	0.000355767	0.000844267	0.000305019	0.000498385	0.000355075	0.000579083	0.00181702	0.000553359	0.000183839	0.000442084	0.000538739	0.000159853	0.000551947	0.000228939	0.000426394	0.0002232	0.000158416	8.7945e-05	7.40067e-05	5.58409e-05	3.64353e-05	4.14525e-05	0.000137812	9.43528e-05	9.21035e-05	4.56311e-05	1.79177e-05	0.000114219	4.78776e-05	0.000102691	7.07649e-05	0.000110418	9.51846e-05
meta_487	PC(12:0/12:0)	0.000152143	0.00017154	0.000155815	0.000116943	0.000176427	0.000181964	0.000138622	8.84717e-05	0.000354806	8.93565e-05	0.000201861	0.000179096	0.000147762	0.000145917	0.000126711	5.92805e-05	0.000242541	7.28232e-05	0.000188357	8.8549e-05	0.000133441	0.000173071	0.000112675	0.000137472	0.000340885	0.000162508	0.000199297	0.000199532	0.000220442	0.000146888	0.000279941	0.000256419	0.000146332	0.000216058	0.000560742	0.000268716	0.000536124	0.000362051	0.000322679	0.000412673	0.000456628	0.000433979	0.000361042	0.000477136	0.000604828	0.000265014	0.000462528	0.000381765
meta_488	2-Aminomethylpyrimidine	0.00098103	0.00153549	0.000663984	0.0011535	0.00106871	0.000719075	0.00112949	0.000853822	0.000779507	0.000827124	0.000619997	0.00057459	0.00113263	0.00127772	0.0008534	0.000917241	0.00122232	0.00135224	0.00134961	0.00106099	0.00109744	0.00170768	0.00112714	0.00158097	0.00111454	0.00182838	0.000995451	0.000948151	0.00100771	0.00105046	0.00113791	0.000122268	0.000140626	0.000110015	0.000130563	0.000119004	9.53375e-05	0.000118793	0.000105843	0.000156128	0.000115864	7.57029e-05	8.71337e-05	9.225e-05	9.56835e-05	8.45812e-05	0.000110291	8.02811e-05
meta_493	Hyodeoxycholic acid	0.00070746	0.000740073	0.00059553	0.000189985	0.0021748	0.00139706	0.0015829	5.64196e-05	8.24618e-05	0.00461669	0.00014236	0.00167735	0.000473332	0.00141019	0.00079854	0.000786291	0.00358626	0.000316685	0.00167742	0.000245234	0.00161478	0.000382979	0.00121723	0.000308929	0.000769707	0.000828395	0.000842292	0.00143121	0.00695252	0.000398453	0.00216009	3.07943e-06	1.16983e-09	1.09872e-05	1.32883e-05	8.14331e-06	6.64406e-07	4.98832e-06	2.541e-05	8.32628e-06	1.94596e-05	1.4417e-05	2.09949e-05	1.661e-05	3.76789e-06	6.27274e-06	1.56491e-06	9.44644e-06
meta_495	1-Methylguanine	0.000584205	0.000424222	0.000931508	0.00042185	0.000280424	0.000500751	0.000352577	0.000593097	0.000538936	0.00118659	0.000633427	0.000739321	0.000728086	0.000495422	0.000576384	0.000766286	0.000611228	0.000472683	0.000466745	0.000441462	0.000682	0.000307533	0.000381737	0.000404935	0.000356849	0.000450279	0.000562135	0.000719941	0.000590693	0.000387243	0.000325199	0.000233713	0.000339393	0.000214794	0.000208567	0.000303033	0.000161144	0.00028585	0.000207384	0.000243754	0.00038263	0.000263044	0.000383071	0.00023685	0.000267726	0.00022593	0.00023611	0.000248043
meta_499	Biotinamide	0.000279873	0.000211482	6.58173e-05	8.55072e-05	0.000497666	0.000189735	0.000217115	0.000103435	0.000227563	0.00026561	0.000209158	0.000313128	9.5692e-05	0.000154585	0.000417171	0.000640327	0.000214346	0.000183295	0.000356237	0.000146688	0.000396188	0.000357785	0.000203902	0.00028534	0.000197181	0.000295612	0.000118745	0.00107575	0.000228976	0.000255522	0.000355135	7.13207e-05	0.00012597	5.8232e-05	4.03819e-05	3.68771e-05	4.51914e-05	5.33883e-05	3.13175e-05	6.99569e-05	5.99683e-05	7.10394e-05	5.66776e-05	2.22521e-05	6.0087e-05	2.13008e-05	6.26494e-05	0.000159013
meta_500	Hypotaurocyamine	0.000296897	0.0005528	9.48941e-05	0.00053832	0.000383265	5.8873e-05	0.000160621	3.759e-05	7.69987e-05	0.000397871	7.84135e-05	0.000231064	6.30869e-05	0.000295532	6.99937e-05	0.000113629	0.000938648	0.000568114	0.000382448	2.35356e-05	0.000107609	0.000353056	8.22001e-05	0.000238272	0.00010764	0.000330037	5.56742e-05	7.53504e-05	0.000419779	0.00037782	0.000335021	2.31179e-05	2.55061e-05	1.23701e-05	2.86486e-05	1.0851e-05	5.75415e-06	2.99775e-05	2.64574e-05	5.30375e-06	9.22376e-06	1.52684e-06	4.97873e-06	2.70681e-06	1.10962e-09	1.19645e-09	1.1139e-09	1.13527e-09
meta_503	4-Hydroxytryptamine	9.81768e-06	1.14186e-05	3.56173e-06	2.42694e-05	4.81364e-06	1.88638e-05	1.19215e-05	3.32779e-05	6.17214e-06	8.9931e-06	6.24436e-06	1.05965e-05	8.70677e-06	1.04693e-05	0.0122712	7.5619e-05	3.49042e-05	0.00018894	1.23675e-05	1.20291e-05	8.79201e-06	0.000101322	0.0005721	0.00788317	0.00649369	2.12527e-05	1.42184e-05	0.00482811	3.77734e-05	1.05644e-05	4.56706e-06	9.72508e-06	0.00355199	1.87246e-06	0.00133895	0.00182477	0.00212239	3.51593e-06	0.00223995	9.25907e-06	2.55737e-06	2.24453e-05	2.12982e-06	1.24381e-07	9.83848e-07	1.10359e-06	0.00296025	1.31868e-05
meta_504	2,4-diacetamino-2,4,6-triphenoxy-D-mannopyranose	9.4748e-05	0.00040627	3.15264e-05	0.00020125	0.000354665	0.000646956	0.000328374	8.07226e-05	0.000132979	5.72317e-05	0.00024763	0.000567124	3.69884e-05	0.00017339	7.23609e-05	0.00092703	9.45346e-05	8.4605e-05	0.000126539	8.87266e-05	0.00011416	2.33554e-05	0.000112755	7.84157e-05	0.000300511	7.92344e-05	6.73608e-05	9.569e-05	0.00126515	0.000124355	8.5591e-05	0.000191273	3.54003e-05	5.11863e-05	3.17238e-05	3.82786e-05	2.01272e-05	2.77415e-05	6.1014e-05	3.78949e-05	4.55881e-05	6.57679e-05	5.0173e-05	2.07664e-05	2.24266e-05	1.55964e-05	3.4047e-05	4.4008e-05
meta_505	20,26-dihydroxyecdysone	0.0122207	0.0142501	0.0238465	0.0229926	0.0150667	0.0179564	0.0151028	0.00778779	0.0120912	0.011704	0.0126963	0.0124745	0.0230548	0.0161468	0.0117999	0.00828021	0.0119882	0.0111503	0.00810795	0.0127109	0.0127651	0.0152559	0.0114116	0.0157104	0.0172817	0.0114818	0.0145694	0.0157814	0.0186949	0.0203392	0.0197154	0.0487019	0.044365	0.0529188	0.047421	0.0483735	0.0499521	0.0511284	0.0493917	0.0501458	0.0481315	0.0491131	0.0467581	0.0506765	0.0506368	0.0509356	0.0501738	0.0478364
meta_506	Guanine	0.000656398	0.00117452	0.000162715	0.000790972	0.000453044	7.4821e-05	0.000214716	6.44734e-05	0.000166937	0.000488448	0.000166995	0.000335133	8.52388e-05	0.000500716	0.000169851	0.000237724	0.00192472	0.000736844	0.000522874	3.9195e-05	0.000156236	0.000421247	0.000112169	0.000318391	0.000247199	0.000384285	5.48507e-05	0.000136148	0.000645042	0.00068907	0.000710344	1.95634e-06	3.03258e-06	2.38578e-06	1.16004e-06	9.09808e-07	1.15887e-06	4.25488e-06	6.10112e-06	2.9419e-07	3.81249e-07	1.91509e-07	1.55334e-06	3.60321e-07	1.68045e-07	2.89887e-07	1.86615e-07	2.84826e-07
meta_507	Carnitine C6:0	0.00202535	0.00096304	0.000540561	0.000464551	0.0010412	0.000630367	0.000664194	0.00186355	0.000419398	0.000794866	0.000658414	0.000654015	0.000953836	0.000616106	0.000683987	0.000746311	0.000548445	0.000464238	0.000546281	0.000466033	0.00111593	0.001246	0.000645038	0.000383868	0.000509242	0.0013321	0.000407425	0.000794726	0.000828375	0.000330565	0.000486489	0.000520661	0.000515192	0.000240749	0.000657455	0.000369852	0.000580753	0.000460583	0.000715612	0.000388432	0.000876738	0.000632421	0.000470051	0.000339204	0.000560591	0.000274745	0.000465449	0.000413086
meta_508	Leu-Gly	8.16339e-05	0.000156202	0.000170738	0.000264926	0.000159388	0.000124523	7.37961e-05	5.43183e-05	7.97331e-05	8.41591e-05	0.000167593	0.000101106	8.73814e-05	0.000110549	5.41788e-05	9.75788e-05	0.000123561	0.000292684	0.000134279	0.000120025	0.000139477	0.000104487	8.78581e-05	0.000119342	0.000216513	7.06449e-05	4.78316e-05	7.75214e-05	0.000268299	0.00012923	0.000151626	2.29069e-05	2.00248e-05	2.0945e-05	4.38077e-05	1.38656e-05	3.64875e-05	7.03944e-06	1.95414e-05	2.49107e-05	1.37964e-05	1.11179e-05	9.06914e-06	1.13383e-05	8.63257e-06	1.10415e-05	1.18604e-05	8.15513e-06
meta_509	LPC(0:0/22:4)	5.5737e-05	3.92062e-05	0.000136384	7.13997e-05	8.55669e-05	6.39573e-05	6.78256e-05	2.3143e-05	0.000279571	6.29805e-05	0.000115535	0.000114566	5.35935e-05	6.23648e-05	5.63252e-05	5.79521e-05	0.000108288	8.69421e-05	0.000120068	0.0001147	9.19982e-05	7.06595e-05	8.2051e-05	8.75875e-05	6.12862e-05	7.82013e-05	9.69775e-05	6.69323e-05	0.000103441	4.83595e-05	0.000106532	0.000482324	0.000863618	0.000512769	0.00107964	0.000633924	0.00068852	0.000439933	0.000665709	0.00052932	0.000619722	0.000794026	0.000750536	0.00123172	0.00105479	0.000359507	0.000939847	0.000562929
meta_510	LPC(22:4/0:0)	5.5737e-05	3.92062e-05	0.000136384	7.13997e-05	8.55669e-05	6.39573e-05	6.78256e-05	2.3143e-05	0.000279571	6.29805e-05	0.000115535	0.000114566	5.35935e-05	6.23648e-05	5.63252e-05	5.79521e-05	0.000108288	8.69421e-05	0.000120068	0.0001147	9.19982e-05	7.06595e-05	8.2051e-05	8.75875e-05	6.12862e-05	7.82013e-05	9.69775e-05	6.69323e-05	0.000103441	4.83595e-05	0.000106532	0.000482324	0.000863618	0.000512769	0.00107964	0.000633924	0.00068852	0.000439933	0.000665709	0.00052932	0.000619722	0.000794026	0.000750536	0.00123172	0.00105479	0.000359507	0.000939847	0.000562929
meta_511	LPC(0:0/22:5)	0.00106958	0.000844048	0.0018631	0.00111023	0.0011992	0.000794759	0.00187212	0.000773544	0.00581137	0.00221536	0.00145125	0.00204689	0.00141277	0.00108827	0.00161752	0.00177781	0.000926907	0.000844686	0.00244009	0.00146787	0.00197746	0.000988331	0.00121886	0.00205593	0.00144069	0.0012639	0.0027894	0.00143163	0.00223299	0.000786176	0.000934974	0.000587776	0.00108758	0.000356933	0.000718182	0.000381118	0.000855649	0.000401327	0.000800719	0.000766743	0.000723625	0.000821311	0.000562165	0.00109878	0.00113788	0.000230942	0.00125994	0.000619011
meta_512	LPC(22:5/0:0)	0.00106958	0.000844048	0.0018631	0.00111023	0.0011992	0.000794759	0.00187212	0.000773544	0.00581137	0.00221536	0.00145125	0.00204689	0.00141277	0.00108827	0.00161752	0.00177781	0.000926907	0.000844686	0.00244009	0.00146787	0.00197746	0.000988331	0.00121886	0.00205593	0.00144069	0.0012639	0.0027894	0.00143163	0.00223299	0.000786176	0.000934974	0.00176761	0.00175266	0.0039245	0.00283598	0.00403221	0.00164504	0.00164304	0.0016161	0.00258616	0.0024416	0.00182674	0.00236892	0.00612865	0.00427314	0.00216039	0.0024559	0.00196805
meta_516	LPC(0:0/20:3)	0.00375897	0.00229189	0.00196617	0.00184641	0.00221753	0.00269154	0.00174294	0.0013444	0.00579944	0.00165573	0.00304985	0.00219103	0.00360259	0.00196778	0.00208511	0.0010339	0.00177562	0.00103221	0.00268674	0.00155052	0.00460023	0.00212578	0.00199777	0.00266132	0.00334756	0.00282161	0.00207918	0.00270487	0.00260643	0.00301321	0.00403513	0.00437567	0.00237618	0.00352041	0.00642856	0.0041733	0.00606224	0.00434161	0.00514338	0.00470352	0.00462226	0.00469975	0.00492863	0.00459419	0.00636439	0.00308406	0.00499522	0.00451092
meta_517	LPC(20:3/0:0)	0.00375897	0.00229189	0.00196617	0.00184641	0.00221753	0.00269154	0.00174294	0.0013444	0.00579944	0.00165573	0.00304985	0.00219103	0.00360259	0.00196778	0.00208511	0.0010339	0.00177562	0.00103221	0.00268674	0.00155052	0.00460023	0.00212578	0.00199777	0.00266132	0.00334756	0.00282161	0.00207918	0.00270487	0.00260643	0.00301321	0.00403513	0.00437567	0.00237618	0.00352041	0.00642856	0.0041733	0.00606224	0.00434161	0.00514338	0.00470352	0.00462226	0.00469975	0.00492863	0.00459419	0.00636439	0.00308406	0.00499522	0.00451092
meta_518	LPC(0:0/20:4)	0.00549622	0.0035727	0.00602486	0.00382723	0.00778251	0.00579441	0.00578071	0.0017526	0.00610057	0.00622741	0.00842833	0.00569626	0.00398688	0.00663605	0.00512305	0.00372555	0.00383992	0.00309506	0.0074861	0.00791387	0.00844814	0.00780519	0.00434607	0.00559253	0.00686147	0.00442239	0.00759907	0.012739	0.00449708	0.00338283	0.00657539	0.0160732	0.0177216	0.0231942	0.0232989	0.0217515	0.0221798	0.0195531	0.0229398	0.0226833	0.0246034	0.0286239	0.0244853	0.0263713	0.0275284	0.0224787	0.025085	0.0237612
meta_519	LPC(20:4/0:0)	0.00549622	0.0035727	0.00602486	0.00382723	0.00778251	0.00579441	0.00578071	0.0017526	0.00610057	0.00622741	0.00842833	0.00569626	0.00398688	0.00663605	0.00512305	0.00372555	0.00383992	0.00309506	0.0074861	0.00791387	0.00844814	0.00780519	0.00434607	0.00559253	0.00686147	0.00442239	0.00759907	0.012739	0.00449708	0.00338283	0.00657539	0.0160732	0.0177216	0.0231942	0.0232989	0.0217515	0.0221798	0.0195531	0.0229398	0.0226833	0.0246034	0.0286239	0.0244853	0.0263713	0.0275284	0.0224787	0.025085	0.0237612
meta_520	LPC(20:5/0:0)	0.0016111	0.00298483	0.00785139	0.00252826	0.00438534	0.00393691	0.00319609	0.0012386	0.0294258	0.00788496	0.0190895	0.017495	0.00505152	0.0107768	0.00615449	0.0099559	0.00592073	0.00282595	0.0116625	0.00329152	0.00596982	0.0088986	0.0112329	0.00560523	0.00216479	0.00268183	0.00982136	0.00444188	0.005634	0.00528732	0.00425168	3.25156e-05	4.00991e-05	3.78009e-05	4.17863e-05	3.20385e-05	7.34721e-05	4.13958e-05	4.16278e-05	3.63605e-05	4.71346e-05	4.76809e-05	2.0988e-05	6.04007e-05	4.03703e-05	2.9135e-05	3.37017e-05	3.30249e-05
meta_521	LPC(0:0/20:5)	0.0016111	0.00298483	0.00785139	0.00252826	0.00438534	0.00393691	0.00319609	0.0012386	0.0294258	0.00788496	0.0190895	0.017495	0.00505152	0.0107768	0.00615449	0.0099559	0.00592073	0.00282595	0.0116625	0.00329152	0.00596982	0.0088986	0.0112329	0.00560523	0.00216479	0.00268183	0.00982136	0.00444188	0.005634	0.00528732	0.00425168	2.83242e-05	3.88604e-05	2.88316e-05	3.9723e-05	2.22066e-05	6.8175e-05	3.8035e-05	4.28553e-05	3.26247e-05	4.45925e-05	5.21146e-05	3.15321e-05	5.98667e-05	3.71944e-05	3.32335e-05	3.42326e-05	3.2948e-05
meta_522	LPC(18:0/0:0)	0.000225658	0.000171145	0.00020898	0.000470663	0.000238847	0.000456139	0.000211511	0.000299368	0.000360094	0.000319275	0.000394605	0.00039096	0.000261372	0.00052515	0.000353033	0.000179395	0.000536033	0.000349643	0.000318314	0.00029926	0.000540852	0.00028189	0.000297045	0.000219489	0.000339407	0.000377621	0.000354031	0.000378623	0.000253379	0.000360013	0.000442854	0.0517715	0.0475561	0.054624	0.0462746	0.0522937	0.0493284	0.0536263	0.0501842	0.0533384	0.0473474	0.0447992	0.0509087	0.0506405	0.0515627	0.0540597	0.0498111	0.049924
meta_523	LPC(18:1/0:0)	0.00019684	0.000132635	0.000257561	0.000209705	0.000255946	0.000259482	0.00017207	0.000114981	0.000447952	0.000122244	0.000247657	0.000219795	0.000147548	0.000191781	0.000155472	0.000133922	0.000106306	0.000108958	0.000149173	0.000244412	0.000207802	0.000210602	0.00017628	0.00024017	0.000319323	0.000175794	0.00033218	0.000244697	0.000231712	0.000318397	0.000235916	0.042671	0.0429574	0.0440553	0.0398242	0.0438393	0.0406791	0.0454141	0.0467732	0.0450657	0.0538504	0.0470964	0.0470147	0.0407476	0.042793	0.0483128	0.0424074	0.0418157
meta_524	LPC(18:2/0:0)	0.0027206	0.00292853	0.00320767	0.00335166	0.00191962	0.00304908	0.002501	0.0016994	0.00496756	0.00281475	0.0030614	0.00241224	0.00417319	0.00277329	0.00225483	0.00127269	0.00218328	0.00158342	0.00262467	0.00221653	0.00307988	0.00237909	0.00360065	0.00408201	0.00319401	0.00381204	0.00468821	0.00301003	0.00399751	0.00399976	0.0034545	0.0538517	0.0522185	0.0509774	0.0473815	0.0520388	0.0515129	0.0534582	0.0495649	0.0498202	0.0461213	0.0482814	0.0493495	0.0465237	0.0469578	0.0476972	0.0476922	0.0495771
meta_525	LPC(0:0/18:3)	0.00659028	0.00489001	0.0237475	0.00948296	0.0105552	0.00703256	0.00698803	0.00539729	0.0249043	0.0091501	0.021084	0.0101702	0.00315251	0.00797185	0.00781958	0.010373	0.00685026	0.00608329	0.0138059	0.00439908	0.00525659	0.00688596	0.0250027	0.00994198	0.0100525	0.00653675	0.018464	0.00747903	0.0114473	0.0132193	0.0242463	1.60487e-05	5.11201e-05	5.30727e-06	6.31712e-07	3.87258e-05	1.3159e-05	7.52161e-06	2.65225e-05	8.2213e-05	1.54582e-05	8.45012e-07	1.39618e-05	2.17493e-05	2.92273e-05	3.47596e-05	4.66823e-05	5.21227e-05
meta_526	LPC(18:3/0:0)	0.00659028	0.00489001	0.0237475	0.00948296	0.0105552	0.00703256	0.00698803	0.00539729	0.0249043	0.0091501	0.021084	0.0101702	0.00315251	0.00797185	0.00781958	0.010373	0.00685026	0.00608329	0.0138059	0.00439908	0.00525659	0.00688596	0.0250027	0.00994198	0.0100525	0.00653675	0.018464	0.00747903	0.0114473	0.0132193	0.0242463	1.22726e-05	6.07842e-05	2.06248e-06	4.17986e-06	2.35013e-05	1.19778e-05	9.46159e-06	2.79966e-05	6.47166e-05	1.01708e-05	3.73455e-06	9.67636e-06	1.64053e-05	2.52573e-05	3.64971e-05	4.14705e-05	5.35228e-05
meta_532	Carnitine ph-C14	4.70214e-05	3.71006e-05	5.9086e-05	5.34322e-05	8.1507e-05	3.87555e-05	4.69652e-05	0.000103789	5.25596e-05	4.82247e-05	8.29832e-05	6.5481e-05	6.50602e-05	5.6784e-05	8.56524e-05	9.53339e-05	5.57058e-05	4.39221e-05	7.11967e-05	7.29166e-05	9.43119e-05	7.05115e-05	7.72363e-05	8.24385e-05	7.38723e-05	4.52857e-05	6.45781e-05	5.29955e-05	3.06969e-05	4.28803e-05	3.77379e-05	2.75395e-05	9.93872e-05	4.40361e-05	0.000124825	0.000172292	5.09791e-05	6.59372e-05	6.42947e-05	4.37826e-05	4.90384e-05	9.78937e-05	6.35556e-05	4.38672e-05	0.000112081	3.82346e-05	4.78432e-05	7.40182e-05
meta_533	Carnitine C20:5	6.24606e-06	3.32416e-06	1.62047e-05	4.89099e-06	1.16025e-05	5.68239e-06	4.07188e-06	1.89364e-05	1.59596e-05	1.3037e-05	2.03673e-05	3.11415e-05	1.30598e-05	1.46157e-05	1.15689e-05	2.31604e-05	5.76111e-06	1.14541e-05	1.99271e-05	9.38758e-06	1.29007e-05	1.36165e-05	2.18217e-05	1.00605e-05	5.32517e-06	6.86566e-06	1.63179e-05	6.49276e-06	5.8125e-06	6.27003e-06	5.10699e-06	1.69814e-06	2.16691e-06	1.98609e-06	2.13788e-06	1.85373e-06	1.8058e-06	2.17757e-06	2.48295e-06	2.28461e-06	2.74597e-06	2.50156e-06	2.35396e-06	1.77281e-06	1.63311e-06	2.06907e-06	2.1325e-06	1.29484e-06
meta_534	Carnitine C17:1:DC	6.87813e-05	2.97718e-05	1.82528e-05	2.82988e-05	4.95824e-05	2.33248e-05	4.02835e-05	9.31012e-05	2.68675e-05	4.6522e-05	4.56731e-05	5.65457e-05	4.37387e-05	2.31628e-05	3.616e-05	3.16909e-05	2.92786e-05	3.44364e-05	3.30602e-05	4.95725e-05	3.97388e-05	4.24161e-05	3.2041e-05	1.95278e-05	3.07143e-05	4.02572e-05	2.50394e-05	3.92187e-05	1.91313e-05	2.09093e-05	2.52653e-05	1.69634e-05	4.80539e-05	9.80019e-06	2.12776e-05	1.1089e-05	1.78425e-05	2.24437e-05	1.5223e-05	9.87024e-06	2.36053e-05	1.45739e-05	1.6637e-05	1.17157e-05	2.78588e-05	1.15696e-05	1.88447e-05	1.65308e-05
meta_535	Carnitine C18:2-OH	3.65482e-05	2.1959e-05	2.24396e-05	1.5118e-05	2.21155e-05	1.01128e-05	1.78444e-05	3.59083e-05	1.27569e-05	2.48371e-05	1.59623e-05	2.37952e-05	2.19713e-05	1.06313e-05	1.55725e-05	2.349e-05	1.83301e-05	2.00767e-05	1.25274e-05	1.70595e-05	2.10152e-05	2.23765e-05	1.17335e-05	8.44118e-06	6.89393e-06	2.38427e-05	1.50906e-05	2.04612e-05	1.53207e-05	1.39403e-05	1.26783e-05	1.41512e-05	4.48642e-05	6.28417e-06	1.30168e-05	1.11053e-05	1.01888e-05	1.42759e-05	1.05073e-05	9.51373e-06	1.15035e-05	1.30033e-05	1.28732e-05	6.99992e-06	1.81792e-05	1.04833e-05	1.24361e-05	1.26292e-05
meta_537	Carnitine C15:DC	5.54784e-05	4.75907e-05	2.05364e-05	3.56329e-05	4.31611e-05	2.89271e-05	5.39435e-05	6.53167e-05	4.46209e-05	5.02094e-05	4.93285e-05	9.49839e-05	4.73886e-05	3.0851e-05	4.11745e-05	4.52675e-05	3.7106e-05	4.86844e-05	4.6228e-05	5.20622e-05	7.47024e-05	4.92493e-05	3.65597e-05	3.01106e-05	4.72154e-05	4.26011e-05	2.71812e-05	3.93701e-05	3.63735e-05	2.39815e-05	3.06432e-05	1.84776e-05	3.90735e-05	1.40874e-05	3.76177e-05	1.44236e-05	2.51986e-05	2.08013e-05	1.75575e-05	1.35938e-05	3.14434e-05	1.96601e-05	1.59465e-05	1.73163e-05	3.12653e-05	1.38031e-05	2.06628e-05	2.48838e-05
meta_539	Carnitine C16:1	0.000730553	0.000218118	0.000247578	0.00027782	0.000516917	0.000344217	0.000319837	0.00128348	0.000321152	0.000484758	0.000466965	0.000425534	0.000400541	0.000318327	0.000352742	0.000391376	0.000251764	0.000326507	0.000340707	0.000576708	0.000476637	0.000519234	0.000420152	0.000210191	0.000336996	0.000396625	0.000344262	0.00044669	0.000304783	0.000200483	0.000255485	7.63894e-06	2.89194e-05	8.68328e-06	1.52912e-05	3.90461e-06	1.5194e-05	1.12836e-05	1.11966e-05	7.30049e-06	1.94938e-05	7.74848e-06	7.83657e-06	7.24233e-06	1.6013e-05	5.43801e-06	1.33482e-05	9.29292e-06
meta_540	Carnitine C16:3	0.000174527	7.61238e-05	0.000120065	5.90009e-05	0.000128397	4.18917e-05	8.56384e-05	0.000197547	6.18066e-05	0.000147838	0.000121425	0.000143004	8.7553e-05	6.93405e-05	9.62781e-05	0.000143698	6.67994e-05	6.52588e-05	7.97578e-05	7.71931e-05	0.000139914	0.000103258	4.75938e-05	4.72466e-05	7.76071e-05	0.000143152	8.18171e-05	0.000167519	4.51252e-05	4.54502e-05	4.80783e-05	9.20998e-06	2.55672e-05	8.40725e-06	1.37375e-05	1.55541e-05	1.36421e-05	1.19226e-05	1.11945e-05	1.19561e-05	1.88604e-05	2.05584e-05	1.75689e-05	1.03207e-05	1.94688e-05	8.61193e-06	2.01703e-05	2.21491e-05
meta_541	Carnitine C14-OH	0.000159881	0.000121673	6.17547e-05	6.21054e-05	0.000143033	5.22672e-05	0.000150102	0.000120774	6.25152e-05	0.000167874	7.31721e-05	0.000198416	0.000151701	0.000111915	9.43728e-05	0.000211369	8.78947e-05	0.000112353	8.58146e-05	0.000148582	0.00021478	0.00019482	0.000103019	6.08861e-05	9.12594e-05	9.8333e-05	5.45524e-05	0.000106498	6.30175e-05	5.8357e-05	5.15907e-05	4.28189e-05	0.00013158	3.39909e-05	7.87092e-05	4.64274e-05	8.22811e-05	7.82852e-05	5.44402e-05	3.75836e-05	8.69012e-05	0.000108507	6.64874e-05	3.48793e-05	9.69805e-05	3.69996e-05	8.07565e-05	0.000110118
meta_542	Carnitine C15:1	4.69821e-05	2.07863e-05	1.93368e-05	1.62108e-05	2.78328e-05	2.69857e-05	2.84064e-05	3.58921e-05	2.48505e-05	4.32655e-05	2.48488e-05	4.63904e-05	2.51114e-05	2.10406e-05	4.58577e-05	5.25826e-05	2.63752e-05	2.7494e-05	4.02047e-05	3.58736e-05	6.19722e-05	4.81648e-05	4.39259e-05	1.45336e-05	2.33184e-05	3.77096e-05	3.16244e-05	3.7978e-05	1.89896e-05	1.2689e-05	9.32566e-06	1.63896e-05	0.000147671	1.9064e-05	4.88056e-05	1.74441e-05	3.53021e-05	2.19513e-05	2.27403e-05	2.13364e-05	4.59123e-05	2.56816e-05	3.38037e-05	1.28235e-05	3.31541e-05	1.43534e-05	5.98932e-05	6.46661e-05
meta_543	Carnitine C14:2-OH	0.000127953	6.49332e-05	9.452e-05	3.41591e-05	9.19098e-05	2.89983e-05	5.14468e-05	9.33161e-05	3.16004e-05	8.50514e-05	2.88834e-05	6.16682e-05	7.39629e-05	7.42622e-05	4.47899e-05	0.000166153	6.60032e-05	5.35418e-05	3.35834e-05	4.51502e-05	8.26312e-05	0.000103871	0.000108041	2.33752e-05	4.29186e-05	0.000115834	3.7479e-05	6.49159e-05	2.60047e-05	4.29491e-05	2.5026e-05	3.81027e-05	8.52921e-05	1.80816e-05	2.6716e-05	3.13058e-05	3.69744e-05	5.67416e-05	3.21889e-05	3.70665e-05	3.77639e-05	5.08443e-05	4.12884e-05	1.41392e-05	4.88379e-05	2.55004e-05	3.86313e-05	5.21454e-05
meta_544	Carnitine C14:2	0.00226438	0.00057279	0.000894314	0.000337331	0.000771872	0.000320502	0.000539107	0.0010852	0.000256696	0.00091842	0.000486213	0.000599039	0.000711103	0.000348518	0.000494086	0.000635938	0.000464234	0.000478851	0.00029152	0.000405151	0.000984591	0.00073229	0.000484746	0.000236657	0.000485913	0.00117513	0.00052508	0.000848614	0.000405723	0.000239505	0.000234665	1.81804e-05	5.54212e-05	1.26397e-05	2.62286e-05	2.35667e-05	3.33775e-05	3.45761e-05	2.05971e-05	1.9122e-05	4.79744e-05	6.32755e-05	2.74432e-05	4.17555e-05	0.000134991	1.50607e-05	3.27029e-05	0.000128386
meta_545	Carnitine C14:3	0.000199107	9.05332e-05	0.000259881	5.93951e-05	0.000256724	4.40836e-05	9.89587e-05	0.000340433	0.000127947	0.000206596	0.000144155	0.000213851	0.000111635	0.000179516	0.000114549	0.000348387	6.44801e-05	8.11786e-05	9.57244e-05	9.67317e-05	0.000130012	0.00021415	0.000424828	4.70515e-05	4.37422e-05	0.000230676	0.000124558	6.42438e-05	5.44543e-05	7.37609e-05	4.13327e-05	3.26764e-05	4.756e-05	2.80869e-05	2.1301e-05	5.76288e-05	1.84536e-05	6.08507e-05	1.57675e-05	3.98605e-05	3.26505e-05	2.85102e-05	3.21978e-05	2.55082e-05	4.38718e-05	4.41106e-05	1.79734e-05	5.67861e-05
meta_546	Carnitine C12-OH	0.000186873	0.000120704	6.21873e-05	4.74236e-05	0.000144232	4.78867e-05	0.000123515	0.000109548	3.99588e-05	0.000170898	5.78059e-05	0.000140219	0.000126927	0.000104143	9.26053e-05	0.000211339	7.3711e-05	0.000107489	6.60804e-05	0.000101252	0.000210484	0.000186581	9.71417e-05	3.12118e-05	9.08335e-05	0.000122834	5.08918e-05	0.000104728	6.11635e-05	3.97476e-05	3.70818e-05	5.05648e-05	0.000134842	3.73063e-05	7.85105e-05	5.02942e-05	8.57804e-05	0.000100675	5.96549e-05	5.05691e-05	0.000104699	0.000109422	8.71831e-05	3.70305e-05	0.000104208	3.8579e-05	8.52393e-05	0.000125567
meta_547	Carnitine C11:DC	0.000186873	0.000120704	6.21873e-05	4.74236e-05	0.000144232	4.78867e-05	0.000123515	0.000109548	3.99588e-05	0.000170898	5.78059e-05	0.000140219	0.000126927	0.000104143	9.26053e-05	0.000211339	7.3711e-05	0.000107489	6.60804e-05	0.000101252	0.000210484	0.000186581	9.71417e-05	3.12118e-05	9.08335e-05	0.000122834	5.08918e-05	0.000104728	6.11635e-05	3.97476e-05	3.70818e-05	4.94635e-05	0.000131879	3.55174e-05	7.72814e-05	5.04651e-05	8.74895e-05	9.74843e-05	5.6014e-05	5.08336e-05	0.000100373	0.000112748	8.39822e-05	3.63541e-05	9.97151e-05	3.77906e-05	8.41254e-05	0.00012049
meta_548	Carnitine C13:0	0.000171576	0.000146494	7.32378e-05	5.45424e-05	0.000117347	0.000162385	0.00016166	7.13173e-05	8.98491e-05	0.000260681	0.000271996	0.000549213	0.000182933	0.000170508	0.00056595	0.000595703	0.000322936	8.63619e-05	0.00024674	0.000173328	0.000352067	0.000326559	0.000276263	0.00010311	5.21876e-05	0.000200216	0.000233536	0.000140114	4.29825e-05	8.79529e-05	2.91428e-05	0.000219112	0.000416835	0.000112824	0.000474469	0.000123086	0.00024888	0.000164765	0.000178803	0.000136759	0.00048362	0.000145788	0.00016497	8.03806e-05	0.000257715	0.000210496	0.000435337	0.000648919
meta_549	Carnitine C12:1	0.0015013	0.0011959	0.000972011	0.000676888	0.0018307	0.000688141	0.00126664	0.00204042	0.000597844	0.0014314	0.000834936	0.00122571	0.00133024	0.0011859	0.00106629	0.00225379	0.000904163	0.0012835	0.000818466	0.00161427	0.00252964	0.00212256	0.00132274	0.000448505	0.00117557	0.00121017	0.00074099	0.00121884	0.000382089	0.000400945	0.000561897	0.000106058	0.000219967	7.31397e-05	0.000175137	0.000125701	0.000182634	0.000211807	0.000128721	0.000138583	0.000235762	0.000272164	0.000189003	9.97572e-05	0.000251686	9.67691e-05	0.000200675	0.000301666
meta_550	Carnitine C9:DC	1.70942e-05	3.19213e-05	1.54575e-05	8.78096e-06	1.20303e-05	9.61999e-06	1.14023e-05	2.40091e-05	9.75747e-06	1.87753e-05	8.641e-06	1.90163e-05	2.65683e-05	7.56609e-06	1.12721e-05	1.89976e-05	8.76678e-06	5.16779e-06	1.15193e-05	2.22448e-05	1.37316e-05	1.20415e-05	8.27235e-06	1.13513e-05	1.31526e-05	1.21995e-05	1.29854e-05	1.46538e-05	1.7029e-05	1.08674e-05	7.42596e-06	4.29193e-06	3.7181e-06	1.70277e-06	2.68246e-06	5.13781e-06	3.80787e-06	4.4581e-06	2.46619e-06	4.05978e-06	8.38536e-06	8.62769e-06	7.23922e-06	1.60606e-06	2.72559e-06	2.19868e-06	3.4521e-06	3.21911e-06
meta_551	Carnitine C11:0	0.000260759	0.000258682	0.000248436	0.00012402	0.000202119	0.000258368	0.000417432	0.000102384	0.000144774	0.000639978	0.000184287	0.000195052	0.000154533	0.000294924	0.000690752	0.00115427	0.000734652	0.000157622	0.000550391	0.000220586	0.000515958	0.000840408	0.000746054	0.000324501	9.14699e-05	0.000534725	0.000249766	0.000181725	8.2095e-05	4.50334e-05	9.2718e-05	1.90681e-05	3.30645e-05	1.23682e-05	3.14178e-05	1.83638e-05	2.68785e-05	2.19483e-05	2.46176e-05	2.0788e-05	3.89369e-05	2.78849e-05	2.61722e-05	1.36675e-05	2.57752e-05	9.74737e-06	2.50009e-05	3.29795e-05
meta_552	Carnitine C10:1-OH	3.85745e-05	4.00467e-05	7.03523e-05	1.48089e-05	8.51959e-05	1.31919e-05	4.14577e-05	6.10298e-05	2.67645e-05	6.05643e-05	3.37666e-05	8.43844e-05	4.10323e-05	6.32686e-05	3.26117e-05	0.00014466	2.1278e-05	3.29798e-05	2.44542e-05	5.06429e-05	4.16528e-05	7.99617e-05	0.000115779	2.65014e-05	1.22003e-05	6.39383e-05	2.87032e-05	2.48617e-05	2.25358e-05	3.45287e-05	1.07491e-05	3.13487e-05	1.47632e-06	4.61891e-07	2.55079e-06	2.50644e-06	2.74427e-06	3.96551e-06	1.11532e-06	1.32473e-05	5.90754e-06	1.62372e-05	1.68099e-05	4.57814e-06	3.81671e-06	1.47882e-06	4.7066e-06	1.69395e-06
meta_553	Carnitine C10:0	0.0117558	0.00296164	0.00307037	0.00102887	0.00383938	0.00190002	0.00335639	0.00457735	0.00086458	0.00229887	0.00141369	0.00280399	0.00304855	0.00244351	0.00202376	0.00347288	0.00156733	0.00192623	0.00132712	0.00263119	0.00545082	0.00481384	0.00212956	0.000739114	0.00209684	0.00496703	0.00175149	0.00280374	0.00216558	0.000845488	0.00074748	0.00189549	0.00243714	0.000929429	0.00299949	0.00202765	0.00309737	0.0029619	0.00360695	0.00201315	0.00607676	0.00510358	0.0027693	0.00128954	0.00269477	0.000987991	0.00288017	0.00272981
meta_554	Carnitine C8-OH	0.00117321	0.000767713	0.000549146	0.000375	0.000953124	0.000297656	0.000945089	0.000494237	0.00023806	0.00103157	0.000473863	0.00102458	0.000863535	0.000823663	0.00064379	0.00156769	0.000557505	0.000694215	0.000401486	0.000788876	0.00144504	0.00143428	0.000661206	0.000321875	0.000673058	0.00103008	0.000389311	0.000718989	0.000406065	0.000332437	0.000223881	0.000284272	0.000807883	0.000192316	0.000297469	0.000196105	0.000328704	0.000470759	0.00026463	0.000228266	0.000486445	0.000524729	0.000522525	0.000131228	0.000416217	0.000258779	0.000302535	0.000605892
meta_555	Carnitine C9:0	0.00042981	0.000193914	0.000240619	0.00010142	0.000147603	0.000532976	0.00029297	0.000116888	0.000161167	0.000442336	0.0003083	0.00032935	0.000199186	0.00021868	0.000629152	0.000797675	0.00051871	0.000122589	0.000523223	0.000183044	0.000419376	0.000459236	0.000384822	0.000209581	9.16102e-05	0.000413985	0.000370512	0.00017008	8.03675e-05	8.78973e-05	8.77999e-05	2.64087e-05	3.22105e-05	1.45065e-05	5.47377e-05	2.59386e-05	3.59652e-05	2.60886e-05	4.12925e-05	2.72827e-05	6.18379e-05	5.10605e-05	3.00511e-05	1.86643e-05	3.77442e-05	1.26283e-05	2.83599e-05	3.30476e-05
meta_556	Carnitine C7-OH	1.66003e-05	1.62336e-05	1.22619e-05	1.10601e-05	1.0444e-05	2.41386e-05	1.94895e-05	2.32455e-05	1.13901e-05	1.08514e-05	1.64962e-05	1.64616e-05	2.27313e-05	1.08225e-05	1.66715e-05	1.93681e-05	1.00646e-05	8.55151e-06	1.19019e-05	1.78983e-05	2.19427e-05	1.19874e-05	1.50042e-05	1.59422e-05	1.53795e-05	2.24147e-05	1.80499e-05	1.08728e-05	1.19208e-05	1.52592e-05	9.49094e-06	2.36119e-06	4.40687e-06	1.81201e-06	2.1728e-06	1.87429e-06	1.68308e-06	2.3924e-06	1.82446e-06	1.68816e-06	2.38789e-06	2.04027e-06	3.96468e-06	2.18235e-06	3.0496e-06	1.9324e-06	1.89549e-06	3.18052e-06
meta_557	Carnitine C8:0	0.00973463	0.00258135	0.00259923	0.0009672	0.00312634	0.00154738	0.00277311	0.00385533	0.000813018	0.00215868	0.00140365	0.00233882	0.0029049	0.00207105	0.00180257	0.00283951	0.00163683	0.00135391	0.0013068	0.0020137	0.00435151	0.00397221	0.00196509	0.000793799	0.00145582	0.00461002	0.00156226	0.00234141	0.00191995	0.000789435	0.000688416	0.000561995	0.000629406	0.000268105	0.000844883	0.00055365	0.000808421	0.000684514	0.000936435	0.000584446	0.00176179	0.00149285	0.000784302	0.000340533	0.000769002	0.000311477	0.000751425	0.000662681
meta_558	Carnitine C8:1	0.0103067	0.00795005	0.0152472	0.00702011	0.00842505	0.00243495	0.00604649	0.00265409	0.00602139	0.0131959	0.0130696	0.0202174	0.00388625	0.0157212	0.00949883	0.0212381	0.00598123	0.00857213	0.00657654	0.00322508	0.00392019	0.00656114	0.0199657	0.00726761	0.00254385	0.00654267	0.00442776	0.00514462	0.0108593	0.00795151	0.00390215	0.00881027	0.00348816	0.00521261	0.00247687	0.00871793	0.00192004	0.00556035	0.00343834	0.0045196	0.00303148	0.00408141	0.0057018	0.00155733	0.00284703	0.00452073	0.00381189	0.00440068
meta_559	Carnitine C7:0	2.97825e-05	3.11377e-05	9.61287e-06	1.15616e-05	2.38954e-05	1.63006e-05	2.15121e-05	2.97869e-05	1.12902e-05	1.88213e-05	1.99309e-05	2.73258e-05	2.10173e-05	1.4706e-05	2.85865e-05	3.09162e-05	1.58478e-05	1.73497e-05	2.25011e-05	1.6129e-05	2.72583e-05	3.29776e-05	1.84808e-05	1.62409e-05	1.24561e-05	3.74778e-05	1.96095e-05	1.58563e-05	2.14839e-05	1.47377e-05	6.73258e-06	3.12111e-06	3.35948e-06	1.22207e-06	5.28545e-06	2.4078e-06	2.51276e-06	2.11807e-06	3.04183e-06	2.64022e-06	4.60846e-06	3.1765e-06	2.91205e-06	1.76419e-06	3.51181e-06	1.4723e-06	2.37941e-06	2.62083e-06
meta_561	Carnitine C7:1	4.80538e-05	3.76824e-05	0.000450901	0.000105047	5.06408e-05	1.82047e-05	9.65738e-05	5.17316e-05	3.44398e-05	0.000130323	0.000129001	0.00031295	1.92224e-05	0.000245111	5.11779e-05	0.000146452	8.29678e-05	5.88698e-05	3.83535e-05	0.00011944	4.02885e-05	6.08872e-05	8.08427e-05	3.24117e-05	1.53824e-05	3.72164e-05	7.3613e-05	0.00018349	0.000173616	6.60302e-05	1.4818e-05	7.95335e-05	2.06254e-05	3.20618e-05	1.94586e-05	5.38367e-05	1.79034e-05	8.03681e-05	2.2376e-05	2.1933e-05	1.91746e-05	1.05918e-05	4.66647e-05	4.12144e-06	1.50957e-05	0.000126837	1.48025e-05	2.63962e-05
meta_562	Carnitine ph-C1	7.9161e-05	1.32644e-05	2.1163e-05	4.15081e-05	8.18588e-05	3.95063e-05	2.36901e-05	2.1084e-05	7.19637e-06	0.000155077	2.6858e-05	0.000111878	1.46012e-05	3.00044e-05	7.34682e-05	0.000246839	1.29678e-05	0.000192865	8.27819e-05	3.66026e-05	2.45537e-05	0.000111773	0.000110816	5.72587e-05	1.44116e-05	0.000137625	2.06426e-05	1.86604e-05	4.57941e-05	6.12438e-05	1.64633e-05	1.25625e-05	4.73247e-06	6.57504e-06	1.91932e-05	5.69828e-06	3.58688e-06	1.51375e-05	2.30174e-06	7.68528e-06	4.54715e-06	1.16594e-05	0.00017164	6.9239e-06	3.19483e-05	5.83217e-06	1.65266e-05	1.31464e-05
meta_563	Carnitine C4:DC	0.000322574	0.000409148	0.000385139	0.000442194	0.000349547	0.000673388	0.000503146	0.000147921	0.00032697	0.00014606	0.000435442	0.000420812	0.000364935	0.000354211	0.000557838	0.000503832	0.000379851	0.000249558	0.000675512	0.00034298	0.000556088	0.00019076	0.000371751	0.000607645	0.000316001	0.000250917	0.000372405	0.00175988	0.000639152	0.000340351	0.000349287	3.05807e-06	5.50261e-06	6.10349e-06	4.10409e-06	2.99483e-06	6.1875e-06	5.44103e-06	3.27874e-06	1.12815e-05	4.99859e-06	1.33048e-05	1.35609e-05	2.82748e-06	1.07238e-05	8.37238e-06	8.84449e-06	1.35538e-05
meta_564	Carnitine C5:0	0.00257834	0.00263036	0.000964014	0.00108781	0.00343825	0.00172822	0.00138228	0.000901655	0.00214975	0.00296657	0.00195881	0.00186801	0.00153229	0.00143401	0.00343894	0.00372852	0.00182477	0.00195912	0.00273857	0.00115017	0.00319058	0.00189716	0.00262212	0.00231395	0.00306262	0.00293845	0.00145976	0.00448331	0.00460736	0.0022869	0.00237531	0.000720025	0.000325303	0.000731713	0.000667524	0.000289179	0.000394886	0.000363048	0.000525491	0.000440145	0.000399831	0.000554164	0.000654168	0.000330297	0.000834062	0.000337692	0.000815375	0.000440219
meta_565	Carnitine C5:1	0.000262309	0.000199433	4.99256e-05	8.61382e-05	0.000494271	0.000175494	0.000199921	9.86554e-05	0.000224756	0.000269704	0.000202208	0.000307825	9.8965e-05	0.000135352	0.000392887	0.000629026	0.000186924	0.000157368	0.000301706	0.000124038	0.00039353	0.000360713	0.000190458	0.000307442	0.000194745	0.000281743	0.000107753	0.00106689	0.00022118	0.000261947	0.000353793	5.29962e-05	7.76895e-05	3.4638e-05	2.82166e-05	3.24897e-05	3.21832e-05	4.7186e-05	2.29814e-05	4.60426e-05	3.90141e-05	5.16215e-05	3.90154e-05	1.59576e-05	4.06527e-05	1.88175e-05	3.50965e-05	0.000107719
meta_566	Carnitine C4:0	0.00436651	0.00313737	0.00172129	0.0019854	0.00538511	0.00385833	0.00274269	0.00418371	0.00674849	0.00607832	0.00314995	0.00345116	0.00294311	0.00211517	0.00332463	0.0106339	0.00372118	0.00239685	0.00542132	0.00199789	0.00372877	0.00431735	0.003094	0.00519813	0.00640983	0.00519786	0.00163987	0.0041485	0.00423905	0.00370678	0.00597156	0.00139556	0.000950849	0.0010119	0.0118317	0.00122718	0.00110913	0.00100781	0.00171709	0.00135964	0.00180422	0.00187456	0.00209578	0.00104007	0.00131601	0.000877345	0.00132307	0.00124562
meta_567	FFA(18:5)	8.57435e-05	0.000107924	0.000152259	4.43698e-05	6.30438e-05	7.64128e-05	5.70963e-05	5.02058e-05	7.26289e-05	7.02691e-05	5.96781e-05	8.99469e-05	7.40795e-05	4.27808e-05	4.98292e-05	7.01406e-05	7.78782e-05	6.71432e-05	0.000131919	6.15642e-05	7.63033e-05	6.2616e-05	9.72429e-05	8.04442e-05	5.40949e-05	5.64232e-05	0.000168543	3.7637e-05	9.54876e-05	4.98533e-05	4.79919e-05	1.06728e-05	1.41432e-05	4.58896e-06	4.88624e-06	3.01178e-06	2.19009e-06	1.21362e-05	3.7405e-06	1.79093e-06	1.61675e-06	5.80991e-06	6.41101e-06	1.03838e-05	2.98919e-06	4.62416e-06	3.86164e-06	1.19298e-05
meta_568	FFA(22:7)	7.38087e-05	0.000120802	6.51714e-05	9.35588e-05	5.63535e-05	7.69087e-05	4.64478e-05	4.80878e-05	6.59955e-05	7.76005e-05	7.48614e-05	6.89481e-05	0.000114062	6.74152e-05	4.63553e-05	7.31381e-05	0.000116171	0.000113424	6.16162e-05	6.89994e-05	0.000103255	8.06057e-05	6.49826e-05	0.000106661	0.000105841	8.06071e-05	7.46169e-05	7.43197e-05	5.42164e-05	8.75105e-05	4.6512e-05	1.95942e-05	4.21268e-05	1.52567e-05	5.20425e-05	1.39297e-05	5.80753e-06	5.86756e-05	4.77874e-05	2.17728e-05	2.12949e-05	8.64981e-06	6.89731e-05	1.0334e-05	2.20395e-05	1.11999e-05	9.98153e-06	2.14616e-05
meta_569	Ureidosuccinic acid	9.34307e-05	4.19301e-05	0.000114678	9.97884e-05	3.42204e-05	0.000159307	2.03216e-05	5.41371e-05	5.38624e-05	9.62266e-05	8.33748e-05	0.00012213	6.5012e-05	6.51431e-05	9.13679e-05	0.00014329	8.63139e-05	8.13112e-05	0.000103524	5.15532e-05	9.76827e-05	0.000108618	6.04085e-05	9.15626e-05	7.13603e-05	9.0835e-05	5.55033e-05	5.54943e-05	8.42367e-05	7.13908e-05	4.90697e-05	5.62741e-06	1.12754e-05	6.89092e-06	4.36534e-06	2.00977e-05	7.40198e-06	4.78331e-06	1.32665e-05	1.22622e-05	1.04226e-05	1.28674e-05	1.23057e-05	6.56919e-06	3.79551e-06	1.53292e-05	1.15847e-05	5.06165e-06
meta_571	N'-Methyl-2-pyridone-5-carboxamide	0.00101345	0.000795231	0.00104884	0.000816577	0.00157223	0.00195494	0.00169497	0.000284331	0.00149016	0.00187233	0.00184603	0.00197684	0.00035765	0.00184394	0.00210194	0.00125231	0.00215983	0.000946782	0.00150579	0.000980025	0.00193601	0.00513329	0.00188832	0.000670737	0.00142964	0.00156162	0.000496319	0.00178591	0.000642693	0.00115514	0.000621587	0.000527839	0.000350025	0.000200368	0.00015517	0.000117118	0.000154932	0.000404778	0.000310847	0.000335117	0.000247174	8.34298e-05	0.000470545	0.000181495	0.00039347	0.000259125	0.000401511	0.000325153
meta_572	Theophylline	0.000135949	0.0222773	1.02798e-05	0.0171501	1.96744e-06	0.0203275	6.11048e-06	4.81336e-05	3.63886e-06	0.000190183	9.03582e-05	3.89031e-06	0.000129846	0.00825119	0.0229991	0.0075149	0.000215274	9.57997e-06	3.1214e-05	2.2781e-06	7.46563e-05	2.81471e-05	0.0044417	0.0118601	0.00123773	0.000229201	0.000202077	3.73521e-05	0.000389939	2.28468e-06	0.00912604	0.00372614	0.000726892	1.5864e-06	0.00465695	0.00021323	0.00116542	0.00124753	0.00916969	4.61651e-05	0.00473525	0.00101797	4.48502e-06	2.07832e-06	1.67601e-06	2.50497e-06	0.0101475	0.0243225
meta_576	N6-methyladenosine	3.97651e-05	2.98788e-05	4.72792e-05	4.3923e-05	2.31258e-05	2.62352e-05	3.12063e-05	3.04411e-05	4.43976e-05	3.10331e-05	3.5851e-05	4.8206e-05	6.00544e-05	3.63034e-05	2.81094e-05	5.08303e-05	2.79836e-05	3.09681e-05	3.92592e-05	3.57569e-05	5.24063e-05	3.1477e-05	3.29271e-05	3.24563e-05	1.92139e-05	3.37051e-05	4.15539e-05	4.33274e-05	4.05806e-05	3.59494e-05	2.95361e-05	5.93758e-05	4.30951e-05	6.39684e-05	4.73494e-05	4.15088e-05	4.47654e-05	2.47616e-05	3.1891e-05	5.14692e-05	6.32464e-05	6.17222e-05	5.68767e-05	4.20404e-05	8.50411e-05	8.41877e-05	5.94699e-05	5.93833e-05
meta_577	8-Azaguanine	0.000352647	0.000355816	0.000279151	0.000364316	0.000482409	0.000550394	0.000543055	8.87497e-05	0.000451347	0.000612187	0.000560206	0.000547703	0.00012861	0.000522194	0.000583279	0.000355767	0.000844267	0.000305019	0.000498385	0.000355075	0.000579083	0.00181702	0.000553359	0.000183839	0.000442084	0.000538739	0.000159853	0.000551947	0.000228939	0.000426394	0.0002232	0.00039487	0.000427338	0.000347521	0.000515255	0.00024429	0.000162932	0.000781558	0.000523108	0.000356167	0.00025271	0.000239356	0.000458947	0.000257584	0.000257185	0.000351225	0.000230355	0.000430481
meta_578	16-Dehydroprogesterone	0.000132425	0.000121829	0.000181541	0.00012594	6.94627e-05	0.000122693	0.000103268	6.51007e-05	0.000103966	0.000131894	0.000103983	6.8252e-05	0.000200789	0.00013466	9.80786e-05	6.34915e-05	0.000128264	9.61293e-05	7.52891e-05	8.76412e-05	0.000118918	0.000127298	0.000146033	0.000136468	0.000104334	8.66035e-05	0.000135838	7.13606e-05	0.000116725	0.000109355	8.28834e-05	1.25754e-05	7.79326e-06	1.96191e-05	1.34524e-05	1.51724e-05	2.09868e-05	1.51286e-05	1.21076e-05	1.37684e-05	2.08858e-05	1.78621e-05	1.76334e-05	3.10904e-05	1.84468e-05	1.29919e-05	1.07457e-05	1.23825e-05
meta_580	Phe-Asn	0.000283798	6.32018e-05	0.000375966	0.00027952	0.000361735	0.000177364	0.000140597	6.2023e-05	0.000113349	0.000323023	0.000518641	0.000183555	0.000429252	0.000231395	0.000331796	0.000305852	0.000142698	9.54939e-05	0.000321728	0.000138411	0.00025525	0.000236464	0.000346353	0.000360482	0.00059574	7.55063e-05	0.000401294	0.000199251	0.000198201	0.000367201	0.000254095	3.48466e-05	2.41699e-05	6.00264e-05	4.498e-05	2.5011e-05	5.08802e-05	1.11158e-05	0.00010568	1.548e-05	5.45027e-05	3.18095e-05	1.04812e-05	1.15249e-05	9.72259e-06	5.67384e-06	1.4326e-05	1.86802e-05
meta_582	Glu-Met	0.000104759	0.000402802	8.09985e-05	0.000198239	0.000305539	0.000196157	0.000199541	0.000286702	9.68764e-05	0.000275866	0.000319001	0.000142795	0.000542089	0.000427219	0.00021758	0.000316024	0.000271164	0.000357215	0.000314342	0.000190003	0.00033582	8.57884e-05	0.000386545	0.000300566	0.000162059	0.000267341	0.000277214	0.000522217	0.000320103	0.000300508	0.000269068	7.71059e-05	5.61465e-05	6.00182e-05	6.35871e-05	6.36647e-05	7.12483e-05	5.96233e-05	4.9285e-05	3.45538e-05	7.80143e-05	4.85113e-05	3.54604e-05	3.98737e-05	5.84891e-05	3.73665e-05	9.1117e-05	5.55714e-05
meta_583	Met-Glu	0.000156763	0.000191541	0.000104839	4.23688e-05	0.000143326	0.000108912	9.97952e-05	0.000142615	6.88497e-05	0.000135145	0.000147211	7.22905e-05	0.00012793	0.000103519	0.000112684	0.000178795	9.27901e-05	0.000169849	9.1285e-05	0.000118459	7.88396e-05	4.5722e-05	7.14799e-05	0.00013763	0.000176841	5.18441e-05	0.000139778	0.000109938	0.000145233	0.000163372	0.000130132	7.71059e-05	5.61465e-05	6.00182e-05	6.35871e-05	6.36647e-05	7.12483e-05	5.96233e-05	4.9285e-05	3.45538e-05	7.80143e-05	4.85113e-05	3.54604e-05	3.98737e-05	5.84891e-05	3.73665e-05	9.1117e-05	5.55714e-05
meta_584	Carnitine C9:1	4.16064e-05	4.39944e-05	3.89248e-05	3.51624e-05	4.24224e-05	9.71237e-06	7.17278e-05	1.69334e-05	2.67725e-05	9.57505e-05	3.1138e-05	5.42454e-05	5.40807e-05	5.12847e-05	9.64675e-05	0.000117225	7.5922e-05	2.63148e-05	5.53242e-05	2.82679e-05	6.87765e-05	0.000104316	7.52925e-05	4.01824e-05	1.5901e-05	7.90715e-05	7.66954e-05	4.28844e-05	4.38078e-05	3.10445e-05	2.01251e-05	0.000193871	0.000164361	7.31521e-05	0.000179209	8.39025e-05	0.000135914	8.77516e-05	8.95759e-05	0.00013827	5.46269e-05	8.09646e-05	8.56156e-05	2.26052e-05	0.000102938	5.94105e-05	0.000127492	0.000166783
meta_585	Carnitine C10:2	0.000632258	0.0003766	0.00124335	0.000291095	0.00104958	0.000270758	0.000499641	0.00152249	0.000582211	0.00069453	0.000664266	0.00124161	0.000476333	0.000858517	0.000242664	0.000968803	0.000454175	0.000322134	0.000491134	0.000497712	0.000563089	0.000898716	0.00127575	0.000304199	0.000193567	0.000891195	0.000544783	0.000302196	0.000454971	0.000432574	0.000299365	0.00024102	0.000295862	0.000202951	0.000136314	0.000413593	0.000131717	0.000374355	0.000115688	0.000311762	0.000278448	0.000265689	0.000237592	0.000214236	0.000273089	0.000292559	0.000167815	0.000417425
meta_587	Carnitine C10:1	0.00606018	0.00183216	0.00330362	0.000840573	0.00227754	0.00111419	0.00201437	0.00301835	0.00112303	0.00178276	0.00112601	0.00171531	0.00474644	0.00158432	0.00148377	0.00252931	0.00149536	0.00118984	0.000841658	0.00133913	0.00254596	0.00241558	0.0014761	0.000618323	0.000826189	0.00364063	0.00169699	0.00164073	0.0012574	0.00114821	0.00129393	0.00050898	0.00107364	0.000237644	0.000485539	0.000575714	0.000755247	0.00094119	0.000571348	0.000810302	0.000836319	0.00135211	0.000577537	0.000353761	0.000726244	0.000445306	0.000664045	0.00095809
meta_588	Carnitine C12:3	0.000107179	5.87799e-05	0.000161962	3.09234e-05	0.000144947	5.12968e-05	6.87558e-05	0.000123158	0.000108124	0.000120513	0.000130837	0.000188209	6.1196e-05	0.000123054	9.80608e-05	0.000347726	4.73273e-05	4.69567e-05	6.95299e-05	3.90664e-05	5.87396e-05	0.000103516	0.000239705	6.85764e-05	2.0064e-05	0.000139017	8.09046e-05	4.47421e-05	6.07198e-05	5.56292e-05	5.08076e-05	6.92585e-05	9.31598e-05	6.91799e-05	3.91393e-05	0.000144169	2.54661e-05	0.00010626	3.5579e-05	8.95804e-05	5.25863e-05	8.23004e-05	9.00106e-05	4.50308e-05	5.3142e-05	7.85591e-05	5.35774e-05	8.78962e-05
meta_590	Carnitine C14:2:DC	0.000776467	0.000272752	0.000273685	0.000323157	0.000505798	0.00039149	0.000335026	0.00133775	0.000324754	0.000498211	0.000521519	0.000464745	0.000414861	0.000348817	0.000367751	0.00041753	0.000267946	0.000352556	0.000383021	0.000622618	0.000538502	0.000530469	0.000431854	0.00022091	0.000366471	0.000425942	0.000342517	0.000472017	0.000325331	0.000231893	0.000283306	7.62157e-06	2.60793e-05	6.59304e-06	1.82813e-05	6.10765e-06	1.38234e-05	9.18235e-06	6.97754e-06	6.39806e-06	1.22053e-05	6.24513e-06	7.18446e-06	5.25703e-06	9.54678e-06	1.32909e-06	9.71704e-06	7.24768e-06
meta_591	Carnitine C22:6	5.50287e-06	3.99572e-06	2.51531e-06	5.18397e-06	4.63758e-06	4.70456e-06	3.61633e-06	6.09949e-06	3.95913e-06	6.55075e-06	1.52844e-05	1.05104e-05	6.10264e-06	6.15117e-06	1.30268e-05	5.93721e-06	8.59127e-06	4.60322e-06	2.7294e-06	4.93967e-06	1.29394e-05	1.68938e-05	5.20379e-06	6.14774e-06	5.8953e-06	5.63683e-06	1.04041e-05	2.38366e-06	3.07297e-06	2.6202e-06	2.20948e-06	2.20373e-06	3.70809e-06	1.24304e-06	3.05663e-06	2.36255e-06	3.0464e-06	1.67398e-06	1.36284e-06	1.59033e-06	1.16935e-06	1.69823e-06	1.80631e-06	2.51216e-06	1.02165e-06	8.03511e-07	1.43483e-06	1.45831e-06
meta_593	Aniline	0.000174474	0.000302486	0.000339743	0.000216005	0.000236714	0.000201834	0.00022716	0.000411936	0.00025571	0.000386207	0.000314064	0.000340753	0.000313107	0.000251501	0.000278863	0.000416682	0.000285243	0.000241417	0.000260812	0.000184533	0.000288024	0.000232713	0.000248544	0.000243869	0.000249077	0.000198609	0.00021696	0.000372511	0.00026754	0.000298932	0.000155658	5.36163e-05	2.49719e-05	4.30248e-05	3.32121e-05	5.6278e-05	2.43681e-05	3.68686e-05	4.55984e-05	4.77008e-05	4.21795e-05	4.28814e-05	8.95933e-05	3.1343e-05	4.32763e-05	3.13989e-05	4.25893e-05	4.86702e-05
meta_595	1-Methyladenosine	3.97651e-05	2.98788e-05	4.72792e-05	4.3923e-05	2.31258e-05	2.62352e-05	3.12063e-05	3.04411e-05	4.43976e-05	3.10331e-05	3.5851e-05	4.8206e-05	6.00544e-05	3.63034e-05	2.81094e-05	5.08303e-05	2.79836e-05	3.09681e-05	3.92592e-05	3.57569e-05	5.24063e-05	3.1477e-05	3.29271e-05	3.24563e-05	1.92139e-05	3.37051e-05	4.15539e-05	4.33274e-05	4.05806e-05	3.59494e-05	2.95361e-05	5.93758e-05	4.30951e-05	6.39684e-05	4.73494e-05	4.15088e-05	4.47654e-05	2.47616e-05	3.1891e-05	5.14692e-05	6.32464e-05	6.17222e-05	5.68767e-05	4.20404e-05	8.50411e-05	8.41877e-05	5.94699e-05	5.93833e-05
meta_603	Phe-Glu	0.000271423	0.000139445	0.000307761	0.000295294	0.00154031	0.000275513	0.000273895	0.000116378	0.000153261	0.000541737	0.00147226	0.000295714	0.00137251	0.000695871	0.000573603	0.000371796	0.000298001	0.000226445	0.000523924	0.000337846	0.00089554	0.000486702	0.000880034	0.000473033	0.000572376	0.000155882	0.00093068	0.00078305	0.000276257	0.000578774	0.000487202	0.000401405	0.000317686	0.000280443	0.000542589	0.00030326	0.000370517	0.000204189	0.000531988	0.0002576	0.000345796	0.000237193	0.000141526	0.000181388	0.000122275	7.02929e-05	0.000178496	0.000124409
meta_610	LPC(0:0/15:0)	0.00235229	0.00364019	0.0046997	0.00369946	0.00247781	0.00481386	0.00317463	0.00218869	0.00316568	0.00425833	0.00362318	0.00438052	0.00299606	0.00327074	0.00325837	0.00270696	0.00374943	0.00344209	0.00498759	0.00155502	0.00235778	0.00528882	0.00631247	0.00397489	0.00233968	0.0057558	0.00354728	0.00371864	0.00284908	0.00452428	0.00303252	0.00259095	0.00152026	0.0033003	0.00278575	0.00201684	0.00263054	0.00141098	0.00232418	0.00319148	0.00210441	0.00182192	0.00217416	0.00569446	0.00374286	0.00239982	0.00351262	0.00317131
meta_611	LPC(12:0/0:0)	1.81077e-05	2.29004e-05	1.88985e-05	7.43501e-05	1.35584e-05	0.000533116	1.77083e-05	0.000105273	3.90078e-05	8.42001e-05	5.35981e-05	5.60849e-05	3.49675e-05	5.96754e-05	3.06697e-05	4.62655e-05	5.69727e-05	2.89341e-05	9.07151e-05	2.55543e-05	3.56023e-05	3.11402e-05	4.73952e-05	1.79498e-05	4.15786e-05	4.81466e-05	2.71469e-05	5.1582e-05	0.000157052	0.000280915	6.15293e-05	2.86935e-05	1.29436e-05	3.79383e-05	3.03034e-05	1.95945e-05	0.00058978	2.93244e-05	2.09116e-05	1.36915e-05	6.26004e-05	3.4528e-05	7.06806e-05	2.06443e-05	2.54213e-05	6.78947e-06	2.36852e-05	4.52291e-05
meta_613	LPC(18:4/0:0)	1.75803e-05	2.04878e-05	7.0451e-05	3.98008e-05	3.45463e-05	3.89559e-05	3.37175e-05	6.56051e-05	0.000224746	0.000116683	0.000413044	0.000164086	1.95334e-05	6.31381e-05	5.46455e-05	5.43178e-05	6.33309e-05	3.86785e-05	5.43878e-05	2.45688e-05	5.18543e-05	3.45558e-05	0.000121366	4.51158e-05	0.000110078	3.27558e-05	8.51979e-05	5.51984e-05	5.44708e-05	9.64385e-05	0.000326966	3.82224e-06	1.91839e-06	4.31347e-06	2.74145e-06	2.11521e-06	3.90499e-06	6.60026e-07	3.06261e-06	4.66588e-06	1.77382e-06	2.55704e-06	3.65667e-06	1.16009e-05	8.196e-06	3.102e-06	5.63918e-06	5.5058e-06
meta_616	LPC(0:0/18:1)	0.00019684	0.000132635	0.000257561	0.000209705	0.000255946	0.000259482	0.00017207	0.000114981	0.000447952	0.000122244	0.000247657	0.000219795	0.000147548	0.000191781	0.000155472	0.000133922	0.000106306	0.000108958	0.000149173	0.000244412	0.000207802	0.000210602	0.00017628	0.00024017	0.000319323	0.000175794	0.00033218	0.000244697	0.000231712	0.000318397	0.000235916	0.0357227	0.0359462	0.0356355	0.0317954	0.0361176	0.0372013	0.0359373	0.0364255	0.0369362	0.0391104	0.043	0.0385583	0.0390429	0.0384482	0.0413042	0.0381375	0.035964
meta_618	Methyldopa	5.85678e-05	6.62899e-05	0.000109073	9.66693e-05	4.50687e-05	5.11191e-05	7.23117e-05	0.000146305	7.54253e-05	8.07275e-05	7.84719e-05	7.85726e-05	9.23076e-05	5.96865e-05	5.86895e-05	6.68589e-05	4.87153e-05	5.27754e-05	8.13841e-05	6.43331e-05	6.95418e-05	6.16125e-05	5.16883e-05	4.78805e-05	6.01315e-05	5.75348e-05	6.42222e-05	0.000127026	8.03635e-05	0.000133771	3.72399e-05	1.42258e-05	2.13117e-05	1.60357e-05	2.54561e-05	2.25203e-05	2.06685e-05	3.3008e-05	1.30716e-05	1.87612e-05	1.56545e-05	1.18652e-05	2.14917e-05	1.64305e-05	1.9745e-05	2.84636e-05	1.78137e-05	1.47522e-05
meta_620	1-Methylguanosine	3.60349e-05	3.34453e-05	4.17939e-05	4.6227e-05	2.62058e-05	2.58596e-05	2.48588e-05	5.25738e-05	4.06016e-05	3.39728e-05	2.92002e-05	5.22883e-05	4.53472e-05	2.72725e-05	3.45685e-05	4.7868e-05	3.02632e-05	3.05964e-05	4.18293e-05	2.21525e-05	4.95896e-05	3.57023e-05	4.6755e-05	2.44584e-05	3.7242e-05	3.77038e-05	2.21522e-05	7.76024e-05	3.07287e-05	3.12284e-05	2.72967e-05	1.38939e-05	2.14156e-05	1.29076e-05	9.5032e-06	1.16099e-05	8.86584e-06	1.27337e-05	2.87101e-05	1.68138e-05	1.39902e-05	7.04438e-06	2.33379e-05	7.06803e-06	9.47046e-06	9.62746e-06	1.22877e-05	1.21606e-05
meta_621	1-Methylinosine	6.57512e-05	7.63723e-05	5.93954e-05	6.48476e-05	3.49515e-05	6.31048e-05	5.95592e-05	6.15881e-05	4.9607e-05	6.3794e-05	6.59301e-05	6.83455e-05	7.77349e-05	9.27281e-05	7.06929e-05	8.17097e-05	0.000109677	0.000102689	0.000105397	7.57368e-05	7.96387e-05	7.50924e-05	7.11488e-05	0.000103376	6.70808e-05	7.22465e-05	7.67743e-05	7.00563e-05	6.95299e-05	7.0967e-05	7.08984e-05	3.50332e-05	3.8733e-05	2.83067e-05	3.60529e-05	4.05451e-05	1.7916e-05	3.75351e-05	2.65308e-05	3.43311e-05	4.36273e-05	3.71737e-05	8.38779e-05	2.9242e-05	4.05947e-05	2.60162e-05	3.59654e-05	4.30582e-05
meta_624	Acrylamide	0.00445986	0.00773686	0.00410189	0.00499075	0.00542783	0.00336936	0.00602849	0.00564773	0.00327158	0.00846429	0.00400313	0.00476491	0.00459197	0.00646854	0.00371957	0.00442975	0.00479456	0.00860186	0.00584816	0.00515559	0.00445501	0.00706765	0.00639283	0.0067444	0.00530055	0.0072603	0.0094859	0.00422312	0.00556171	0.00763302	0.0047409	2.43941e-05	2.17302e-05	1.96933e-05	2.99159e-05	1.78606e-05	1.34798e-05	1.71712e-05	2.33083e-05	1.53198e-05	1.87224e-05	2.46486e-05	1.43846e-05	1.10935e-05	1.47875e-05	1.30869e-05	1.37653e-05	2.33171e-05
meta_625	L-Allothreonine	0.000432923	0.000318757	0.000581065	0.000372114	0.000555015	0.000199865	0.000448826	0.000472607	0.000260436	0.000133641	0.000316362	0.000239507	0.000407534	0.000278382	0.000153141	0.000181076	0.000291741	0.000366276	0.000473514	0.000232038	0.000232476	0.000209421	0.00029932	0.000442087	0.000268106	0.000292659	0.000252348	0.000414471	0.00039519	0.000724363	0.000674731	7.36878e-05	5.23212e-05	4.31979e-05	5.64209e-05	5.33909e-05	4.98178e-05	4.95024e-05	5.05735e-05	3.46945e-05	3.53446e-05	5.82585e-05	5.71278e-05	3.19787e-05	5.66472e-05	5.03294e-05	5.24065e-05	5.71178e-05
meta_628	Leu-Ala	0.000595021	0.000301329	0.000573688	0.000607589	0.00014497	0.000329611	7.47442e-05	0.00038141	0.000109944	0.000285396	0.000446281	0.000428137	0.000387339	0.000296409	0.000562726	0.000479433	0.000480776	0.00021435	0.00053538	0.000156301	0.000458754	0.000437671	0.00031969	0.000502355	0.000509944	0.000222899	0.000235905	0.000222668	0.000280684	0.000360185	0.000288082	8.31048e-06	1.02326e-05	1.00884e-05	1.45211e-05	6.4926e-06	8.20872e-06	2.37038e-06	8.48308e-06	1.00032e-05	9.74828e-06	6.95491e-06	3.64253e-06	4.08864e-06	2.45866e-06	4.25206e-06	2.87597e-06	2.38621e-06
meta_632	Leu-Phe	0.00037304	0.000137932	0.000398361	0.000356492	0.000284456	0.000253824	0.000101968	6.64097e-05	0.000171131	0.000218362	0.000420066	0.000284969	0.000419815	0.000285388	0.000443564	0.000367994	0.000238349	0.00013498	0.000327817	0.000242063	0.000290995	0.000352682	0.000310714	0.0005387	0.00056351	0.000292725	0.000264761	0.000178841	0.000370385	0.00049491	0.000293846	0.000484254	0.0003337	0.000826985	0.000615583	0.00036749	0.000678314	0.000150855	0.00156012	0.000220893	0.000742714	0.000468616	0.000135314	0.00016604	0.000154631	9.56458e-05	0.000211814	0.000247249
meta_637	Glu-Leu	0.000457102	0.000567179	0.000333757	0.000273578	0.000431635	0.000424147	0.000412238	0.000288441	0.000424196	0.000436984	0.00041718	0.000533483	0.000538554	0.000485061	0.000457929	0.000599841	0.000477016	0.000399009	0.000512232	0.000294031	0.000539188	0.000352919	0.00048174	0.000383676	0.000409725	0.000371306	0.000381444	0.000625554	0.000536455	0.000385573	0.000380699	0.000520931	0.000504079	0.000461286	0.000746516	0.000543146	0.000378923	0.000411116	0.000338763	0.000333619	0.000573717	0.000622881	0.000425388	0.000380756	0.00045805	0.00034979	0.000539982	0.000456441
meta_640	Ile-Lys	1.85951e-05	1.78225e-05	2.0645e-05	2.71235e-05	2.45471e-05	1.68791e-05	2.16463e-05	1.21796e-05	1.38535e-05	1.53659e-05	3.56824e-05	1.90512e-05	2.00473e-05	3.16038e-05	1.62969e-05	2.60246e-05	2.55803e-05	1.93734e-05	1.8314e-05	1.95967e-05	2.2631e-05	2.54637e-05	2.76718e-05	3.75082e-05	3.28103e-05	2.00079e-05	1.67156e-05	2.19414e-05	1.27737e-05	2.96206e-05	2.2721e-05	4.57276e-06	7.92129e-06	6.67644e-06	8.82299e-06	4.58548e-06	7.3699e-06	7.82614e-06	3.01329e-06	9.21218e-06	7.85653e-06	5.86305e-06	3.95699e-06	6.47654e-06	7.79839e-06	8.78143e-06	4.14581e-06	5.66398e-06
meta_641	Ile-Met	1.10064e-05	1.70431e-05	8.40321e-06	7.01485e-06	1.18399e-05	9.22003e-06	8.70079e-06	7.67368e-06	8.84987e-06	1.40456e-05	7.58772e-06	1.41782e-05	1.61029e-05	1.16206e-05	1.40666e-05	1.5236e-05	9.58482e-06	1.2111e-05	1.41901e-05	8.96122e-06	1.26902e-05	1.11368e-05	1.22426e-05	9.58786e-06	7.80815e-06	1.03886e-05	9.35664e-06	1.76487e-05	1.30836e-05	7.17434e-06	1.09579e-05	9.03926e-06	7.65613e-06	5.3691e-06	1.10127e-05	1.06145e-05	7.11798e-06	5.79407e-06	5.74479e-06	5.67916e-06	1.01807e-05	1.17974e-05	9.10098e-06	5.52267e-06	6.43467e-06	5.35266e-06	7.80052e-06	8.30953e-06
meta_642	LPE(17:1/0:0)	1.70295e-05	3.60965e-05	3.22504e-05	6.09296e-05	3.92949e-05	6.18776e-05	3.25717e-05	3.15922e-05	0.000124378	7.8447e-05	9.09989e-05	8.73898e-05	6.86127e-05	4.45599e-05	0.000107991	8.78046e-05	0.000111024	8.6175e-05	0.000100162	5.32612e-05	6.26078e-05	4.97107e-05	6.62648e-05	6.54185e-05	0.000136601	5.00499e-05	6.32851e-05	3.40508e-05	7.78099e-05	0.000106748	0.000107691	3.76679e-05	2.21448e-05	6.56859e-05	4.07337e-05	2.82999e-05	5.87168e-05	1.65003e-05	1.5647e-05	2.10108e-05	2.57713e-05	3.40053e-05	3.22829e-05	9.08542e-05	3.58098e-05	2.05989e-05	2.11505e-05	3.06648e-05
meta_643	Pro-Ile	0.000361534	0.00029807	0.000390356	0.000302193	0.000323066	0.000505268	0.000447038	0.00040998	0.000303329	0.000264299	0.000371339	0.000405931	0.000376275	0.000391785	0.000486374	0.000498543	0.000272556	0.000297315	0.0003421	0.000284293	0.000450731	0.000292236	0.000167392	0.000421704	0.000177625	0.000367889	0.000406011	0.000167721	0.000217028	0.000376294	0.000226051	4.64236e-06	4.50305e-06	3.59117e-06	8.82867e-06	5.88234e-06	5.85545e-06	4.64124e-06	3.38514e-06	3.56727e-06	2.55281e-06	3.67276e-06	2.89929e-06	3.27472e-06	2.73064e-06	1.10242e-05	3.71238e-06	4.6387e-06
meta_644	Ser-Phe	6.6143e-05	3.48686e-05	4.86279e-05	7.36666e-05	8.77197e-05	5.39706e-05	1.59001e-05	4.41976e-05	3.54605e-05	2.12163e-05	6.49135e-05	5.91738e-05	8.79524e-05	4.2761e-05	5.53256e-05	4.68203e-05	3.5919e-05	2.7848e-05	5.34621e-05	2.80119e-05	4.41424e-05	4.22453e-05	6.10827e-05	7.53884e-05	7.38675e-05	4.65855e-05	3.65128e-05	3.99089e-05	5.48021e-05	8.48729e-05	5.73625e-05	5.83531e-06	5.61478e-06	3.31349e-06	5.2683e-06	3.71814e-06	8.8415e-06	6.64371e-07	1.00368e-05	5.49589e-06	5.6827e-06	1.08821e-06	1.86519e-06	4.5864e-06	4.58864e-07	1.97827e-06	2.70269e-07	1.02221e-06
meta_645	Tyr-Leu	5.06458e-05	3.05944e-05	3.69231e-05	5.27557e-05	7.23131e-05	4.91161e-05	1.79629e-05	3.11175e-05	3.04095e-05	1.57643e-05	4.71073e-05	6.36673e-05	4.95178e-05	5.06334e-05	5.82843e-05	3.03e-05	3.96672e-05	2.75461e-05	4.26542e-05	3.93965e-05	3.33633e-05	4.62767e-05	4.31925e-05	5.95365e-05	4.90468e-05	4.64121e-05	3.39297e-05	2.25916e-05	3.64944e-05	4.88803e-05	5.35572e-05	5.67089e-06	7.63234e-06	8.50191e-06	1.43089e-05	9.86037e-06	1.09256e-05	4.35708e-06	1.43211e-05	1.13181e-05	4.57565e-06	4.36377e-06	3.65846e-06	5.7524e-06	4.20693e-06	2.91217e-06	1.77209e-06	4.67957e-06
meta_647	Caffeine	8.55245e-05	0.0239923	2.00335e-05	0.0139403	2.29634e-05	0.0135186	2.80666e-05	2.6776e-05	2.04872e-05	9.71064e-05	3.81576e-05	2.58663e-05	3.49864e-05	0.00910314	0.0194172	0.00562353	0.000109413	3.16853e-05	2.98724e-05	1.9108e-05	5.33438e-05	2.08249e-05	0.00240838	0.00436692	0.000163149	0.000112333	6.30852e-05	2.17833e-05	0.000401872	1.78691e-05	0.0105153	0.00486659	0.000384379	8.41563e-07	0.00359542	0.000113428	0.000411672	0.00192511	0.00778109	1.59242e-05	0.010349	0.000554955	5.91826e-06	8.96259e-07	1.40515e-06	5.90316e-06	0.00683576	0.0211425
meta_648	Carnitine C9:1-OH	0.00157716	0.00122322	0.00277449	0.00169986	0.001226	0.000661164	0.00173933	0.000853299	0.00120363	0.00257839	0.0027333	0.00311667	0.00107365	0.00207638	0.00196776	0.00493534	0.00128873	0.000525275	0.0015692	0.0011887	0.00109627	0.00105987	0.00193178	0.00167103	0.000930067	0.00126264	0.00228374	0.00179127	0.00288747	0.00213793	0.000747721	0.00244751	0.000806947	0.00113121	0.000625813	0.00182503	0.000368933	0.00129243	0.000569561	0.00112214	0.00101131	0.000966395	0.00173205	0.00046635	0.000907038	0.00103736	0.00100908	0.000868038
meta_649	LPC(16:2/0:0)	0.000170295	0.000187225	0.00049272	0.000246024	0.000313672	0.000379676	0.00037992	0.000192772	0.000646554	0.000284212	0.000184805	0.000220294	0.0004955	0.00052002	0.000361435	0.000213807	0.0004675	0.000202204	0.000417239	0.000201259	0.000261871	0.000292016	0.000222475	0.000454138	0.000363187	0.000373169	0.000506671	0.000253095	0.000438781	0.000660951	0.000334844	5.64324e-05	2.46093e-05	2.80251e-05	1.11503e-05	1.49268e-05	2.66211e-05	1.01748e-05	2.09614e-05	4.93069e-05	7.14746e-06	1.54587e-05	7.44497e-06	1.62724e-06	1.9766e-05	1.90395e-05	3.0532e-05	2.04638e-05
meta_650	LPE(18:2/0:0)	0.0215582	0.0161201	0.0304877	0.028165	0.0154266	0.0232453	0.0135077	0.0117494	0.0397882	0.0175758	0.0161071	0.0138032	0.0251653	0.0136145	0.0123513	0.0110615	0.0200973	0.0189863	0.0169932	0.0174178	0.0107069	0.0111986	0.0158127	0.018764	0.0349154	0.0161545	0.0332955	0.0212834	0.0301702	0.0373288	0.0439635	0.0134887	0.0148724	0.0113575	0.00907992	0.012612	0.015568	0.00773465	0.00679854	0.00802708	0.00861703	0.00997881	0.00641293	0.0156344	0.00714532	0.00694554	0.00739704	0.00676733
meta_654	N-Acetyl-L-phenylalanine	2.44631e-05	2.18358e-05	2.33561e-05	1.47155e-05	1.3279e-05	1.8751e-05	7.16452e-06	2.86402e-05	2.5385e-05	2.42516e-05	2.08664e-05	3.14529e-05	3.14557e-05	2.16324e-05	2.33285e-05	4.25028e-05	1.85394e-05	2.24257e-05	3.31914e-05	2.22979e-05	2.07725e-05	1.60852e-05	2.28586e-05	1.94719e-05	2.43922e-05	2.26485e-05	1.95662e-05	2.76647e-05	1.96813e-05	1.65896e-05	2.59833e-05	1.24011e-05	8.0631e-06	1.25503e-05	1.09182e-05	1.08394e-05	1.47908e-05	1.35083e-05	1.24351e-05	1.22432e-05	1.26394e-05	1.15201e-05	1.46838e-05	9.37536e-06	1.46531e-05	1.45861e-05	1.41837e-05	1.50436e-05
meta_655	Carnitine C18:1:2DC	0.00012443	2.26562e-05	3.23309e-05	1.98065e-05	5.13766e-05	3.37679e-05	2.84698e-05	4.34213e-05	1.96063e-05	2.98556e-05	2.05787e-05	8.72391e-05	2.38824e-05	1.01894e-05	2.09439e-05	4.60186e-05	1.59491e-05	1.42385e-05	4.54222e-05	2.34866e-05	3.04858e-05	1.50693e-05	2.89198e-05	2.29512e-05	2.74397e-05	3.48249e-05	1.43178e-05	3.91764e-05	3.44055e-05	3.40372e-05	6.41706e-06	7.63148e-06	3.1003e-05	7.54507e-06	2.83363e-05	7.86461e-06	9.66079e-06	1.75655e-05	1.29085e-05	6.41578e-06	1.65653e-05	2.74697e-05	2.13559e-05	7.88507e-06	1.49157e-05	1.10839e-05	3.02164e-05	1.61359e-05
meta_656	Cyclo(Pro-Leu)	3.51249e-05	0.000112478	3.39437e-05	2.84456e-05	4.13709e-05	5.56455e-05	3.92492e-05	4.98316e-05	2.89409e-05	3.1111e-05	3.86683e-05	2.71539e-05	2.85486e-05	5.21165e-05	6.58363e-05	5.73913e-05	0.000103	4.04209e-05	2.50719e-05	2.05433e-05	3.55496e-05	2.58599e-05	6.8726e-05	5.18444e-05	6.95774e-05	2.30983e-05	3.22038e-05	6.78449e-05	7.17747e-05	5.68159e-05	1.61928e-05	2.47118e-05	1.24827e-05	1.92687e-05	2.9869e-05	2.32451e-05	3.14085e-05	1.36041e-05	1.64159e-05	8.46762e-06	1.30782e-05	8.12265e-06	1.15383e-05	1.63048e-05	5.28449e-06	1.0314e-05	1.26725e-05	2.1869e-05
meta_657	Thr-Gln	6.0735e-05	3.3142e-05	0.00011934	1.18802e-05	7.41507e-05	2.34392e-05	3.75357e-05	8.21108e-06	1.20279e-05	8.13108e-05	1.12417e-05	9.56166e-05	1.78974e-05	2.1984e-05	1.50327e-05	0.000205747	5.84893e-05	6.46067e-05	0.000174077	5.86676e-05	3.34164e-05	6.36343e-05	1.5034e-05	8.41396e-05	2.16541e-05	3.49216e-05	2.95931e-05	4.44308e-05	1.81972e-05	7.0144e-05	5.09206e-05	7.76514e-06	6.04749e-07	1.78906e-06	1.93858e-05	4.62579e-06	4.4972e-06	3.16363e-06	4.51523e-06	2.24801e-05	6.3743e-05	1.22008e-05	1.07805e-05	3.57412e-06	5.80071e-06	4.40029e-06	1.45389e-05	6.25608e-06
meta_658	Cyclo(Phe-Glu)	3.58087e-05	2.88874e-05	6.22737e-05	7.21812e-05	9.38846e-05	4.25263e-05	2.36722e-05	4.75794e-05	2.25052e-05	4.7148e-05	8.39747e-05	4.90407e-05	0.000130994	3.58476e-05	6.16161e-05	5.32924e-05	5.29995e-05	5.16195e-05	6.44662e-05	3.37044e-05	9.19923e-05	3.68904e-05	6.96185e-05	0.000115483	6.05881e-05	3.04332e-05	7.4591e-05	4.12555e-05	4.89644e-05	8.75646e-05	5.08172e-05	9.43241e-05	0.000152922	0.00014681	0.000158132	0.000103621	0.000102955	8.30638e-05	0.000173205	0.000124584	8.16344e-05	9.2752e-05	4.24399e-05	0.000102655	6.71294e-05	6.81832e-05	6.37448e-05	5.515e-05
meta_659	Cyclo(Pro-Phe)	7.73183e-06	2.35696e-05	2.73601e-05	1.35652e-05	9.55226e-06	1.47778e-05	1.01415e-05	1.30227e-05	6.04567e-06	1.64602e-05	6.67299e-06	1.27692e-05	1.90035e-05	1.77391e-05	1.47539e-05	2.06382e-05	1.74544e-05	3.527e-05	5.25644e-06	4.94917e-06	1.11439e-05	7.38251e-06	1.04464e-05	9.30451e-06	8.88209e-06	1.10537e-05	6.26371e-06	1.79161e-05	5.48918e-05	1.00899e-05	2.03602e-05	4.05882e-06	1.62398e-06	2.38592e-05	3.19151e-06	2.9672e-06	1.45068e-06	4.13273e-06	5.4878e-06	1.74742e-06	5.22633e-06	4.75165e-06	4.41145e-06	4.48465e-06	1.40971e-06	1.77141e-06	2.52125e-06	7.2425e-06
meta_661	Cyclo(Pro-Val)	0.00015559	0.000230827	0.000117782	9.25322e-05	0.000127087	0.000168465	0.000131871	0.00011151	8.84555e-05	0.000105463	0.000149402	0.000114619	0.000125674	0.000177859	0.000173633	0.000202261	0.000238597	9.52245e-05	0.000110802	7.12592e-05	0.000149332	0.000111696	0.000203258	0.000131146	0.000138188	9.2665e-05	9.56953e-05	0.000187093	0.000242739	0.000219482	8.94598e-05	4.09934e-05	2.94368e-05	3.43069e-05	4.56896e-05	5.09296e-05	5.53139e-05	3.46519e-05	2.49473e-05	2.65233e-05	2.62134e-05	2.21067e-05	3.7205e-05	4.22715e-05	2.95368e-05	4.27453e-05	3.25841e-05	4.73495e-05
meta_663	Ile-Asp	9.4748e-05	0.00040627	3.15264e-05	0.00020125	0.000354665	0.000646956	0.000328374	8.07226e-05	0.000132979	5.72317e-05	0.00024763	0.000567124	3.69884e-05	0.00017339	7.23609e-05	0.00092703	9.45346e-05	8.4605e-05	0.000126539	8.87266e-05	0.00011416	2.33554e-05	0.000112755	7.84157e-05	0.000300511	7.92344e-05	6.73608e-05	9.569e-05	0.00126515	0.000124355	8.5591e-05	4.96887e-05	3.85367e-06	1.44172e-05	8.81386e-06	7.82297e-06	7.07576e-07	4.13288e-06	3.7218e-06	8.66939e-06	7.44069e-06	8.85184e-06	1.1876e-05	5.1882e-06	6.96494e-06	4.72652e-06	1.56726e-05	1.56415e-05
meta_664	Leu-Leu	0.000268904	0.000412028	0.000611586	0.000789729	0.000290722	0.000570541	0.000155889	0.000176053	0.000226115	0.000291113	0.000329179	0.000215843	0.000231356	0.000232418	0.000224677	0.000362075	0.000400682	0.000734113	0.000344905	0.000280327	0.00046482	0.000389189	0.000209234	0.000310647	0.000376087	0.000314751	0.000158866	0.000253961	0.000956079	0.000349462	0.000430041	0.000130898	6.27443e-05	0.000231653	0.000176766	7.16666e-05	5.87548e-05	4.91587e-05	0.000132009	6.78753e-05	6.83827e-05	3.41166e-05	3.83895e-05	7.19289e-05	3.41429e-05	6.21065e-05	5.18966e-05	1.94446e-05
meta_666	N-MethyTrans-4-Hydroxy-Proline	3.69157e-05	7.30688e-05	0.000116367	0.000101435	1.75671e-05	8.89484e-05	4.16965e-05	1.72569e-05	0.000416175	7.96068e-05	0.000182581	0.00010367	0.000188029	7.5829e-05	0.000452109	0.000248543	0.000184465	0.000104116	0.000149172	5.13715e-05	0.000227775	9.53469e-05	0.000343667	0.000134273	4.61753e-05	0.00020312	7.20941e-05	0.000202422	0.000174231	0.000345332	0.000119039	5.93269e-05	0.000121977	2.41683e-05	1.14043e-05	0.000127235	3.62631e-05	3.21139e-05	2.5737e-05	0.000448534	7.45602e-06	0.000830443	2.84754e-05	1.26571e-05	2.44264e-05	2.26449e-05	1.08102e-05	4.64249e-05
meta_667	N6-(2-Hydroxyethyl)adenosine	5.26474e-05	5.49103e-05	7.68063e-05	4.76947e-05	2.8682e-05	6.01987e-05	4.02085e-05	4.92152e-05	9.59535e-05	5.83667e-05	5.97845e-05	9.28746e-05	6.17014e-05	7.34602e-05	6.83884e-05	0.000114695	4.7729e-05	3.86705e-05	6.94765e-05	4.39802e-05	0.000102416	4.80142e-05	4.59696e-05	3.62108e-05	4.86528e-05	5.43541e-05	4.67433e-05	9.05922e-05	6.22915e-05	5.20829e-05	4.53291e-05	9.65831e-05	9.17196e-05	7.11406e-05	6.71165e-05	0.000125284	6.52615e-05	0.000108126	9.08421e-05	9.27509e-05	0.000105119	9.18981e-05	0.000183211	7.53455e-05	0.000114704	9.18796e-05	9.45095e-05	9.74981e-05
meta_671	S-Allyl-L-cysteine	2.34466e-05	8.47706e-05	5.46552e-05	4.68444e-05	0.00023436	0.000389306	1.73037e-05	1.5893e-05	7.53484e-05	0.000107063	6.20111e-06	4.93929e-06	9.30949e-05	7.81715e-05	0.000856483	8.48604e-05	1.88401e-05	6.04248e-05	7.9747e-05	2.32689e-05	3.16036e-05	5.05511e-05	2.21222e-05	3.11249e-05	2.7616e-05	5.80252e-05	7.43034e-05	5.1195e-05	0.000100116	0.000127922	1.58089e-05	5.32895e-06	0.000217887	1.04166e-05	3.86703e-05	1.77792e-05	2.86015e-05	1.27817e-05	1.05249e-05	9.23158e-06	1.34189e-05	7.72167e-05	1.56583e-05	1.07741e-09	1.10962e-09	1.19645e-09	8.86281e-06	3.16853e-05
meta_673	N-Formylglycine	0.00143663	0.00173408	0.00124904	0.00167653	0.00154616	0.000948496	0.00114561	0.00215353	0.00162546	0.00156092	0.00149872	0.00129468	0.00133407	0.00203117	0.00116118	0.00147677	0.0011445	0.00152274	0.00231204	0.00171825	0.00165093	0.00201638	0.00155568	0.00183474	0.00178952	0.00210511	0.00125534	0.00191574	0.00149721	0.0018232	0.00147471	0.00224849	0.00232211	0.00245297	0.00220377	0.00226177	0.00136789	0.00244135	0.00247935	0.00254409	0.00250012	0.00211726	0.0023158	0.00240346	0.00244572	0.00244675	0.00236035	0.00240652
meta_675	Aminolevulinic acid	0.000283874	0.000314275	0.000268787	0.000190874	0.000317979	0.000248826	0.000267357	0.000229335	0.00021707	0.000215732	0.000232354	0.000238393	0.000409911	0.000274274	0.00026472	0.000262744	0.000316216	0.000242567	0.000325734	0.000212589	0.000251291	0.000253127	0.000267944	0.000308795	0.000243306	0.00022896	0.00026818	0.000329477	0.000435577	0.000211025	0.000211731	8.5495e-05	5.87474e-05	5.08551e-05	3.33121e-05	5.33442e-05	4.44306e-05	3.20276e-05	4.15641e-05	3.90438e-05	3.26429e-05	0.000100216	6.65204e-05	2.0794e-05	3.2804e-05	3.00243e-05	5.97026e-05	3.54393e-05
meta_676	D-Ornithine	0.00182601	0.00180461	0.00222695	0.00140815	0.00231757	0.00136077	0.0155385	0.00172026	0.00181216	0.00145865	0.00163121	0.00157743	0.0025636	0.00182293	0.00121792	0.00165407	0.00177747	0.00194201	0.00250235	0.00154982	0.00201768	0.00147677	0.00217458	0.00224719	0.00211885	0.00129309	0.00171832	0.00159628	0.0026991	0.00207817	0.000933235	0.00143982	0.00140327	0.000817298	0.00106074	0.0011852	0.000900455	0.00130381	0.000791838	0.00139781	0.00106865	0.00111903	0.00149871	0.00123411	0.000964639	0.00114664	0.00124707	0.000999326
PCC-DM: PCC combined with type 2 diabetes mellitus. DM: type 2 diabetes mellitus.
[truncated: 10 more columns]
