# Supplementary material for: Nucleotide metabolic abnormalities in post-COVID-19 condition and type 2 diabetes mellitus patients and their association with endocrine dysfunction
Source: Open Med (Wars). 2025 Oct 7;20(1):20251221. doi: 10.1515/med-2025-1221 (PMC12514782; doi:10.1515/med-2025-1221)
Supplement: Supplementary Table 4 [file med-2025-1221-st4.xlsx]

## Sheet: Sheet1
Table S4 Differential metabolites in PCC-A vs HV groups.
		PCC-A																		HV
#ID	name	B10	B11	B12	B13	B14	B15	B16	B17	B18	B19	B2	B3	B4	B5	B6	B7	B8	B9	Ac20	Ac24	Ac30	Ac32	Ac37	Ac4	Ac51	Ac59	Ac61	Ac69	Ac71	Ac78	Ac79	Ac8	Ac86	Ac87	Ac92	Ax55	Ax81	Ax83	PCC-A_Mean	HV_Mean	Fold_change	log2FC	Pvalue	VIP	regulated
meta_1	L-Cystine	0.000141959	0.000206377	0.000184831	0.000241193	0.000228863	0.000138739	0.000171182	0.000263325	0.00028204	0.000232247	0.00018437	0.000209104	0.000179392	0.000273089	0.000335739	6.06346e-05	0.000156716	0.000174277	5.02811e-06	6.14639e-06	9.64041e-06	7.50907e-06	5.29969e-06	3.92371e-06	7.226e-06	6.50771e-06	7.87694e-06	6.85139e-06	6.33972e-06	5.60181e-06	7.02751e-06	7.65595e-06	4.38951e-06	1.05687e-05	8.2667e-06	6.09394e-06	5.3962e-06	6.63546e-06	0.00020356	6.69924e-06	0.0329105	-4.92531	2.48078e-10	1.25838	down
meta_7	4-Hydroxy-L-Glutamic Acid	1.98833e-05	2.22845e-05	2.55892e-05	4.45598e-05	3.77628e-05	2.41689e-05	2.28794e-05	3.44029e-05	2.75884e-05	3.97617e-05	2.85086e-05	3.7658e-05	2.97276e-05	2.64663e-05	4.55778e-05	4.12368e-05	3.55606e-05	4.3112e-05	7.87322e-06	5.493e-06	1.03704e-05	1.00115e-05	8.88379e-06	1.3905e-05	5.70205e-06	9.11823e-06	4.76172e-06	1.51184e-05	6.68467e-06	1.85463e-06	6.84307e-06	3.80366e-06	7.76701e-06	2.11962e-06	8.59669e-06	4.25416e-06	2.78872e-06	9.82964e-06	3.2596e-05	7.28896e-06	0.223615	-2.16091	3.18082e-11	1.23189	down
meta_10	Hexanoyl Glycine	3.78352e-06	7.99192e-06	8.40904e-06	1.44014e-05	6.25515e-06	1.2736e-05	1.60049e-05	1.13302e-05	1.0624e-05	1.52274e-05	5.63548e-06	6.70513e-06	1.18584e-05	8.13466e-06	8.75401e-06	6.46737e-06	8.39701e-06	5.46078e-06	1.40688e-06	9.97045e-07	1.02125e-06	1.31789e-06	6.72717e-07	2.85589e-07	2.26824e-06	5.65052e-07	9.1981e-07	1.58577e-06	1.46569e-06	1.39286e-06	2.39307e-06	1.05614e-06	2.88954e-06	7.08674e-07	1.41271e-06	1.57721e-06	1.80567e-06	1.56614e-06	9.34314e-06	1.3654e-06	0.146139	-2.77459	2.63301e-08	1.16452	down
meta_11	L-Asparagine Anhydrous	8.50908e-05	9.59974e-05	0.000122667	0.000115955	0.000112867	0.000102122	8.58796e-05	9.03602e-05	0.000131858	0.000149741	9.26333e-05	0.000111307	0.000135477	8.45138e-05	0.000220584	0.000179741	0.000108244	0.00011014	6.60144e-05	5.19174e-05	4.78459e-05	5.52399e-05	5.24649e-05	5.97723e-05	4.87595e-05	3.94218e-05	3.63667e-05	4.85862e-05	5.71294e-05	5.07928e-05	5.82915e-05	6.3898e-05	6.044e-05	7.22558e-05	6.5666e-05	5.26603e-05	4.08887e-05	6.13052e-05	0.000118621	5.44858e-05	0.459327	-1.12241	4.7454e-07	1.08602	down
meta_13	L-Glutamine	0.000558003	0.000841294	0.001098	0.000880738	0.00125616	0.00070403	0.000814201	0.00093647	0.000832464	0.00107489	0.000873103	0.000999874	0.000684031	0.000607905	0.0013252	0.000847759	0.000972504	0.000831035	0.000372001	0.000405256	0.000382883	0.000376538	0.000478134	0.00052001	0.000338824	0.000298957	0.000314186	0.000425925	0.000405552	0.000390719	0.000357608	0.000458042	0.000381187	0.000421289	0.000420445	0.000444661	0.000309762	0.000414528	0.000896537	0.000395825	0.441505	-1.1795	3.80145e-09	1.19718	down
meta_16	N6-Acetyl-L-Lysine	5.19255e-05	4.31514e-05	4.06965e-05	6.16511e-05	6.42215e-05	4.10958e-05	4.24035e-05	4.90699e-05	5.75696e-05	5.98868e-05	3.53132e-05	4.68046e-05	4.75004e-05	5.74293e-05	4.87891e-05	8.46758e-05	3.67831e-05	5.19351e-05	5.43084e-06	6.41518e-05	1.0392e-05	9.16766e-06	7.81854e-06	9.75785e-06	9.6107e-06	9.92881e-06	7.28776e-06	6.46058e-06	9.98991e-06	9.44257e-06	9.64388e-06	6.29779e-06	9.69799e-06	8.93645e-06	1.19356e-05	9.41714e-06	9.30283e-06	1.26973e-05	5.11612e-05	1.18684e-05	0.23198	-2.10793	7.57186e-12	1.17886	down
meta_17	N-Acetyl-L-Leucine	0.000104601	0.000165548	9.88626e-05	7.19651e-05	0.00012108	8.80434e-05	8.14737e-05	0.000116458	0.00010016	8.00308e-05	7.61796e-05	0.000114267	0.000100214	0.000112645	0.000104213	7.67562e-05	8.26843e-05	0.000131863	2.39097e-05	0.00016229	1.90497e-05	1.50477e-05	2.65112e-05	2.09895e-05	2.47175e-05	2.60288e-05	1.62883e-05	2.44833e-05	1.86671e-05	2.19553e-05	1.94427e-05	2.25843e-05	1.99827e-05	2.3954e-05	1.52599e-05	1.52652e-05	1.66111e-05	2.21914e-05	0.000101502	2.77615e-05	0.273505	-1.87036	1.38233e-09	1.10412	down
meta_18	N-Acetyl-L-Tyrosine	8.26203e-05	0.000142243	0.000115397	0.000154477	0.000128937	0.000104126	0.000113645	0.000171708	0.000120501	0.000151962	0.000107146	0.000150532	0.00013551	0.000102606	0.000189799	0.000156381	0.00013058	0.000115235	2.35059e-06	3.60536e-06	2.26396e-06	2.7519e-06	2.8051e-06	2.99249e-06	2.68238e-06	2.06592e-06	3.24446e-06	2.39316e-06	2.53916e-06	3.08044e-06	2.65364e-06	3.61426e-06	3.83973e-06	2.55108e-06	2.01304e-06	2.45688e-06	2.38012e-06	2.80495e-06	0.000131856	2.75443e-06	0.0208897	-5.58106	2.70758e-13	1.31989	down
meta_20	N-Phenylacetylglycine	8.80171e-06	5.4333e-06	4.37057e-06	8.76805e-06	8.18199e-06	5.48799e-06	8.02931e-06	6.06988e-06	8.00304e-06	7.32961e-06	4.93243e-06	8.07242e-06	6.4607e-06	6.25651e-06	9.63198e-06	8.88672e-06	5.5889e-06	8.36126e-06	1.34162e-06	9.16474e-07	6.19629e-07	5.04395e-07	5.62654e-07	5.84204e-07	7.78993e-07	4.03657e-07	5.16787e-07	5.38865e-07	8.5003e-07	4.93569e-07	3.4048e-07	7.98801e-07	3.31813e-07	9.38475e-07	2.28671e-07	5.13323e-07	4.8012e-07	7.32213e-07	7.14813e-06	6.23739e-07	0.087259	-3.51855	1.43335e-12	1.30394	down
meta_22	O-Phospho-L-Serine	0.000323216	0.000428286	0.000410493	0.000296142	0.000532243	0.000304268	0.000335873	0.000573551	0.00033518	0.000431386	0.000381593	0.00035571	0.00035573	0.000276682	0.000306663	0.000209742	0.000337824	0.000406236	0.000100282	0.000111811	7.96862e-05	8.17099e-05	9.04876e-05	0.000101235	0.00014781	6.508e-05	9.20706e-05	0.000102107	9.27355e-05	0.000100026	6.91819e-05	0.00011377	6.56332e-05	9.37157e-05	8.2967e-05	0.000100616	7.37604e-05	8.68359e-05	0.000366712	9.2576e-05	0.252449	-1.98594	1.08333e-10	1.254	down
meta_23	Phe-Phe	0.00805015	0.00720071	0.00534573	0.00395284	0.00580506	0.0052936	0.0065172	0.009012	0.00297818	0.00597776	0.00845876	0.00421489	0.0039901	0.00415158	0.00299367	0.00226545	0.00662365	0.00657531	0.000156977	0.00013056	0.00043975	0.000190376	0.000329383	0.000218433	0.000196823	0.0003488	0.000266182	0.000288663	0.000243999	0.000299302	0.000239789	0.000201039	0.000269497	0.000261508	0.000181731	0.000132973	0.000300272	0.000191377	0.00552259	0.000244372	0.0442494	-4.4982	2.14279e-09	1.22717	down
meta_33	Dulcitol	7.7813e-06	8.45809e-06	7.13463e-06	9.11475e-06	1.55823e-05	9.11352e-06	8.63594e-06	7.32381e-06	8.38814e-06	4.85252e-06	5.33886e-06	8.51772e-06	3.25396e-06	5.28986e-06	6.38533e-06	8.69195e-06	7.5016e-06	1.00068e-05	1.42516e-06	1.11136e-06	1.3985e-06	1.64707e-06	2.6002e-06	2.56125e-06	2.28818e-06	9.97821e-07	1.75323e-06	1.49647e-06	1.65661e-06	1.25778e-06	2.18306e-06	1.13515e-06	7.59192e-07	2.11098e-06	1.75525e-06	2.78016e-06	1.52839e-06	3.38186e-06	7.85395e-06	1.79138e-06	0.228087	-2.13234	1.06264e-08	1.18149	down
meta_38	5-Methylcytosine	0.000100799	0.000126106	7.78014e-05	0.000150652	0.000111451	0.000155463	9.17775e-05	0.000118297	4.76322e-05	7.91559e-05	7.10639e-05	8.28723e-05	0.000132913	5.38671e-05	0.000115119	0.000202454	0.000118802	8.07253e-05	5.0323e-05	3.63809e-05	4.59677e-05	4.59888e-05	4.61611e-05	4.74487e-05	4.76066e-05	4.04377e-05	3.96493e-05	5.01821e-05	4.79675e-05	3.6442e-05	5.9481e-05	5.74933e-05	3.19952e-05	6.13406e-05	4.10063e-05	3.98128e-05	4.07148e-05	4.39255e-05	0.000106497	4.55162e-05	0.427394	-1.22636	3.46888e-06	1.02867	down
meta_46	3,3',5-Triiodo-L-Thyronine	2.47921e-05	2.41749e-05	4.40594e-05	2.94755e-05	2.52188e-05	2.17827e-05	2.8796e-05	2.0357e-05	2.36355e-05	2.48175e-05	2.28387e-05	1.90335e-05	1.03439e-05	2.51502e-05	2.28174e-05	2.69998e-05	1.68085e-05	2.38997e-05	6.30676e-07	5.59864e-07	7.21213e-07	8.53651e-07	8.90711e-07	6.94556e-07	6.05665e-07	4.81186e-07	7.1997e-07	8.0388e-07	6.73682e-07	8.63397e-07	7.4142e-07	5.20943e-07	7.08097e-07	6.83001e-07	4.81664e-07	6.32357e-07	6.9798e-07	5.55114e-07	2.41667e-05	6.75951e-07	0.0279703	-5.15996	3.12402e-11	1.29104	down
meta_47	L-Thyroxine	0.00110675	0.00113816	0.00223919	0.00106704	0.0010771	0.00133957	0.00140341	0.00111428	0.000980564	0.00103524	0.000626887	0.00082307	0.000699887	0.00094476	0.00177083	0.00131931	0.000897584	0.00125954	3.9328e-05	4.82358e-05	7.17644e-05	5.19899e-05	5.00031e-05	3.7215e-05	4.1976e-05	4.81686e-05	4.34237e-05	4.6131e-05	5.21303e-05	3.7252e-05	4.36744e-05	5.21451e-05	3.98955e-05	4.40005e-05	5.0784e-05	4.93653e-05	4.46823e-05	3.47347e-05	0.00115795	4.6345e-05	0.0400232	-4.64302	6.01607e-10	1.25234	down
meta_50	Pyruvic Acid	0.000233886	0.000284076	0.000108028	0.000519927	0.000177128	0.000169127	0.000142969	0.000234721	0.000155181	0.00011718	0.000129718	0.000201957	0.000182921	0.000273815	0.000275286	0.000225166	0.000180518	0.000125668	4.97441e-07	7.61814e-07	1.16728e-06	2.85354e-07	4.03383e-07	6.90393e-07	1.6931e-06	1.68012e-06	7.46291e-07	1.26964e-06	9.95978e-07	5.41969e-07	9.62809e-07	8.55911e-07	1.86901e-06	2.20867e-06	9.14962e-07	1.25468e-06	9.7791e-07	6.66253e-07	0.000207626	1.02215e-06	0.00492302	-7.66624	5.51252e-08	1.16511	down
meta_57	Lactose	0.000247225	0.000145888	0.00017985	0.000490515	0.000303229	0.000161508	0.000137555	0.000380396	0.000363857	0.000272112	0.000176367	0.000150503	0.000313493	0.000236388	0.00045504	0.000272635	0.000330854	0.000468999	8.11826e-05	9.43992e-05	0.000135672	9.53142e-05	0.000100352	0.000102406	0.000118915	0.000140664	9.10773e-05	0.000104722	9.8906e-05	8.47025e-05	0.00014054	0.000125423	0.000126242	0.000126215	0.000124498	0.000107081	0.000103505	0.000138349	0.000282579	0.000112008	0.396379	-1.33505	7.55819e-06	1.00034	down
meta_58	Lactulose	0.000247225	0.000145888	0.00017985	0.000490515	0.000303229	0.000161508	0.000137555	0.000380396	0.000363857	0.000272112	0.000176367	0.000150503	0.000313493	0.000236388	0.00045504	0.000272635	0.000330854	0.000468999	8.11826e-05	9.43992e-05	0.000135672	9.53142e-05	0.000100352	0.000102406	0.000118915	0.000140664	9.10773e-05	0.000104722	9.8906e-05	8.47025e-05	0.00014054	0.000125423	0.000126242	0.000126215	0.000124498	0.000107081	0.000103505	0.000138349	0.000282579	0.000112008	0.396379	-1.33505	7.55819e-06	1.00034	down
meta_59	L-Fucose	6.06008e-05	4.24705e-05	0.000107643	4.42598e-05	4.99474e-05	4.30534e-05	0.000101217	6.9787e-05	4.73602e-05	7.71973e-05	7.48511e-05	0.000116177	6.56913e-05	4.5397e-05	4.53083e-05	4.40526e-05	6.53533e-05	3.92229e-05	1.24948e-05	1.50344e-05	1.9655e-05	7.59947e-06	1.39317e-05	4.85098e-06	8.33261e-06	1.39461e-05	3.0458e-05	1.27515e-05	1.58486e-05	1.21209e-05	1.07147e-05	1.12569e-05	6.92355e-06	1.06633e-05	1.78878e-05	3.54053e-05	1.07479e-05	2.34888e-05	6.33105e-05	1.47056e-05	0.232277	-2.10608	7.46317e-08	1.13161	down
meta_61	Maltose	0.000247225	0.000145888	0.00017985	0.000490515	0.000303229	0.000161508	0.000137555	0.000380396	0.000363857	0.000272112	0.000176367	0.000150503	0.000313493	0.000236388	0.00045504	0.000272635	0.000330854	0.000468999	8.11826e-05	9.43992e-05	0.000135672	9.53142e-05	0.000100352	0.000102406	0.000118915	0.000140664	9.10773e-05	0.000104722	9.8906e-05	8.47025e-05	0.00014054	0.000125423	0.000126242	0.000126215	0.000124498	0.000107081	0.000103505	0.000138349	0.000282579	0.000112008	0.396379	-1.33505	7.55819e-06	1.00034	down
meta_64	Orotic Acid	2.32608e-05	6.8126e-05	3.70577e-05	6.83762e-05	5.57163e-05	3.37647e-05	3.74246e-05	5.75865e-05	4.75263e-05	6.80071e-05	4.64305e-05	4.95166e-05	4.87717e-05	3.66746e-05	7.49914e-05	4.8799e-05	3.94024e-05	4.59045e-05	1.0811e-05	1.0535e-05	9.90928e-06	9.75626e-06	1.0242e-05	8.03582e-06	1.86895e-05	1.19364e-05	1.06909e-05	1.16407e-05	1.18686e-05	7.96205e-06	1.01165e-05	1.2288e-05	1.10009e-05	1.62256e-05	1.16725e-05	1.09783e-05	1.16976e-05	1.07088e-05	4.92965e-05	1.13383e-05	0.230002	-2.12028	1.28696e-09	1.22738	down
meta_73	2-Methylsuccinic Acid	9.58291e-05	8.86238e-05	6.80319e-05	8.30098e-05	8.57992e-05	0.000122232	8.21659e-05	9.09509e-05	9.52006e-05	9.80777e-05	8.98849e-05	0.000107965	6.56198e-05	6.13715e-05	8.82749e-05	7.00766e-05	8.36332e-05	7.02202e-05	1.92412e-05	2.47478e-05	9.42538e-06	9.33436e-05	1.21043e-05	3.49416e-06	5.40742e-05	4.78157e-06	0.000105397	1.74617e-05	2.47552e-05	1.15186e-05	1.84591e-05	1.43552e-05	2.28801e-05	7.21562e-06	1.17363e-05	1.58435e-05	5.11717e-05	1.62777e-05	8.59426e-05	2.69142e-05	0.313165	-1.67501	4.24354e-09	1.09652	down
meta_76	3-Hydroxy-3-Methyl Butyric Acid	0.000978757	0.000924832	0.000893039	0.00148999	0.00114668	0.00103687	0.00101707	0.00112345	0.00103793	0.00107688	0.000705756	0.0010287	0.000908075	0.00111637	0.00191453	0.00110574	0.000640043	0.00133351	0.000103501	0.00014231	9.58955e-05	5.17555e-05	0.000123914	0.000136309	7.59269e-05	0.00011497	0.000103489	0.000133286	9.80265e-05	0.000134051	8.31677e-05	7.79295e-05	8.33536e-05	8.13374e-05	8.84742e-05	0.000108409	0.000106812	0.00013522	0.00108212	0.000103907	0.0960213	-3.3805	4.25197e-11	1.27909	down
meta_80	4-Hydroxy-2-Oxoglutaric Acid	8.48105e-05	0.000103693	8.37166e-05	0.000110743	6.38887e-05	4.83863e-05	5.90506e-05	6.00143e-05	7.53627e-05	6.65061e-05	3.49134e-05	0.000105068	0.000139863	6.22137e-05	7.48664e-05	5.98404e-05	0.000103041	6.81009e-05	6.048e-06	2.0015e-05	8.06126e-06	8.70944e-06	8.66147e-06	6.30264e-06	1.11406e-05	1.41359e-05	1.49462e-05	1.35914e-05	1.10484e-05	1.08633e-05	1.12829e-05	9.51787e-06	1.11026e-05	6.44996e-06	8.52772e-06	1.25861e-05	1.02269e-05	1.65148e-05	7.80043e-05	1.09866e-05	0.140846	-2.82781	3.14909e-09	1.21017	down
meta_81	Adipic Acid	8.35936e-05	0.000101181	0.000121968	0.000132926	0.000177115	0.000126448	0.000117947	0.000118786	0.000131732	0.000126061	8.82484e-05	0.000140123	7.61787e-05	0.000158077	0.000112179	9.23019e-05	0.000131058	0.000132894	1.29616e-05	1.20919e-05	1.35079e-05	1.26158e-05	2.10918e-05	7.37413e-06	1.94843e-05	1.40429e-05	8.19914e-06	1.04124e-05	1.50839e-05	1.70128e-05	7.33922e-06	1.05789e-05	1.0508e-05	7.75955e-06	1.15101e-05	1.79971e-05	7.71847e-06	7.11844e-06	0.00012049	1.22204e-05	0.101423	-3.30155	9.69114e-13	1.30671	down
meta_94	Methylmalonic Acid	0.0013039	0.00139453	0.0014784	0.00202156	0.00160028	0.0023349	0.00178049	0.00139854	0.00157557	0.00148932	0.00189281	0.00172334	0.00124655	0.0012981	0.00219309	0.000887946	0.0013884	0.00130715	0.000560313	0.000455596	0.000419971	0.000436428	0.000486912	0.000564504	0.000644139	0.000534558	0.00058806	0.000646544	0.000598695	0.000404202	0.000506804	0.000588996	0.000544733	0.000556231	0.00044815	0.000339696	0.000572313	0.000516968	0.00157305	0.000520691	0.331007	-1.59507	3.3354e-10	1.23906	down
meta_96	Pyrrole-2-Carboxylic Acid	2.13565e-05	9.26081e-06	1.10316e-05	1.25086e-05	2.39822e-05	6.32544e-06	1.34933e-05	8.75023e-06	4.85377e-06	1.27287e-05	1.11146e-05	1.9706e-05	1.16975e-05	3.76459e-06	1.6911e-05	1.41085e-05	7.19376e-06	1.22398e-05	1.63274e-06	1.26882e-06	2.91903e-06	2.44954e-06	2.45091e-06	3.3903e-06	2.95722e-06	5.00506e-06	5.93838e-06	1.94016e-06	2.35054e-06	2.12972e-06	2.39906e-07	3.00688e-06	6.36175e-07	1.7034e-06	1.49084e-06	3.75271e-06	9.0582e-07	2.28599e-06	1.22793e-05	2.42271e-06	0.197301	-2.34153	5.42153e-07	1.0933	down
meta_97	Sebacate	0.000132317	0.000155434	0.000196833	0.000235293	0.00023018	0.000254007	0.000192945	0.000198671	0.000138921	0.000188873	0.000196023	0.000271876	0.000179797	0.000299335	0.000149114	0.000105438	0.000123875	0.000649192	6.49212e-07	3.84089e-07	3.01777e-07	4.30641e-07	6.57935e-07	3.61143e-07	8.66785e-07	3.68576e-07	4.23106e-06	5.63471e-07	3.88825e-07	5.36882e-07	5.20074e-07	1.88688e-06	6.06395e-07	4.06365e-07	5.61339e-07	5.07737e-07	3.89654e-07	5.87104e-07	0.000216562	7.60297e-07	0.00351075	-8.154	6.98461e-07	1.10189	down
meta_103	LPE(18:1/0:0)	0.00246052	0.00153122	0.00109166	0.00244975	0.00124337	0.00285336	0.00214918	0.00277076	0.00287381	0.00346692	0.00240575	0.00198499	0.00134006	0.0019943	0.00118835	0.00125202	0.00318919	0.00312993	0.000804945	0.000688233	0.000233504	0.000890027	0.00101164	0.000794028	0.000425001	0.000566111	0.00120782	0.0010889	0.000743008	0.00162609	0.000699302	0.000606325	0.000357695	0.000615105	0.000933094	0.000621308	0.00132599	0.000254151	0.00218751	0.000774614	0.354108	-1.49774	2.84427e-07	1.05752	down
meta_106	LPE(14:0/0:0)	8.95364e-05	9.17059e-05	4.85753e-05	6.20521e-05	5.85758e-05	7.27588e-05	6.76676e-05	4.10059e-05	0.000100928	4.84649e-05	6.9771e-05	7.38935e-05	4.52196e-05	0.000136503	6.12145e-05	8.11205e-05	5.19123e-05	8.99495e-05	9.30473e-06	9.95207e-06	8.68629e-06	1.41735e-05	1.71761e-05	1.58021e-05	9.79091e-06	1.60528e-05	1.17155e-05	1.52061e-05	1.18461e-05	2.59965e-05	7.99964e-06	9.68942e-06	1.26451e-05	1.90053e-05	1.02056e-05	5.8247e-06	4.25258e-05	1.05759e-05	7.17142e-05	1.42087e-05	0.19813	-2.33548	4.00762e-09	1.18732	down
meta_111	FFA(16:1)	0.0322545	0.059947	0.0859862	0.00902442	0.0231474	0.0739557	0.0526354	0.0190951	0.0764429	0.0505075	0.113538	0.0665315	0.0540873	0.0209153	0.0102752	0.0289683	0.0621802	0.0284275	0.00655002	0.0045467	0.00737378	0.00365099	0.00369666	0.00435158	0.00439266	0.0042655	0.00671445	0.00443908	0.00690571	0.00929725	0.00493081	0.00603248	0.00562729	0.00560712	0.00322521	0.00553724	0.00485212	0.0055896	0.0482177	0.00537931	0.111563	-3.16407	7.74555e-06	1.02188	down
meta_114	FFA(12:0)	0.0132813	0.0193417	0.0273126	0.0051568	0.00607267	0.00995343	0.00876173	0.00735691	0.00877247	0.00816877	0.012707	0.0126832	0.00747987	0.00579267	0.00465794	0.0084651	0.0142476	0.00749477	8.01466e-05	9.11975e-05	0.000123969	7.43819e-05	5.38747e-05	6.59644e-05	7.99707e-05	0.000173216	0.000213697	5.62595e-05	7.80826e-05	8.78386e-05	6.04427e-05	9.12238e-05	6.80692e-05	0.000104364	9.15506e-05	7.49631e-05	8.72925e-05	0.000111956	0.0104281	9.3423e-05	0.00895874	-6.80249	5.35996e-07	1.11449	down
meta_116	DHA	0.000117132	0.000134787	0.000264543	8.78642e-05	5.52909e-05	0.000195117	6.52971e-05	0.000164264	9.70572e-05	0.000111995	0.00011707	0.000331141	0.000144618	5.1348e-05	4.31509e-05	6.71434e-05	9.93263e-05	6.24912e-05	0.000434099	0.000242053	0.000569425	0.00039665	0.000309335	0.000361989	0.000376031	0.000378809	0.00072335	0.00034199	0.00038819	0.000546006	0.000363293	0.000759601	0.000283367	0.000486094	0.000263861	0.00062228	0.000554857	0.000499603	0.000122758	0.000445044	3.62539	1.85814	1.59717e-09	1.11166	up
meta_117	FFA(20:2)	0.000250956	0.000254162	0.000357244	0.000205488	0.00012049	0.000308196	0.000343383	0.000233554	0.000373443	0.000361665	0.00043863	0.000345431	0.000273293	0.000159182	0.000259455	0.000296793	0.000312724	0.00027113	6.3385e-07	7.29588e-07	9.60903e-07	8.26288e-07	8.63667e-07	1.04201e-06	8.64107e-07	8.04212e-07	1.33945e-06	8.01843e-07	1.42003e-06	1.0852e-06	8.75461e-07	9.32658e-07	1.03195e-06	1.01011e-06	7.56216e-07	1.06166e-06	1.00885e-06	8.15125e-07	0.000286957	9.43158e-07	0.00328676	-8.24912	2.09416e-11	1.28883	down
meta_119	AA	0.00159331	0.00204124	0.00209982	0.00144493	0.000877781	0.00136785	0.00152169	0.00160565	0.00115448	0.00165961	0.0016993	0.00209009	0.00163367	0.000883963	0.000677472	0.00115596	0.00150175	0.00107158	0.000252237	0.000175214	0.000198349	0.00025917	0.00022708	0.000252879	0.000224612	0.000233161	0.000276757	0.000277385	0.000297665	0.000242247	0.000286569	0.000198253	0.000238712	0.000316545	0.000241288	0.000212617	0.000234975	0.000269502	0.0014489	0.000245761	0.169619	-2.55963	6.41861e-10	1.24601	down
meta_124	3-Hydroxyhippuric Acid	3.48201e-05	3.14861e-05	3.63032e-05	4.02908e-05	3.29344e-05	2.51424e-05	4.42125e-05	4.40948e-05	3.38554e-05	4.22259e-05	3.78764e-05	4.62964e-05	3.98176e-05	2.78634e-05	4.36635e-05	3.76139e-05	3.48165e-05	2.89494e-05	1.73342e-05	4.94447e-06	3.16544e-06	3.60654e-05	9.04943e-06	8.33202e-06	1.18364e-05	5.91988e-06	4.17982e-06	2.72731e-06	4.23157e-05	8.31542e-06	1.48874e-05	7.94331e-06	7.73123e-06	5.31949e-06	5.14781e-06	9.97763e-06	2.40558e-05	4.00944e-06	3.67924e-05	1.16629e-05	0.316992	-1.65748	5.0086e-10	1.13094	down
meta_125	2-(Dimethylamino)Guanosine	3.7216e-05	4.16237e-05	3.61055e-05	4.95881e-05	4.67246e-05	3.41516e-05	6.21078e-05	2.00443e-05	3.65552e-05	2.73314e-05	7.85416e-05	4.30616e-05	4.55993e-05	6.29494e-05	3.34499e-05	3.23633e-05	3.71108e-05	5.08153e-05	1.06565e-05	1.13107e-05	1.22598e-05	1.18126e-05	9.72604e-06	1.06604e-05	1.81349e-05	9.14043e-06	1.32419e-05	1.16177e-05	1.44664e-05	1.34396e-05	8.27921e-06	1.24609e-05	1.0478e-05	9.84608e-06	1.02577e-05	1.24043e-05	1.11614e-05	9.23903e-06	4.30744e-05	1.15297e-05	0.267669	-1.90148	2.55704e-08	1.1811	down
meta_128	N-Acetylthreonine	3.78783e-05	4.88819e-05	3.0293e-05	6.23919e-05	7.51014e-05	3.10237e-05	6.19561e-05	4.20116e-05	4.29951e-05	4.59376e-05	5.16701e-05	4.85655e-05	3.83168e-05	4.11981e-05	4.70821e-05	5.28801e-05	4.11677e-05	6.10034e-05	7.03857e-06	1.96472e-05	4.09696e-06	5.53646e-06	4.95247e-06	3.7325e-06	7.26749e-06	6.36656e-06	4.40088e-06	5.65454e-06	5.07656e-06	6.97047e-06	6.96291e-06	7.23027e-06	5.37426e-06	6.8861e-06	6.95247e-06	5.90681e-06	4.26859e-06	7.84951e-06	4.77975e-05	6.60858e-06	0.138262	-2.85452	6.81234e-12	1.28161	down
meta_138	Argininosuccinic acid	2.05165e-05	3.72014e-05	2.5457e-05	4.0307e-05	2.77071e-05	1.99961e-05	3.14583e-05	2.09187e-05	2.51013e-05	3.07529e-05	1.42305e-05	1.83089e-05	2.40397e-05	2.68787e-05	4.37146e-05	2.32384e-05	2.82515e-05	2.81928e-05	5.18009e-06	3.85132e-06	1.96074e-06	3.64855e-06	4.82932e-06	5.77458e-06	5.18019e-06	1.43802e-06	4.91374e-06	3.6669e-06	4.26751e-06	4.0656e-06	2.97997e-06	6.43552e-06	4.07435e-06	4.10451e-06	4.94429e-06	3.3754e-06	1.78008e-06	4.13158e-06	2.70151e-05	4.03011e-06	0.14918	-2.74487	2.52416e-10	1.25119	down
meta_139	2-Deoxyribose 1-Phosphate	0.000122506	0.000121045	0.000107931	0.000154451	0.000112665	0.000103538	0.00012649	9.19688e-05	0.000131293	0.000112442	6.46912e-05	0.000139845	0.000100901	9.92121e-05	0.000136089	0.000120738	9.57826e-05	0.00010549	2.60325e-05	4.2667e-05	5.4862e-05	4.48327e-05	5.1173e-05	4.68193e-05	3.35243e-05	4.02657e-05	4.27733e-05	4.15417e-05	5.07062e-05	4.91458e-05	4.08422e-05	3.61818e-05	4.07222e-05	3.25713e-05	5.64486e-05	3.95715e-05	4.39273e-05	3.43451e-05	0.000113727	4.24477e-05	0.373243	-1.42181	4.58172e-12	1.26977	down
meta_140	N-Acetylglucosamine 1-Phosphate	9.1591e-05	0.000129344	0.000119	9.73684e-05	0.00013541	0.000115574	0.000168216	9.10158e-05	8.99731e-05	8.8607e-05	9.68614e-05	0.000110119	9.40079e-05	7.95264e-05	6.81917e-05	6.64251e-05	9.00891e-05	0.000106672	2.24077e-05	3.51511e-05	3.40159e-05	2.6943e-05	3.19239e-05	2.28903e-05	2.81587e-05	2.15591e-05	2.58321e-05	2.61575e-05	3.17365e-05	2.944e-05	1.99498e-05	3.58175e-05	1.87724e-05	2.14159e-05	3.68976e-05	2.63294e-05	2.25951e-05	1.55983e-05	0.000102111	2.66796e-05	0.261281	-1.93633	1.39375e-10	1.25321	down
meta_143	Hydroxyphenyllactic acid	2.4752e-05	3.54746e-05	2.58441e-05	2.04585e-05	2.10557e-05	1.58328e-05	1.88224e-05	1.97107e-05	2.94093e-05	1.69312e-05	2.24411e-05	3.23303e-05	2.24097e-05	1.96388e-05	1.26987e-05	8.81538e-06	2.10101e-05	2.28218e-05	2.50879e-06	6.31632e-06	1.19322e-06	2.59536e-06	4.05796e-06	3.15929e-06	2.82096e-06	1.34092e-06	3.5726e-06	4.76473e-06	4.70676e-06	3.21502e-06	3.14438e-06	2.86523e-06	3.21566e-06	2.13544e-06	3.17845e-06	4.2704e-06	3.51403e-06	1.48308e-06	2.16921e-05	3.20293e-06	0.147654	-2.7597	5.26177e-10	1.24095	down
meta_144	2-Methylguanosine	4.34843e-05	7.25096e-05	6.44829e-05	7.47367e-05	6.57072e-05	6.06289e-05	6.69188e-05	3.58303e-05	7.83255e-05	5.84549e-05	5.96652e-05	4.60306e-05	6.34799e-05	4.72344e-05	6.2747e-05	4.29619e-05	6.12439e-05	5.60868e-05	8.58815e-06	1.35972e-05	1.05114e-05	1.28551e-05	8.18104e-06	1.03184e-05	1.02655e-05	7.10891e-06	1.08762e-05	1.13987e-05	1.05282e-05	9.52912e-06	6.59595e-06	9.89405e-06	8.71567e-06	5.83193e-06	1.25e-05	1.26133e-05	7.065e-06	1.03501e-05	5.89183e-05	9.86619e-06	0.167456	-2.57815	9.02923e-13	1.30482	down
meta_146	N-lactoyl-phenylalanine	0.000108595	0.00015381	6.00549e-05	0.000107033	0.000139833	0.000124517	0.000130303	9.71042e-05	0.000145492	7.98019e-05	9.73812e-05	8.80762e-05	8.24791e-05	0.0001629	9.24462e-05	8.14478e-05	6.70887e-05	9.76857e-05	3.58175e-05	6.93802e-05	2.25533e-05	3.85469e-05	4.78255e-05	3.63937e-05	6.67721e-05	2.01755e-05	6.50502e-05	4.0565e-05	5.19154e-05	4.89741e-05	3.76753e-05	4.73223e-05	4.89848e-05	4.64434e-05	4.81635e-05	2.7495e-05	4.1326e-05	1.67558e-05	0.000106447	4.29068e-05	0.403081	-1.31086	2.29399e-08	1.12382	down
meta_147	N-Acetyl-L-alanine	0.000858082	0.00120439	0.000966548	0.00135112	0.00151464	0.000969858	0.00119862	0.00107409	0.00119878	0.00121782	0.00126784	0.00100225	0.00100311	0.000967579	0.00120311	0.00104978	0.000982107	0.00116849	0.000195802	0.000801043	0.000202721	0.00022602	0.00023303	0.000224247	0.000243113	0.000192624	0.000231139	0.000212281	0.000223002	0.000222912	0.000195172	0.000231009	0.000203573	0.000228936	0.000221053	0.000202934	0.000162216	0.000176669	0.00112212	0.000241475	0.215195	-2.21628	1.48591e-18	1.30702	down
meta_150	Tetradecanedioic acid	0.000468787	0.000289029	0.000368838	0.000513373	0.000476299	0.000411874	0.000532036	0.00027465	0.000188189	0.000408087	0.000151209	0.000413241	0.000189886	0.00058872	0.000222921	0.000152451	0.000477866	0.000306178	4.17391e-05	5.02559e-05	4.56569e-05	3.04396e-05	5.29219e-05	2.71492e-05	3.75289e-05	6.42008e-05	3.15676e-05	2.72137e-05	7.4113e-05	4.36711e-05	4.28063e-05	3.47697e-05	3.5637e-05	4.82887e-05	5.74162e-05	4.57319e-05	4.12138e-05	6.82743e-05	0.000357424	4.50298e-05	0.125984	-2.98869	3.05123e-08	1.17611	down
meta_153	Porphobilinogen	3.65945e-05	9.30673e-05	8.04471e-05	8.2044e-05	0.000103473	8.62033e-05	4.67395e-05	7.88158e-05	9.35832e-05	0.000108811	6.38572e-05	9.74838e-05	7.51788e-05	6.33593e-05	9.09884e-05	7.56497e-05	9.65181e-05	4.0068e-05	0.000554714	0.000561638	0.000692051	0.000585116	0.000702306	0.000618481	0.000694724	0.000730535	0.000612225	0.000491097	0.000583954	0.000547463	0.000704986	0.000592189	0.000661524	0.000755496	0.000598279	0.000568613	0.000553698	0.000760918	7.84934e-05	0.0006285	8.00704	3.00127	1.82472e-19	1.34522	up
meta_156	Hexadecanedioic acid	0.000324307	0.000246944	0.000430476	0.000406088	0.000410155	0.000508912	0.000312717	0.000333459	0.000310324	0.000305735	0.00029414	0.00066045	0.000322803	0.000742809	0.000204016	0.000216184	0.000275622	0.000409339	6.20544e-05	9.67558e-05	9.34106e-05	3.93425e-05	8.74281e-05	3.19626e-05	5.65037e-05	8.17033e-05	5.94298e-05	3.57314e-05	0.00011713	5.29313e-05	6.954e-05	5.23671e-05	5.04235e-05	5.50695e-05	0.000290831	0.000121703	5.01344e-05	9.50941e-05	0.000373027	7.99773e-05	0.214401	-2.22162	4.95656e-08	1.12304	down
meta_160	2,5-Furandicarboxylicacid	1.90978e-05	2.62769e-05	2.06957e-05	3.23193e-05	3.51808e-05	2.35208e-05	2.75923e-05	3.13507e-05	2.50398e-05	2.90532e-05	2.32655e-05	3.09197e-05	2.63957e-05	2.16275e-05	4.32071e-05	2.87084e-05	2.93526e-05	2.53595e-05	0.000209273	0.000190003	0.000240404	0.000203468	0.000203735	0.000254248	0.000261673	0.000276873	0.000210814	0.000223451	0.000225637	0.000197045	0.000217648	0.000227628	0.000234967	0.000212519	0.00022048	0.000249179	0.000239852	0.000284639	2.77202e-05	0.000229177	8.26751	3.04745	8.28824e-20	1.3498	up
meta_165	4-Hydroxybenzyl alcohol	5.1602e-05	7.93167e-05	6.38872e-05	5.60556e-05	8.49558e-05	4.14039e-05	5.57549e-05	6.1175e-05	7.97303e-05	4.67844e-05	6.10847e-05	9.00198e-05	6.57356e-05	5.23793e-05	4.97831e-05	5.45589e-05	7.1263e-05	5.76913e-05	8.13147e-06	1.7541e-05	8.06007e-06	8.07341e-06	1.0134e-05	9.84534e-06	9.15667e-06	4.55426e-06	8.65895e-06	7.81055e-06	1.10967e-05	8.20849e-06	7.23196e-06	7.50124e-06	7.38517e-06	8.03928e-06	8.11097e-06	1.02581e-05	1.08456e-05	5.80452e-06	6.2399e-05	8.82239e-06	0.141387	-2.82228	2.74259e-12	1.29778	down
meta_166	Methanesulfonic acid	0.000626985	0.000654683	0.000645659	0.00112218	0.00088602	0.000614729	0.000636591	0.000890165	0.000873903	0.000966102	0.000734126	0.000850684	0.000760998	0.000534593	0.000980974	0.00101157	0.00078118	0.000437705	2.54599e-05	2.00293e-05	1.99375e-05	1.20985e-05	1.86153e-05	1.78102e-05	1.35764e-05	2.49246e-05	1.19057e-05	2.31303e-05	9.72982e-06	1.54559e-05	1.93988e-05	9.4482e-06	1.19936e-05	1.11013e-05	1.49055e-05	2.63263e-05	1.10864e-05	8.26333e-06	0.000778269	1.62598e-05	0.0208923	-5.58088	2.14902e-12	1.30537	down
meta_191	FFA(14:0)	6.32715e-05	7.75284e-05	0.000136733	4.78599e-05	3.89254e-05	8.60332e-05	8.58684e-05	5.51037e-05	7.10683e-05	6.3828e-05	0.000156413	0.000103208	5.83644e-05	4.05579e-05	2.98348e-05	5.60025e-05	6.85838e-05	5.63208e-05	1.04577e-06	8.85996e-07	1.1687e-06	7.31405e-07	7.60212e-07	1.16152e-06	1.14945e-06	8.69125e-07	1.21108e-06	7.8985e-07	1.408e-06	1.65918e-06	9.24696e-07	1.0155e-06	8.92273e-07	1.02346e-06	6.40204e-07	1.05184e-06	1.3033e-06	1.20288e-06	7.19725e-05	1.04472e-06	0.0145156	-6.10625	5.37165e-08	1.17375	down
meta_192	Myoinositol	0.00168859	0.00437767	0.00316769	0.00504134	0.00656728	0.00327616	0.00134713	0.00984235	0.00515898	0.00494035	0.00561508	0.0052301	0.00804021	0.00283218	0.0122074	0.00625778	0.00387035	0.00372684	6.25546e-06	6.4367e-06	1.38632e-05	1.03347e-05	9.32401e-06	8.50954e-06	7.20271e-06	1.20775e-05	8.54024e-06	1.02797e-05	8.20535e-06	8.27368e-06	1.26057e-05	1.00102e-05	7.78254e-06	7.56111e-06	7.05732e-06	6.0217e-06	1.19639e-05	8.23989e-06	0.00517708	9.02725e-06	0.0017437	-9.16364	3.55242e-07	1.11452	down
meta_196	N-acetyl-beta-alanine	0.000858082	0.00120439	0.000966548	0.00135112	0.00151464	0.000969858	0.00119862	0.00107409	0.00119878	0.00121782	0.00126784	0.00100225	0.00100311	0.000967579	0.00120311	0.00104978	0.000982107	0.00116849	0.000133209	0.000496299	0.000118607	0.00015026	0.000146392	0.000139059	0.000157461	0.000116958	0.000141891	0.000133871	0.00013926	0.00013631	0.000118373	0.000141729	0.000132982	0.000140348	0.000138611	0.000128666	0.000110988	0.000109176	0.00112212	0.000151523	0.135032	-2.88862	7.21333e-18	1.33196	down
meta_212	7-Methylguanine	0.000977745	0.000424316	0.000517962	0.000398511	0.000672005	0.000353885	0.000441889	0.000441322	0.000886193	0.000499631	0.00060918	0.00053659	0.000345491	0.00034339	0.000444383	0.000360375	0.000336191	0.000404745	2.41407e-06	2.89889e-06	3.54896e-06	4.11057e-06	2.75592e-06	3.52196e-06	4.91307e-06	1.78377e-06	2.46741e-06	4.14715e-06	5.24802e-06	3.30071e-06	3.53911e-06	3.16609e-06	2.74826e-06	2.45178e-06	3.71432e-06	3.55738e-06	3.00285e-06	3.6321e-06	0.000499656	3.34612e-06	0.00669685	-7.2223	1.96756e-09	1.23224	down
meta_214	9(S)-HpOTrE	0.000302522	0.000190777	0.000485164	0.000744847	0.000494728	0.00013099	0.000332287	0.000278089	0.000305662	0.000185499	0.000114967	0.000218829	0.000256639	0.000385036	0.00100909	0.000225218	0.000737247	0.000189093	1.29553e-05	1.78305e-05	7.41527e-06	3.71022e-05	1.20113e-05	1.852e-05	6.62713e-06	2.53951e-05	1.84589e-05	1.25459e-05	1.82455e-05	2.3053e-05	2.18774e-05	6.4554e-06	1.16227e-05	4.54533e-06	2.37215e-05	2.46766e-06	1.14434e-05	2.1196e-05	0.000365927	1.56745e-05	0.0428349	-4.54507	1.17485e-05	1.00082	down
meta_224	FFA(22:6)	0.000117132	0.000134787	0.000264543	8.78642e-05	5.52909e-05	0.000195117	6.52971e-05	0.000164264	9.70572e-05	0.000111995	0.00011707	0.000331141	0.000144618	5.1348e-05	4.31509e-05	6.71434e-05	9.93263e-05	6.24912e-05	0.000434099	0.000242053	0.000569425	0.00039665	0.000309335	0.000361989	0.000376031	0.000378809	0.00072335	0.00034199	0.00038819	0.000546006	0.000363293	0.000759601	0.000283367	0.000486094	0.000263861	0.00062228	0.000554857	0.000499603	0.000122758	0.000445044	3.62539	1.85814	1.59717e-09	1.11166	up
meta_227	2-ethyl-2-hydroxybutyric acid	6.51332e-05	5.25012e-05	4.64118e-05	4.25438e-05	4.97639e-05	7.58308e-05	9.07797e-05	7.66329e-05	4.51644e-05	3.7623e-05	5.47682e-05	4.73269e-05	5.99541e-05	4.94706e-05	8.66087e-05	6.8913e-05	4.21905e-05	8.69362e-05	2.18427e-06	3.91614e-06	3.01405e-06	3.43686e-06	1.08512e-05	4.16968e-06	4.64115e-06	3.76574e-06	2.44464e-06	3.82541e-06	5.28909e-06	8.04687e-06	2.6684e-06	3.80526e-06	2.22817e-06	5.79122e-06	3.2133e-06	4.9895e-06	2.51195e-06	1.4034e-06	5.99196e-05	4.10981e-06	0.0685888	-3.86588	8.60503e-11	1.26746	down
meta_233	N,N′-dicyclohexylcarbodiimide	0.00403663	0.00454627	0.00464455	0.00503824	0.00734047	0.0032395	0.00391781	0.006236	0.00739919	0.0063714	0.00551702	0.00431377	0.00494295	0.00415538	0.00940302	0.006818	0.00664665	0.00522545	0.00135012	0.00129919	0.00158435	0.00143646	0.00113462	0.0014326	0.00144888	0.00139979	0.00124994	0.00129405	0.00142854	0.00124432	0.00146843	0.00151171	0.00142061	0.00133416	0.00143815	0.00129162	0.00102454	0.00164481	0.00554402	0.00137185	0.247446	-2.01481	2.25994e-09	1.2225	down
meta_240	Indole-3-carboxylic acid	2.15464e-05	2.68959e-05	2.23058e-05	1.45913e-05	2.63967e-05	1.8526e-05	1.73738e-05	1.74204e-05	1.84544e-05	1.68485e-05	2.11073e-05	1.5988e-05	1.88979e-05	1.99823e-05	4.13127e-05	1.57567e-05	1.6906e-05	1.76215e-05	5.03484e-06	4.63369e-06	5.36426e-06	4.45535e-06	6.5811e-06	5.63968e-06	5.04612e-06	4.06215e-06	4.95699e-06	5.0143e-06	5.2741e-06	4.33007e-06	5.79919e-06	5.80651e-06	5.60141e-06	4.87046e-06	5.95323e-06	4.46664e-06	4.18075e-06	5.18668e-06	2.04406e-05	5.11288e-06	0.250133	-1.99923	6.93994e-09	1.20778	down
meta_242	FFA(20:4)	0.00159331	0.00204124	0.00209982	0.00144493	0.000877781	0.00136785	0.00152169	0.00160565	0.00115448	0.00165961	0.0016993	0.00209009	0.00163367	0.000883963	0.000677472	0.00115596	0.00150175	0.00107158	1.24887e-05	8.57252e-06	8.90593e-06	1.14444e-05	1.10684e-05	1.3969e-05	1.07126e-05	1.1381e-05	1.45622e-05	1.52034e-05	1.40341e-05	1.23963e-05	1.40991e-05	1.05598e-05	1.10127e-05	1.3268e-05	1.18491e-05	1.15718e-05	1.27431e-05	1.37116e-05	0.0014489	1.21777e-05	0.0084048	-6.89457	4.49086e-11	1.28106	down
meta_248	2-amino-4-oxovaleric acid	0.000858082	0.00120439	0.000966548	0.00135112	0.00151464	0.000969858	0.00119862	0.00107409	0.00119878	0.00121782	0.00126784	0.00100225	0.00100311	0.000967579	0.00120311	0.00104978	0.000982107	0.00116849	0.000133209	0.000496299	0.000118607	0.00015026	0.000146392	0.000139059	0.000157461	0.000116958	0.000141891	0.000133871	0.00013926	0.00013631	0.000118373	0.000141729	0.000132982	0.000140348	0.000138611	0.000128666	0.000110988	0.000109176	0.00112212	0.000151523	0.135032	-2.88862	7.21333e-18	1.33196	down
meta_257	LPE(0:0/22:6)	0.00268831	0.00184528	0.00293219	0.00135937	0.00310941	0.00267043	0.00284053	0.00396975	0.00239088	0.00174029	0.00284153	0.00461071	0.00320718	0.00469527	0.00287561	0.00172232	0.00270106	0.00248701	0.00112243	0.00104122	0.000970837	0.00132982	0.00127974	0.000948282	0.000737084	0.000926526	0.00129718	0.00108755	0.00122887	0.00206626	0.000874043	0.00141324	0.000784085	0.00127412	0.000814347	0.000996579	0.00149815	0.000997209	0.00281595	0.00113438	0.40284	-1.31172	2.90347e-07	1.08768	down
meta_258	LPE(22:6/0:0)	0.00268831	0.00184528	0.00293219	0.00135937	0.00310941	0.00267043	0.00284053	0.00396975	0.00239088	0.00174029	0.00284153	0.00461071	0.00320718	0.00469527	0.00287561	0.00172232	0.00270106	0.00248701	0.00112243	0.00104122	0.000970837	0.00132982	0.00127974	0.000948282	0.000737084	0.000926526	0.00129718	0.00108755	0.00122887	0.00206626	0.000874043	0.00141324	0.000784085	0.00127412	0.000814347	0.000996579	0.00149815	0.000997209	0.00281595	0.00113438	0.40284	-1.31172	2.90347e-07	1.08768	down
meta_263	LPE(20:4/0:0)	0.00869503	0.00571846	0.00613902	0.00721232	0.00694686	0.00726301	0.00952661	0.00754187	0.00859815	0.0048003	0.00476381	0.00751705	0.00725979	0.0160689	0.0107141	0.00598988	0.00795648	0.00977759	0.00121719	0.00101712	0.000613027	0.00102317	0.00110935	0.000960756	0.000664329	0.000881241	0.0010599	0.00114932	0.00114568	0.00142113	0.000907319	0.000930292	0.000885788	0.000981547	0.000814273	0.000706483	0.000898901	0.000930159	0.00791607	0.000965849	0.122011	-3.03491	2.27584e-09	1.22433	down
meta_267	LPE(0:0/18:2)	0.0182634	0.0165702	0.00977318	0.0237233	0.0215576	0.0165636	0.0273882	0.0204126	0.0284807	0.0107549	0.0100989	0.0106287	0.0091963	0.0198177	0.0146778	0.0120758	0.0260613	0.0215335	0.00622398	0.00930338	0.00433935	0.00888902	0.0105469	0.00821108	0.00611342	0.00460896	0.00694739	0.00789823	0.00937704	0.011504	0.00602907	0.00567618	0.00493897	0.00687234	0.0121553	0.00768572	0.00766655	0.00429879	0.0176432	0.00746428	0.423068	-1.24104	2.42248e-06	1.01712	down
meta_271	LPE(0:0/16:1)	0.000395977	0.000601712	0.000454602	0.000585334	0.000286073	0.000430821	0.000516391	0.000230504	0.00113186	0.000355068	0.000763724	0.000439946	0.000429092	0.000777472	0.000365307	0.000435417	0.000581489	0.000522736	8.56936e-05	7.72051e-05	4.05755e-05	5.14153e-05	0.00012538	7.68684e-05	2.89404e-05	5.67802e-05	4.5942e-05	7.51363e-05	0.000111742	0.000223677	4.57467e-05	5.76631e-05	6.54338e-05	9.78632e-05	4.86046e-05	3.11967e-05	0.000119876	4.29995e-05	0.000516863	7.54369e-05	0.145952	-2.77644	5.92764e-08	1.14915	down
meta_274	2-Hydroxycaprylic acid	0.000221806	0.000115051	0.000125137	0.000212581	0.000319333	0.000136825	0.000201861	0.000309294	0.000117373	0.000212387	0.000125693	0.000123045	0.000124074	0.000160759	8.13781e-05	8.27152e-05	0.000159871	8.40782e-05	1.29731e-05	7.20772e-06	1.63075e-05	6.86558e-05	1.89101e-05	1.27917e-05	1.7835e-05	1.18057e-05	3.49132e-05	1.24919e-05	1.48083e-05	1.98761e-05	1.16712e-05	1.01784e-05	9.34096e-06	1.06317e-05	2.76919e-05	2.17732e-05	9.25733e-06	1.33123e-05	0.000161848	1.81217e-05	0.111967	-3.15885	1.08776e-07	1.13281	down
meta_275	2-hydroxyphenylacetic acid	3.22793e-05	3.48591e-05	2.28305e-05	3.98885e-05	4.13807e-05	1.43575e-05	4.30891e-05	4.16784e-05	2.36745e-05	4.6746e-05	6.49371e-05	3.28754e-05	4.22108e-05	4.72661e-05	2.544e-05	1.94388e-05	2.74883e-05	5.84694e-05	2.06683e-06	2.85233e-06	1.608e-06	4.04064e-06	5.82917e-06	2.82697e-06	2.65633e-06	3.39611e-06	2.19814e-06	4.7932e-06	2.60726e-06	5.44475e-06	2.52269e-06	5.79519e-06	3.80456e-06	3.0622e-06	2.05201e-06	4.56666e-06	4.12264e-06	3.24584e-06	3.66061e-05	3.47458e-06	0.094918	-3.39717	6.34976e-09	1.2094	down
meta_276	4-Hydroxy-3-methylbenzoic acid	3.22793e-05	3.48591e-05	2.28305e-05	3.98885e-05	4.13807e-05	1.43575e-05	4.30891e-05	4.16784e-05	2.36745e-05	4.6746e-05	6.49371e-05	3.28754e-05	4.22108e-05	4.72661e-05	2.544e-05	1.94388e-05	2.74883e-05	5.84694e-05	2.06683e-06	2.85233e-06	1.608e-06	4.04064e-06	5.82917e-06	2.82697e-06	2.65633e-06	3.39611e-06	2.19814e-06	4.7932e-06	2.60726e-06	5.44475e-06	2.52269e-06	5.79519e-06	3.80456e-06	3.0622e-06	2.05201e-06	4.56666e-06	4.12264e-06	3.24584e-06	3.66061e-05	3.47458e-06	0.094918	-3.39717	6.34976e-09	1.2094	down
meta_277	2-Hydroxy-2-Methyl Butyric acid	0.00357058	0.00391391	0.00341653	0.00364825	0.00647065	0.00220102	0.00175557	0.00419082	0.00252445	0.00126895	0.00366303	0.00262872	0.00248227	0.00251803	0.00210199	0.00232818	0.00161839	0.00191033	0.000134797	0.000288455	0.000124162	7.28762e-05	0.000227603	0.000117146	0.000109674	5.71022e-05	0.000147015	0.000142753	0.000191035	0.000126272	8.88365e-05	9.17985e-05	7.18953e-05	9.7935e-05	8.56566e-05	0.000148237	7.76662e-05	4.80885e-05	0.00290065	0.00012245	0.0422147	-4.56611	2.94943e-08	1.18247	down
meta_278	2-Methylglutaric Acid	0.000198593	0.000142845	0.00012394	0.000168943	0.000225904	0.00016487	0.000127194	0.000175364	0.000185072	0.000181289	0.000101573	0.000207926	0.00012914	0.0001683	0.000138671	0.000109728	0.000151291	0.000162923	1.00051e-06	9.61677e-07	1.43236e-06	6.91234e-07	1.54929e-06	6.91155e-07	1.84144e-06	1.03581e-06	6.04982e-07	8.02544e-07	1.23129e-06	1.61535e-06	8.2171e-07	7.57816e-07	1.14056e-06	8.08248e-07	1.00894e-06	1.36334e-06	7.99625e-07	9.64377e-07	0.000159087	1.05611e-06	0.00663858	-7.23491	3.84748e-13	1.31664	down
meta_285	4-Methoxysalicylic Acid	9.32888e-05	4.24444e-05	4.51609e-05	3.57046e-05	5.60712e-05	4.98468e-05	4.16337e-05	5.83538e-05	3.07454e-05	8.72644e-05	6.96514e-05	0.000108302	4.38268e-05	2.22049e-05	0.000146255	2.66484e-05	4.06392e-05	6.11754e-05	1.56063e-06	1.46184e-06	1.92044e-06	2.60715e-05	5.93959e-06	2.80763e-06	1.28503e-05	3.50667e-07	1.14179e-05	9.20529e-06	2.09424e-06	2.37259e-07	3.46297e-06	9.62773e-06	3.29057e-06	2.91062e-06	6.8388e-06	3.28586e-06	1.92477e-06	1.69555e-06	5.88454e-05	5.44771e-06	0.0925766	-3.43321	1.53522e-06	1.06696	down
meta_297	20-COOH-AA	3.22238e-05	3.58413e-05	3.39704e-05	4.68485e-05	4.32268e-05	3.21239e-05	3.71595e-05	5.55932e-05	3.98425e-05	3.61113e-05	1.59252e-05	3.27049e-05	5.3523e-05	2.95589e-05	4.93934e-05	3.10835e-05	6.43338e-05	5.27643e-05	5.86239e-06	7.63835e-06	5.58108e-06	7.19221e-06	8.54836e-06	6.70962e-06	3.07833e-06	7.12715e-06	9.80605e-06	7.17543e-06	1.0511e-05	9.01228e-06	5.23669e-06	5.88212e-06	4.09171e-06	4.50887e-06	6.77821e-06	5.84564e-06	1.2585e-05	4.99471e-06	4.01238e-05	6.90826e-06	0.172174	-2.53806	5.93562e-10	1.22545	down
meta_310	Glu-Gln	0.00011407	7.24949e-05	0.000156548	0.000146108	0.000225092	0.000119042	7.86491e-05	0.000143623	0.000125922	0.000199415	0.000174349	0.000198488	7.23031e-05	7.17584e-05	0.000175738	0.000122546	0.000134251	0.000137869	3.48513e-05	4.92361e-05	5.38805e-05	3.59719e-05	6.64046e-05	5.49758e-05	2.50639e-05	5.15282e-05	2.67212e-05	5.16903e-05	3.98432e-05	5.25609e-05	3.01461e-05	3.90874e-05	3.56492e-05	5.28727e-05	2.64317e-05	5.6538e-05	2.67428e-05	6.93324e-05	0.000137126	4.39764e-05	0.320701	-1.6407	7.94473e-08	1.13085	down
meta_312	Ethionamide	0.000760986	0.000828347	0.000560252	0.00120844	0.000883538	0.000801103	0.000822447	0.00166806	0.000511974	0.000535603	0.000746493	0.00113693	0.000887488	0.000867623	0.000836481	0.000432747	0.000979009	0.00059239	0.00134174	0.00140132	0.00157692	0.00140217	0.00139759	0.00159094	0.00178088	0.00180274	0.00149656	0.00120492	0.00132883	0.00140446	0.00156298	0.0016657	0.00164506	0.00182686	0.00144732	0.00149034	0.00124258	0.0017043	0.000836662	0.00151571	1.81162	0.857277	3.345e-09	1.13642	up
meta_314	FFA(16:2)	0.00110491	0.00120411	0.00117213	0.00226402	0.005202	0.00159298	0.0015593	0.00219568	0.00220955	0.00260419	0.00215216	0.00235039	0.00269811	0.000891492	0.0015431	0.00181948	0.00170931	0.00643846	6.63559e-07	6.54494e-07	4.40374e-07	6.64427e-07	8.82094e-07	7.26674e-07	7.87887e-07	1.00566e-06	5.67868e-07	3.61348e-07	9.45203e-07	7.56114e-07	6.34795e-07	7.62024e-07	1.47795e-06	7.82736e-07	6.45689e-07	7.27032e-07	6.18731e-07	1.08062e-06	0.00226174	7.59264e-07	0.000335698	-11.5405	3.13828e-06	1.05107	down
meta_318	2-Hydroxyadipic acid	4.43136e-05	3.67542e-05	7.13821e-05	4.88764e-05	5.21746e-05	4.99295e-05	7.19179e-05	4.90963e-05	5.05122e-05	6.26929e-05	6.34e-05	9.10546e-05	4.88563e-05	5.16034e-05	6.17915e-05	1.8139e-05	5.87817e-05	4.16397e-05	4.92718e-06	6.70614e-06	8.07985e-06	2.40034e-06	4.88413e-06	1.42724e-06	4.04461e-06	5.29838e-06	1.00533e-05	2.76481e-06	7.85379e-06	3.20415e-06	3.85083e-06	4.80088e-06	4.38357e-06	2.97623e-06	6.61968e-06	1.78711e-05	3.49286e-06	9.55497e-06	5.40509e-05	5.7597e-06	0.106561	-3.23025	1.15862e-10	1.25537	down
meta_324	Acetylvaline	0.000111321	0.000120852	0.000108007	0.000121771	0.00015412	8.7017e-05	0.000121961	0.000118005	0.000108589	0.000100896	0.000107841	0.000115126	0.00010297	0.000111411	0.000121066	8.33742e-05	8.70622e-05	0.000136263	4.29325e-06	3.15373e-05	4.40226e-06	4.56323e-06	5.35584e-06	4.6307e-06	5.59098e-06	5.91459e-06	5.41231e-06	4.29312e-06	4.77297e-06	5.63551e-06	4.15904e-06	4.69058e-06	4.2467e-06	5.37133e-06	5.11046e-06	4.03819e-06	4.33287e-06	4.60598e-06	0.000112092	6.14786e-06	0.0548466	-4.18845	7.99877e-17	1.33945	down
meta_342	Glu-Val	0.000125814	0.000164656	0.000190072	0.000141716	0.000294915	0.000121726	0.000153641	0.000196182	0.000131436	0.000146425	0.00011365	9.72678e-05	0.000147308	0.000146069	0.000122949	0.000100193	0.000103407	0.000189726	4.87576e-05	4.6363e-05	3.82943e-05	3.9337e-05	6.26135e-05	3.79375e-05	7.02439e-05	3.80617e-05	4.52625e-05	7.37926e-05	5.52392e-05	5.62169e-05	3.18106e-05	4.30641e-05	3.83943e-05	4.27996e-05	3.94784e-05	6.01441e-05	4.99403e-05	4.48103e-05	0.000149286	4.81281e-05	0.322388	-1.63313	3.84847e-08	1.15434	down
meta_344	Glu-Tyr	7.77017e-06	1.0251e-05	1.08067e-05	1.47653e-05	1.22468e-05	9.19491e-06	9.57472e-06	1.70761e-05	9.33853e-06	1.51962e-05	1.36243e-05	1.36446e-05	1.29755e-05	7.37805e-06	1.40461e-05	1.3277e-05	1.11231e-05	1.20907e-05	1.95561e-05	1.99263e-05	2.14826e-05	2.07914e-05	1.92184e-05	1.7758e-05	2.14043e-05	2.10827e-05	1.90428e-05	2.22102e-05	2.16882e-05	1.89205e-05	2.07682e-05	2.33491e-05	2.35987e-05	2.15507e-05	2.04289e-05	1.91597e-05	1.99345e-05	2.0445e-05	1.191e-05	2.06158e-05	1.73097	0.791579	2.64907e-12	1.24075	up
meta_345	LPA(18:1/0:0)	0.000138932	0.000124191	0.000114358	0.000146503	0.00011987	0.000180499	0.000174271	0.000108341	0.00012965	0.000209596	0.000144133	0.000170284	0.00015941	0.000161276	0.000173208	9.80541e-05	0.000259866	0.000208981	1.02803e-05	1.0415e-05	7.51877e-06	1.02985e-05	9.96699e-06	7.09599e-06	8.4265e-06	9.70135e-06	1.18837e-05	8.13026e-06	7.21863e-06	7.71375e-06	9.80039e-06	7.76117e-06	7.98777e-06	6.1304e-06	7.75451e-06	7.79424e-06	1.48403e-05	5.94103e-06	0.000156746	8.83298e-06	0.0563523	-4.14938	2.28349e-11	1.28081	down
meta_351	L-threo-3-Methylaspartate	0.000583889	0.000516656	0.000823086	0.00044499	0.000962413	0.00160662	0.000552006	0.00102598	0.000786775	0.000697774	0.0013895	0.000494313	0.000909211	0.00059711	0.000357851	0.000460818	0.000547267	0.000849189	0.000210416	0.000142349	0.000106574	0.000134627	0.000168544	0.000135968	0.000265021	0.000104165	0.000165051	0.000122032	0.00015196	0.000131841	0.000140198	0.000216685	0.0001973	0.000217513	0.000205054	0.000167996	0.00013643	0.000148531	0.000755858	0.000163413	0.216195	-2.2096	7.45406e-07	1.08605	down
meta_357	2-Octanamidoacetic acid	6.54623e-06	1.02425e-05	1.00443e-05	6.73856e-06	1.18392e-05	5.89795e-06	7.81627e-06	8.23922e-06	1.08602e-05	9.97387e-06	7.61117e-06	6.71155e-06	7.08659e-06	7.21828e-06	7.98931e-06	6.4994e-06	1.11965e-05	6.56269e-06	2.71307e-06	2.69049e-06	2.96929e-06	2.83389e-06	2.59403e-06	2.54572e-06	3.06901e-06	3.08646e-06	2.535e-06	2.59214e-06	2.51984e-06	2.51717e-06	2.33505e-06	2.65566e-06	3.24276e-06	2.63866e-06	2.47405e-06	2.58437e-06	2.64996e-06	2.88138e-06	8.28188e-06	2.7064e-06	0.326786	-1.61358	4.09242e-10	1.24675	down
meta_360	L-Tyrosine	0.000369251	0.000465355	0.000605821	0.000351753	0.000485377	0.000399103	0.000316397	0.000339897	0.000661416	0.000483646	0.000416429	0.000515479	0.000433206	0.000382939	0.000603155	0.000325167	0.000456299	0.000480497	0.0103093	0.012419	0.0124107	0.0117858	0.0101159	0.0107677	0.0101703	0.00996939	0.0118388	0.0118104	0.0135126	0.00999571	0.0101079	0.0118936	0.011803	0.0102786	0.0128288	0.0123694	0.00851954	0.00976229	0.00044951	0.0111334	24.7679	4.6304	2.4923e-19	1.35167	up
meta_366	L-Phenylalanine	0.0158822	0.018345	0.0159509	0.0169394	0.0180757	0.0184437	0.0186289	0.0155641	0.0174812	0.0177602	0.0165093	0.0163905	0.0170311	0.0160771	0.0221178	0.0145378	0.0173331	0.0203103	0.047135	0.0479997	0.0577381	0.0492252	0.0494483	0.0553525	0.0561704	0.052384	0.0484034	0.0488034	0.0483242	0.0427945	0.0573854	0.0532437	0.0536466	0.0535654	0.0558427	0.0510059	0.045044	0.0616288	0.0174099	0.0517571	2.97285	1.57185	4.96155e-21	1.34498	up
meta_372	L-Homocystine	0.000139145	0.000110375	0.000159688	0.000298198	0.000161926	7.54508e-05	0.000109571	0.000351297	0.000165525	0.000137524	0.000110671	0.000170998	0.000123084	0.000149762	0.000105733	9.67097e-05	0.000189162	0.000144063	1.67172e-06	1.06116e-06	5.06015e-06	2.32051e-06	1.04029e-05	1.95459e-06	2.02922e-06	3.09381e-06	5.15879e-06	3.25316e-06	4.81796e-06	5.17349e-06	6.21715e-06	2.46684e-06	4.9577e-06	3.96347e-06	3.52168e-06	7.11658e-06	1.93825e-06	1.53379e-06	0.000155494	3.88565e-06	0.0249891	-5.32256	4.09559e-08	1.16629	down
meta_376	Phenylacetyl-L-Glutamine	0.00383644	0.00911521	0.00477676	0.00311929	0.00878347	0.00722878	0.0051859	0.0111183	0.00193247	0.00998816	0.00844147	0.000508628	0.0091192	0.004529	0.00659503	0.0115032	0.00670139	0.00224362	9.5989e-05	0.00138411	0.000286356	0.000578285	0.00197263	0.00103776	0.000356933	0.00186581	0.000664965	0.00158456	0.000222246	0.00275843	0.000849988	0.000725262	0.000564023	0.000422402	0.000508487	0.000775357	0.000540603	0.00081567	0.00637369	0.000900493	0.141283	-2.82334	1.59663e-06	1.05596	down
meta_382	P-Coumaric Acid	0.00138985	0.00284132	0.00537144	0.00203996	0.00303785	0.00242232	0.0024485	0.00143658	0.00653592	0.00235692	0.00248074	0.00530972	0.00259184	0.00194873	0.00353484	0.0019147	0.00205065	0.0025431	0.000653084	0.00089686	0.00106855	0.00093593	0.000723774	0.0006088	0.000565896	0.000603692	0.00102935	0.000800602	0.000966416	0.000640288	0.000551085	0.000639256	0.000796524	0.000769819	0.000925388	0.000904196	0.00064124	0.000614703	0.00290306	0.000766773	0.264126	-1.9207	6.75362e-06	1.02667	down
meta_384	1,4-Dihydro-1-Methyl-4-Oxo-3-Pyridinecarboxamide	0.00179964	0.000956969	0.00117621	0.0013137	0.00178144	0.00044284	0.000858812	0.00141352	0.00152513	0.0012319	0.00140993	0.00082203	0.00117551	0.00170728	0.000814044	0.00124892	0.000664532	0.00145634	0.000845217	0.000943157	0.00051348	0.000711577	0.000731802	0.000498744	0.00045851	0.000440929	0.000548608	0.000674334	0.00064189	0.000385015	0.000391279	0.000840324	0.000484077	0.000810928	0.000525501	0.000737019	0.00042972	0.000465269	0.00121104	0.000603869	0.498636	-1.00394	3.09438e-06	1.0001	down
meta_385	1-Methylhistidine	1.9655e-05	3.79515e-05	1.54658e-05	2.46739e-05	1.73978e-05	5.47448e-06	1.97476e-05	1.88485e-05	8.53347e-07	4.08901e-06	8.70295e-06	2.53638e-05	6.21923e-06	2.0527e-05	4.25348e-06	1.12889e-05	1.04473e-05	5.48016e-05	0.000155339	0.000220508	0.000191181	0.000134485	0.000225981	0.000218291	0.000211758	0.000177245	0.000233332	0.000258863	0.000170417	0.000253581	0.000206439	0.000161374	0.000123339	0.000190609	0.000121588	0.00015634	0.000179735	0.000209352	1.69867e-05	0.000189988	11.1845	3.48343	2.52874e-15	1.2954	up
meta_386	2-Hydroxy-6-Aminopurine	5.6678e-05	5.97097e-05	4.85365e-05	0.000123345	4.00325e-05	3.07195e-05	7.36605e-05	9.43253e-05	6.35191e-05	5.94951e-05	4.71689e-05	5.21429e-05	5.21069e-05	4.58826e-05	0.000170602	4.70018e-05	9.76001e-05	5.03676e-05	6.09841e-06	3.80711e-06	4.95873e-06	1.83912e-06	2.52488e-06	6.07008e-06	4.07081e-06	3.44639e-06	2.19632e-06	2.53885e-06	1.9267e-06	1.68881e-06	2.79408e-06	9.08784e-06	2.88376e-06	1.57159e-06	2.23627e-06	5.13565e-06	6.66825e-07	6.39281e-06	6.7383e-05	3.59675e-06	0.0533777	-4.22762	4.61389e-07	1.1071	down
meta_387	5,6-Dihydro-5-Methyluracil	0.000166564	0.000220845	0.000208506	0.000253277	0.000265841	0.000200879	0.0003042	0.000170447	0.000224835	0.000207738	0.000277065	0.000170788	0.000226559	0.000194111	0.000375536	0.000242951	0.000209842	0.000247746	1.66283e-05	2.85129e-05	3.73886e-05	1.63948e-05	1.72605e-05	3.48964e-05	2.52153e-05	2.8149e-05	2.59254e-05	1.9952e-05	3.5348e-05	3.62395e-05	2.10561e-05	2.33259e-05	2.17473e-05	1.8686e-05	2.38612e-05	2.92146e-05	2.83384e-05	2.33105e-05	0.000231541	2.55725e-05	0.110445	-3.1786	3.42149e-12	1.30209	down
meta_388	Adenine	2.51519e-05	2.37844e-05	2.66309e-05	4.2657e-05	3.00084e-05	3.03749e-05	3.43972e-05	3.64061e-05	3.91295e-05	5.52286e-05	2.99242e-05	5.27196e-05	3.13416e-05	3.11646e-05	5.17272e-05	5.11899e-05	3.99502e-05	3.33252e-05	0.000178878	0.000245417	0.000301316	0.000264036	0.000194958	0.000195473	0.000153414	0.000172481	0.000280197	0.000219944	0.000285681	0.00019118	0.000149839	0.000177353	0.000263316	0.000227194	0.000261935	0.000269213	0.000206832	0.000167228	3.69506e-05	0.000220294	5.96185	2.57576	1.44675e-13	1.28234	up
meta_389	Adenosine	0.000125395	4.74093e-05	5.181e-05	0.000114076	9.86089e-05	2.76419e-05	8.83107e-05	0.000156383	0.000113153	6.60604e-05	3.04641e-05	8.99139e-05	7.70209e-05	3.61898e-05	0.000148147	5.69416e-05	6.24652e-05	5.52642e-05	1.71908e-05	1.61664e-05	1.79404e-05	1.98386e-05	1.90696e-05	1.3782e-05	1.01663e-05	1.33908e-05	1.13789e-05	6.52803e-06	2.52943e-05	1.07252e-05	1.49503e-05	1.65061e-05	1.14362e-05	1.45837e-05	8.4189e-06	5.5254e-06	9.45759e-06	6.23897e-06	8.02919e-05	1.34294e-05	0.167257	-2.57986	1.22676e-06	1.07159	down
meta_393	Purine	0.00162704	0.00195472	0.00169734	0.00155524	0.00179878	0.0017392	0.00189295	0.00150079	0.00178327	0.00177108	0.00162282	0.00152295	0.00165363	0.00165068	0.00205927	0.00133754	0.00163525	0.0020308	0.000215659	0.000210127	0.000260852	0.000241741	0.000204633	0.000217036	0.000233826	0.000196006	0.000245372	0.000222426	0.000225191	0.000198847	0.000189282	0.00021577	0.000208536	0.000212797	0.000228053	0.000211221	0.000202912	0.000211267	0.00171296	0.000217578	0.127018	-2.97689	3.68138e-17	1.35337	down
meta_394	Thymine	0.000150515	0.000148404	0.000122492	0.000197777	0.000173315	9.60601e-05	0.000141549	0.000126768	0.000135508	0.000134315	0.000118106	0.000158527	0.000108035	0.000145963	0.000146587	0.000114534	0.000148981	0.000168527	9.35361e-06	1.46692e-05	2.40152e-05	2.32553e-05	1.42747e-05	1.63256e-05	1.63575e-05	1.24213e-05	1.77721e-05	2.10069e-05	2.29258e-05	1.22692e-05	1.67288e-05	1.3872e-05	1.57654e-05	1.29319e-05	1.87907e-05	1.38955e-05	1.34224e-05	1.63895e-05	0.000140887	1.63221e-05	0.115853	-3.10964	5.45653e-14	1.3261	down
meta_395	Uracil	0.00026561	0.000249896	0.000263113	0.000233389	0.00031376	0.000311066	0.000252413	0.000329704	0.000212164	0.000357957	0.000205564	0.000287465	0.000352949	0.000221122	0.000506458	0.000244784	0.000261315	0.000266279	0.000184769	0.000177549	0.00015912	0.000174289	0.000128276	0.000156215	0.000210739	0.00015869	0.000242296	0.000168722	0.000153555	0.00015162	0.000147837	0.000182157	0.000189444	0.000158258	0.000200451	0.000150524	0.000136304	0.000172658	0.000285278	0.000170174	0.596518	-0.745363	2.03587e-06	1.01856	down
meta_398	Nicotinamide	0.000650952	0.00061325	0.000939084	0.000554805	0.00121357	0.00141418	0.000706184	0.000760701	0.000783312	0.000787838	0.00058419	0.00101251	0.000914656	0.000753897	0.000729117	0.000791629	0.000852753	0.000789093	0.000388951	0.000224968	0.00017457	0.000324658	0.000252502	0.000263914	0.000363731	0.000171084	0.000308045	0.000154409	0.000273669	0.000286153	0.000146492	0.000333575	0.000165465	0.000330648	0.00039549	0.00028266	7.55009e-05	0.000212109	0.000825096	0.00025643	0.310788	-1.686	5.99324e-10	1.19455	down
meta_403	4-Guanidinobutyric Acid	0.000969017	0.00117809	0.00100494	0.00228597	0.00140897	0.000516526	0.00100374	0.00240272	0.00064028	0.00125724	0.000692326	0.00126053	0.0011918	0.000847822	0.000659015	0.00158979	0.00170593	0.00140791	0.000306311	0.000423762	0.000696631	0.000413794	0.000436028	0.000459853	0.000351139	0.000475775	0.000411417	0.000388436	0.00038538	0.000284585	0.000507476	0.000284477	0.000437321	0.00036319	0.000391975	0.000454875	0.000289055	0.000521738	0.00122348	0.000414161	0.338511	-1.56272	4.67309e-06	1.01992	down
meta_404	5-Aminovaleric Acid	0.00296194	0.00369882	0.00396668	0.00250353	0.00400499	0.00306437	0.00294268	0.00278183	0.0027511	0.00326133	0.00312619	0.00386501	0.00378353	0.00339633	0.00454722	0.00341118	0.00271279	0.00422517	5.74444e-06	1.1581e-05	6.34143e-06	6.41305e-06	1.17303e-05	1.27455e-05	9.62365e-06	5.31059e-06	6.32006e-06	1.26445e-05	8.62001e-06	5.76306e-06	8.874e-06	4.59871e-06	6.58997e-06	8.41391e-06	7.35364e-06	1.1591e-05	4.25258e-06	7.99114e-06	0.00338915	8.12512e-06	0.00239739	-8.70432	1.05146e-14	1.33959	down
meta_413	LPC(0:0/14:0)	0.0125709	0.0112308	0.0113244	0.00661322	0.00637767	0.00924009	0.00784435	0.00586947	0.0096835	0.00547115	0.00789921	0.00719266	0.00808335	0.0137926	0.00862114	0.00849964	0.00642955	0.0115515	0.00172339	0.00179779	0.00151327	0.00163935	0.00220071	0.00208286	0.00193242	0.00222721	0.00164833	0.00186893	0.00193778	0.00302809	0.00176364	0.00178877	0.00235302	0.00310862	0.00140826	0.000878394	0.0058808	0.00168499	0.00879418	0.00212333	0.241447	-2.05022	2.52889e-10	1.21485	down
meta_420	L-Homoarginine	0.000111784	5.0887e-05	6.46252e-05	0.000124601	0.000128613	6.55604e-05	3.02964e-05	9.71047e-05	0.000159981	0.000113029	3.07046e-05	6.85342e-05	8.27096e-05	9.40028e-05	5.57906e-05	0.000144512	6.32972e-05	6.94631e-05	3.49707e-05	4.86231e-05	1.76147e-05	2.47217e-05	3.49833e-05	2.76756e-05	2.10521e-05	3.22555e-05	2.54566e-05	4.0743e-05	2.1168e-05	3.33837e-05	1.61399e-05	2.4664e-05	1.23202e-05	1.35046e-05	2.12553e-05	2.30177e-05	2.2372e-05	2.38536e-05	8.64164e-05	2.59888e-05	0.300739	-1.73342	2.49629e-06	1.03517	down
meta_424	5'-Deoxy-5'-(Methylthio) Adenosine	0.000191669	0.000165367	0.000223992	0.000228468	0.000165408	9.93001e-05	0.000210492	0.000193797	0.000177882	0.000234016	0.000216164	0.000256095	0.000204855	0.00017381	0.000179447	0.000154513	0.000161837	0.000206128	1.61662e-05	2.44491e-05	4.50784e-05	2.45197e-05	2.09364e-05	1.58854e-05	2.31497e-05	2.27294e-05	1.13228e-05	1.92383e-05	2.44634e-05	3.01833e-05	1.59353e-05	2.03318e-05	1.07345e-05	1.45382e-05	5.4653e-06	1.56826e-05	2.5543e-05	1.78072e-05	0.000191291	2.0208e-05	0.10564	-3.24277	7.84596e-14	1.31963	down
meta_431	Indole	0.00594	0.00573535	0.00519804	0.00634696	0.00647392	0.00500375	0.00479495	0.00573356	0.00632857	0.00638558	0.00463314	0.00599937	0.00524705	0.00663451	0.00881412	0.00531861	0.00586699	0.00789217	0.00118119	0.0013755	0.00131422	0.00104591	0.00136811	0.00103059	0.00119698	0.000971694	0.00113036	0.00131811	0.00124812	0.00119646	0.00109606	0.00109013	0.00110075	0.00109314	0.00134016	0.00113937	0.00119471	0.00116848	0.00601926	0.00118	0.196038	-2.3508	2.97001e-13	1.31718	down
meta_434	LPC(0:0/18:2)	0.00195828	0.00242643	0.00165448	0.00383024	0.00339071	0.0020242	0.00340116	0.00227011	0.00262718	0.00277118	0.0012422	0.00233824	0.00260709	0.00387225	0.00337793	0.00161218	0.00367657	0.00234804	0.0125701	0.0127464	0.0077866	0.0124912	0.0133747	0.0126288	0.00992978	0.0103903	0.0115791	0.0126569	0.0126578	0.0138422	0.0127435	0.00986285	0.00892517	0.00938958	0.0157114	0.0121645	0.0131074	0.0104212	0.00263491	0.011749	4.45896	2.15671	5.49929e-17	1.30454	up
meta_436	Carnitine C2:0	0.05391	0.0559733	0.0648872	0.0622233	0.0642017	0.040545	0.0549504	0.0566442	0.0540979	0.065502	0.0610588	0.0655441	0.0478796	0.0485359	0.0502077	0.0533476	0.0638711	0.0607718	0.00899888	0.0111842	0.0124608	0.00973132	0.00882992	0.00569683	0.0109067	0.0114116	0.0107122	0.00943018	0.0107234	0.00789673	0.00880955	0.00811094	0.0075703	0.0065891	0.00820685	0.0115762	0.00486208	0.0100413	0.0568973	0.00918746	0.161474	-2.63062	5.63223e-17	1.34512	down
meta_438	L-Norleucine	0.000439176	0.000534813	0.000511204	0.000309538	0.00057961	0.000416174	0.000310212	0.000406387	0.000435439	0.000469537	0.00043089	0.000424273	0.000518179	0.00057003	0.000479782	0.000323123	0.000366056	0.000499286	0.00254421	0.0032668	0.00280824	0.00225424	0.00306119	0.00231246	0.00271484	0.00214767	0.00241678	0.00280016	0.00274737	0.00256878	0.00228741	0.00225697	0.00230962	0.00224689	0.00271537	0.00221253	0.00224363	0.0022472	0.000445762	0.00250812	5.62659	2.49226	1.08492e-18	1.33855	up
meta_442	2-Pyrrolidinone	0.003553	0.00517039	0.00450892	0.00879885	0.00522065	0.00409059	0.00450443	0.00512349	0.00505399	0.00539288	0.00515316	0.00708049	0.00729681	0.00634664	0.00737017	0.00579376	0.00517015	0.00620657	0.000929419	0.00111966	0.00145307	0.000903634	0.00128538	0.00106426	0.000957314	0.00124464	0.00113638	0.00133891	0.00124746	0.00101841	0.000773965	0.000930205	0.00089981	0.000702055	0.000937859	0.00112668	0.00132863	0.00139918	0.0056575	0.00108985	0.192638	-2.37604	2.55349e-11	1.27679	down
meta_444	N1-Acetylspermine	3.70234e-05	4.30083e-05	5.64163e-05	7.31302e-05	6.09694e-05	4.27188e-05	5.8222e-05	5.32321e-05	4.69193e-05	5.28921e-05	5.74972e-05	7.02778e-05	4.95249e-05	4.70654e-05	7.04359e-05	4.64544e-05	5.6043e-05	4.38836e-05	3.40921e-05	4.48802e-05	3.47981e-05	2.43666e-05	2.33057e-05	1.83267e-05	2.77817e-05	2.72874e-05	2.55208e-05	2.46938e-05	2.6482e-05	2.47778e-05	1.51973e-05	1.84552e-05	1.72255e-05	1.5341e-05	2.47611e-05	3.20512e-05	1.38308e-05	2.56759e-05	5.36508e-05	2.49425e-05	0.464905	-1.10499	6.67037e-11	1.1743	down
meta_445	Carnitine isoC4:0	0.00578514	0.00879783	0.00373778	0.00338955	0.00483568	0.00872062	0.00369546	0.00346299	0.00252086	0.00432732	0.00355307	0.00323766	0.00258612	0.00407353	0.00178751	0.00264362	0.00201272	0.00557031	0.000635081	0.00111494	0.00128924	0.00117676	0.00107677	0.000919903	0.0012141	0.00168864	0.0013472	0.00274336	0.00137355	0.0015714	0.000996904	0.000987954	0.000904118	0.00111618	0.000601794	0.00146511	0.00133998	0.00122254	0.0041521	0.00123928	0.29847	-1.74434	8.93373e-06	1.00048	down
meta_448	N-Acetyl-L-Histidine	3.11971e-05	3.56127e-05	1.79607e-05	4.27522e-05	5.33544e-05	1.82543e-05	3.2218e-05	2.64402e-05	3.19378e-05	2.48709e-05	2.49443e-05	3.50535e-05	2.0149e-05	3.27651e-05	3.4653e-05	2.15739e-05	2.41359e-05	2.67432e-05	1.43151e-05	1.51713e-05	1.28366e-05	1.25136e-05	1.22708e-05	1.45081e-05	1.42438e-05	1.46998e-05	1.17239e-05	9.1512e-06	1.56014e-05	1.11869e-05	1.53083e-05	1.63304e-05	1.55766e-05	1.47684e-05	1.17778e-05	1.34719e-05	1.02372e-05	9.32982e-06	2.97009e-05	1.32511e-05	0.446153	-1.16439	3.86562e-07	1.10225	down
meta_451	Phe-Pro	0.000267328	0.000300868	0.000303722	0.000272147	0.000527679	0.000205793	0.000230165	0.00036923	0.000200421	0.000261601	0.000169345	0.000211155	0.000269647	0.00038714	0.000134255	0.000157078	0.000366847	0.000413119	8.70039e-05	0.000142154	0.00010232	5.42993e-05	0.00013278	7.6105e-05	9.9605e-05	8.90871e-05	0.000113183	0.000159386	0.000120042	0.000134261	8.99647e-05	8.133e-05	7.64764e-05	5.82944e-05	5.92956e-05	0.000138094	7.45771e-05	8.0192e-05	0.000280419	9.84225e-05	0.350984	-1.51052	4.88332e-07	1.07645	down
meta_452	LPE(16:1/0:0)	0.000395977	0.000601712	0.000454602	0.000585334	0.000286073	0.000430821	0.000516391	0.000230504	0.00113186	0.000355068	0.000763724	0.000439946	0.000429092	0.000777472	0.000365307	0.000435417	0.000581489	0.000522736	4.70969e-06	4.73815e-06	2.0577e-06	3.23763e-06	6.5165e-06	4.56621e-06	1.52599e-06	2.59111e-06	3.43124e-06	4.20502e-06	4.4872e-06	1.07692e-05	2.75214e-06	2.54231e-06	2.83641e-06	5.0651e-06	3.31992e-06	1.74264e-06	5.52337e-06	2.45749e-06	0.000516863	3.95375e-06	0.00764953	-7.03041	9.527e-09	1.20318	down
meta_457	3-(Methylthio)-1-propanol	0.000361521	0.00026108	0.00089321	0.000401846	0.000538249	0.000425858	0.000564426	0.000873833	0.000368405	0.00065816	0.00120958	0.000508044	0.000591639	0.000660569	0.000502397	0.000393964	0.000409876	0.00063476	8.65316e-06	3.51055e-05	6.76035e-06	7.63376e-05	1.54862e-05	3.854e-05	1.19225e-05	1.75392e-05	1.4068e-05	1.38396e-05	1.44759e-05	1.95724e-05	1.13847e-05	4.77533e-05	2.2504e-05	1.09317e-05	2.14024e-05	2.55538e-05	1.31578e-05	1.4449e-05	0.000569856	2.19719e-05	0.0385568	-4.69687	1.49908e-08	1.19502	down
meta_459	Pyrrolidine	0.00750335	0.00587602	0.0059408	0.00608756	0.00464454	0.00480439	0.0040965	0.00877873	0.00472495	0.00396217	0.00411262	0.00695478	0.00667187	0.00732671	0.00651595	0.00741604	0.00593539	0.00882332	0.000228063	0.000212305	0.000196163	0.000212467	0.000250505	0.000194457	0.000279884	0.000168379	0.000220952	0.000261413	0.000222759	0.000212306	0.000176466	0.000225117	0.0001885	0.000168876	0.000208142	0.000258786	0.000185835	0.000182216	0.00612087	0.00021268	0.0347466	-4.84698	6.85038e-12	1.29517	down
meta_462	Gly-Phe	0.00305847	0.00425251	0.00387814	0.00378796	0.00260067	0.00223403	0.00305992	0.00127416	0.00261029	0.00180759	0.00206978	0.00236867	0.00238039	0.00293038	0.00132133	0.00231055	0.00263422	0.00169871	0.000641963	0.00033264	0.00102051	0.000538548	0.000587647	0.000611185	0.000332128	0.0005481	0.000747902	0.000699479	0.000487781	0.000550464	0.000560248	0.000657194	0.000421244	0.000506583	0.000346006	0.000335856	0.000236285	0.000711695	0.00257099	0.000543673	0.211464	-2.24151	5.55522e-09	1.19932	down
meta_463	N-Methylalanine	0.00181875	0.00150552	0.00163489	0.00244666	0.00150262	0.00183984	0.00163812	0.00153474	0.000875297	0.00139097	0.000973017	0.0020368	0.00213621	0.00224173	0.00242357	0.0020996	0.00174079	0.00232154	0.000353465	0.000384102	0.000323697	0.000341097	0.000375818	0.000286154	0.000419207	0.000300633	0.000413718	0.000409319	0.000437993	0.000422586	0.000262017	0.000411889	0.000334842	0.000332025	0.000413416	0.0004142	0.000390852	0.000291538	0.0017867	0.000365928	0.204807	-2.28767	1.81733e-10	1.25835	down
meta_465	N-Methyl-L-Glutamate	3.77649e-05	4.32203e-05	3.97886e-05	4.6104e-05	9.88219e-05	4.00303e-05	3.91874e-05	5.83716e-05	4.66176e-05	5.5796e-05	3.93657e-05	5.1799e-05	4.47025e-05	6.78418e-05	2.90338e-05	3.48773e-05	4.70117e-05	6.11669e-05	1.37831e-05	1.51035e-05	1.0963e-05	1.22776e-05	1.64176e-05	2.13804e-06	2.67438e-05	1.47457e-05	1.22256e-05	2.38142e-05	1.20966e-05	2.02848e-05	1.01618e-05	2.89251e-05	8.40707e-06	1.57013e-05	9.26138e-06	2.32499e-05	1.53003e-05	1.36332e-05	4.89723e-05	1.52617e-05	0.311639	-1.68205	2.48095e-08	1.13043	down
meta_470	L-Tryptophanamide	0.00032578	0.000308355	0.000273798	0.000357704	0.000376408	0.000249762	0.000286857	0.000307411	0.000343774	0.000329663	0.00024765	0.000327501	0.000333467	0.000349738	0.000473606	0.000325063	0.000323928	0.000413332	8.89413e-06	1.77549e-05	1.23947e-05	7.19993e-06	1.07049e-05	1.02717e-05	1.2272e-05	9.00899e-06	2.20916e-05	1.03947e-05	1.25514e-05	1.23016e-05	1.40397e-05	1.26037e-05	1.62283e-05	1.16451e-05	1.96716e-05	1.40694e-05	1.92741e-05	1.70512e-05	0.000330767	1.35212e-05	0.0408783	-4.61252	7.60551e-15	1.33691	down
meta_471	3-Methoxytyramine	3.66322e-05	4.71209e-05	3.33293e-05	3.47767e-05	4.27777e-05	3.32826e-05	3.12164e-05	4.23371e-05	3.25131e-05	4.17656e-05	3.40526e-05	3.09009e-05	3.56383e-05	3.70747e-05	4.60329e-05	3.29949e-05	3.79931e-05	4.07796e-05	2.07165e-05	1.64025e-05	2.2076e-05	1.4614e-05	1.33848e-05	1.18195e-05	1.9429e-05	1.27408e-05	2.32218e-05	1.80782e-05	2.02046e-05	1.43237e-05	1.65154e-05	1.88238e-05	2.00589e-05	2.03907e-05	2.74037e-05	2.09096e-05	1.50634e-05	1.68416e-05	3.72899e-05	1.81509e-05	0.486751	-1.03874	2.74004e-14	1.24721	down
meta_472	Acetylcholine	0.000969017	0.00117809	0.00100494	0.00228597	0.00140897	0.000516526	0.00100374	0.00240272	0.00064028	0.00125724	0.000692326	0.00126053	0.0011918	0.000847822	0.000659015	0.00158979	0.00170593	0.00140791	3.72852e-05	7.07221e-05	0.000143123	7.75085e-05	6.75906e-05	7.61642e-05	4.11696e-05	6.01707e-05	7.34118e-05	4.72912e-05	4.65663e-05	4.37366e-05	0.000139594	3.89597e-05	5.42876e-05	6.15135e-05	7.50599e-05	7.44441e-05	5.38108e-05	0.000111233	0.00122348	6.96821e-05	0.0569541	-4.13406	4.2607e-08	1.16573	down
meta_473	1-Hydroxylamino-2-phenylethane	0.00163753	0.00196146	0.00161096	0.00163149	0.00185086	0.0018258	0.001987	0.00150405	0.00181705	0.00179656	0.00164155	0.00159004	0.00170603	0.00163479	0.00202612	0.0012212	0.00155792	0.0022097	0.0012125	0.00126171	0.00152086	0.00137331	0.00121215	0.00122456	0.00133608	0.00115189	0.00150516	0.00125208	0.00138328	0.0011574	0.00127633	0.00133908	0.00137768	0.00133594	0.00133726	0.00113181	0.00122249	0.0012816	0.0017339	0.00129466	0.746675	-0.421447	1.15266e-07	1.08541	down
meta_480	DL-O-tyrosine	0.000315089	0.000342591	0.000291506	0.000270498	0.000313358	0.000290909	0.000350834	0.000177149	0.000231894	0.000279167	0.000282732	0.000252007	0.000286787	0.000254914	0.000319663	0.000218061	0.000271816	0.000343479	0.047135	0.0479997	0.0577381	0.0492252	0.0494483	0.0553525	0.0561704	0.052384	0.0484034	0.0488034	0.0483242	0.0427945	0.0573854	0.0532437	0.0536466	0.0535654	0.0558427	0.0510059	0.045044	0.0616288	0.000282914	0.0517571	182.943	7.51525	2.21169e-21	1.36156	up
meta_485	Oxypurinol	0.000670521	0.000383302	0.000454479	0.000470226	0.000598581	0.000160729	0.000311356	0.000577984	0.000517144	0.000497509	0.000482363	0.000312073	0.000427466	0.000602878	0.00032022	0.000456315	0.000290211	0.000601389	0.00011585	7.27958e-05	9.48516e-05	8.84104e-05	1.84773e-05	3.43193e-05	0.000135704	8.35603e-05	9.95213e-05	9.58046e-05	6.56928e-05	4.92878e-05	1.86067e-05	0.000114531	7.78376e-05	8.53546e-05	2.2223e-05	0.000124448	0.000149953	0.000146634	0.00045193	8.46932e-05	0.187403	-2.41578	6.2607e-10	1.2196	down
meta_488	2-Aminomethylpyrimidine	0.000899925	0.00129428	0.00133616	0.00168522	0.00115643	0.00127873	0.000987748	0.00112128	0.00105146	0.000976564	0.000786542	0.0016507	0.00116202	0.000907508	0.0017776	0.00112722	0.00151699	0.000675128	0.000174625	0.00014934	0.000152903	0.000129405	0.000155358	0.000117026	0.000139702	0.00012251	0.000128785	0.000146234	0.000158176	0.000124111	0.000134415	0.00016628	0.000152093	0.00015653	0.000139858	0.000146816	0.000123408	0.000133515	0.00118842	0.000142554	0.119953	-3.05946	6.9484e-11	1.27254	down
meta_499	Biotinamide	0.000272562	0.000236387	0.000225162	0.000244867	0.000204095	0.000157098	0.000121236	0.000115295	0.000146054	0.000328212	0.000107739	0.000234467	0.000285744	0.000443586	9.16829e-05	0.000204367	0.000210115	0.000292429	4.17467e-05	6.55694e-05	2.49922e-05	4.13523e-05	3.82853e-05	3.23676e-05	8.58531e-05	0.000149001	0.000130348	9.69337e-05	5.22478e-05	8.20121e-05	3.48167e-05	4.4051e-05	3.53736e-05	3.3223e-05	1.60614e-05	7.64125e-05	6.40446e-05	0.000113745	0.000217839	6.29218e-05	0.288846	-1.79163	6.45014e-07	1.05038	down
meta_505	20,26-dihydroxyecdysone	0.016516	0.0102725	0.0110602	0.0128943	0.0142979	0.0127149	0.0172512	0.0143253	0.0147578	0.00872032	0.00847085	0.0111158	0.0106151	0.0242803	0.0204095	0.0127051	0.0114297	0.01727	0.0499256	0.049013	0.0485538	0.0489948	0.0465765	0.0486185	0.0508498	0.0483686	0.0475761	0.0462848	0.0475621	0.0451787	0.049748	0.0477432	0.0509229	0.049163	0.0494135	0.0470872	0.0528895	0.0504406	0.0138393	0.0487455	3.52227	1.8165	7.16917e-21	1.35154	up
meta_509	LPC(0:0/22:4)	4.81482e-05	6.06924e-05	3.27893e-05	0.000145412	5.49594e-05	0.000105415	0.000120234	7.18761e-05	0.000108972	8.42568e-05	9.89602e-05	0.000128074	8.65767e-05	0.000339405	0.000128485	6.38686e-05	5.67572e-05	0.000122639	0.000554041	0.000601623	0.000229385	0.000412792	0.000473122	0.000423389	0.000393995	0.000585489	0.00050253	0.000537988	0.000558553	0.000567836	0.000508792	0.000335578	0.000469477	0.00040925	0.000231979	0.000289323	0.000558096	0.000465616	0.000103196	0.000455443	4.41339	2.14189	5.13012e-13	1.21382	up
meta_510	LPC(22:4/0:0)	4.81482e-05	6.06924e-05	3.27893e-05	0.000145412	5.49594e-05	0.000105415	0.000120234	7.18761e-05	0.000108972	8.42568e-05	9.89602e-05	0.000128074	8.65767e-05	0.000339405	0.000128485	6.38686e-05	5.67572e-05	0.000122639	0.000554041	0.000601623	0.000229385	0.000412792	0.000473122	0.000423389	0.000393995	0.000585489	0.00050253	0.000537988	0.000558553	0.000567836	0.000508792	0.000335578	0.000469477	0.00040925	0.000231979	0.000289323	0.000558096	0.000465616	0.000103196	0.000455443	4.41339	2.14189	5.13012e-13	1.21382	up
meta_518	LPC(0:0/20:4)	0.00568213	0.00309948	0.00515289	0.00426289	0.00451794	0.00403831	0.0043295	0.00557349	0.00398182	0.00671509	0.00371568	0.00571277	0.00767729	0.0101552	0.0134764	0.00331611	0.00700474	0.00587989	0.0271955	0.0176062	0.0130035	0.0174303	0.0196338	0.0186484	0.0140093	0.0247687	0.0184674	0.0225745	0.0215679	0.0251236	0.024014	0.0177121	0.0177538	0.0225216	0.0145962	0.014147	0.0214129	0.0213479	0.00579398	0.0196767	3.39606	1.76386	3.10277e-14	1.24016	up
meta_519	LPC(20:4/0:0)	0.00568213	0.00309948	0.00515289	0.00426289	0.00451794	0.00403831	0.0043295	0.00557349	0.00398182	0.00671509	0.00371568	0.00571277	0.00767729	0.0101552	0.0134764	0.00331611	0.00700474	0.00587989	0.0271955	0.0176062	0.0130035	0.0174303	0.0196338	0.0186484	0.0140093	0.0247687	0.0184674	0.0225745	0.0215679	0.0251236	0.024014	0.0177121	0.0177538	0.0225216	0.0145962	0.014147	0.0214129	0.0213479	0.00579398	0.0196767	3.39606	1.76386	3.10277e-14	1.24016	up
meta_520	LPC(20:5/0:0)	0.00467563	0.00235387	0.00231457	0.00821717	0.00360763	0.00759569	0.00469941	0.00428571	0.0062004	0.00807923	0.013369	0.0056938	0.00699354	0.0186638	0.00794289	0.012104	0.00232051	0.0112237	4.47824e-05	3.91418e-05	2.00505e-05	3.63852e-05	3.35038e-05	1.98803e-05	2.08002e-05	2.98751e-05	3.23561e-05	2.38682e-05	1.23179e-05	5.27585e-05	2.19212e-05	3.0809e-05	1.73976e-05	2.57656e-05	2.21597e-05	1.85253e-05	3.56747e-05	1.84097e-05	0.00724114	2.78191e-05	0.00384182	-8.02399	1.96504e-06	1.07168	down
meta_521	LPC(0:0/20:5)	0.00467563	0.00235387	0.00231457	0.00821717	0.00360763	0.00759569	0.00469941	0.00428571	0.0062004	0.00807923	0.013369	0.0056938	0.00699354	0.0186638	0.00794289	0.012104	0.00232051	0.0112237	4.72797e-05	4.01695e-05	2.2128e-05	4.15123e-05	3.52527e-05	2.13169e-05	1.61304e-05	2.54157e-05	2.60501e-05	2.86167e-05	1.44772e-05	4.92594e-05	2.47023e-05	3.36652e-05	2.25421e-05	2.26227e-05	2.15245e-05	2.06319e-05	4.12832e-05	2.56165e-05	0.00724114	2.90098e-05	0.00400625	-7.96353	1.96923e-06	1.07161	down
meta_522	LPC(18:0/0:0)	0.000303057	0.000137926	0.000219325	0.000603888	0.000504845	0.000397206	0.000273419	0.000524709	0.000528814	0.000124584	0.000257753	0.000430184	0.000397437	0.000408264	0.000818183	0.000369113	0.000482633	0.000440609	0.0550016	0.0522526	0.0572979	0.0549079	0.0523966	0.054177	0.056019	0.0554584	0.0500677	0.052149	0.0516249	0.0478641	0.055959	0.0548039	0.0566155	0.0570554	0.0517766	0.0526223	0.0546754	0.0530883	0.000401219	0.0537907	134.068	7.06682	2.64442e-27	1.36994	up
meta_523	LPC(18:1/0:0)	0.000175969	0.000194181	0.00015116	0.000217674	0.000185356	0.000204816	0.000245328	0.000178645	0.000199841	0.00010952	0.000178019	0.000182609	0.000142417	0.000283669	0.000261705	0.000131231	0.000215526	0.000182681	0.0449601	0.0440872	0.0448598	0.0475067	0.046732	0.0473061	0.0427533	0.0484832	0.042204	0.046703	0.0448612	0.0440317	0.0489603	0.0453949	0.046972	0.0428362	0.0482767	0.0527058	0.0422675	0.0465534	0.00019113	0.0459228	240.269	7.90851	2.91873e-25	1.36752	up
meta_524	LPC(18:2/0:0)	0.00195828	0.00242643	0.00165448	0.00383024	0.00339071	0.0020242	0.00340116	0.00227011	0.00262718	0.00277118	0.0012422	0.00233824	0.00260709	0.00387225	0.00337793	0.00161218	0.00367657	0.00234804	0.0517107	0.0523021	0.0524128	0.0534116	0.0535008	0.0559875	0.0536651	0.0551334	0.0490672	0.0546824	0.054288	0.0515892	0.0572246	0.0534992	0.0544185	0.0529283	0.0596941	0.0565745	0.0509095	0.0590521	0.00263491	0.0541026	20.533	4.35987	8.96289e-30	1.3685	up
meta_525	LPC(0:0/18:3)	0.0112046	0.00560991	0.00425164	0.0270586	0.00629137	0.0164218	0.0115538	0.00881513	0.0149447	0.00888645	0.00600651	0.006283	0.00589955	0.0126777	0.00971961	0.00775529	0.00788655	0.0224952	2.11292e-05	1.80887e-05	9.01509e-06	3.60085e-05	1.89973e-05	2.0974e-05	1.53938e-05	3.50182e-05	6.01953e-05	3.36054e-05	2.61415e-05	2.30962e-05	1.62977e-05	2.71574e-05	1.83643e-05	5.6017e-05	2.69611e-05	1.88212e-05	4.65639e-05	1.1146e-05	0.0107645	2.69496e-05	0.00250356	-8.64181	9.74723e-07	1.08601	down
meta_526	LPC(18:3/0:0)	0.0112046	0.00560991	0.00425164	0.0270586	0.00629137	0.0164218	0.0115538	0.00881513	0.0149447	0.00888645	0.00600651	0.006283	0.00589955	0.0126777	0.00971961	0.00775529	0.00788655	0.0224952	2.03661e-05	2.79665e-05	1.47357e-05	4.56933e-05	2.0852e-05	2.01301e-05	2.12471e-05	4.43502e-05	6.08446e-05	3.98959e-05	2.65914e-05	2.53507e-05	1.70796e-05	4.08058e-05	2.46294e-05	8.87729e-05	3.1183e-05	2.6211e-05	4.63459e-05	2.63741e-05	0.0107645	3.34713e-05	0.0031094	-8.32915	9.82558e-07	1.08576	down
meta_533	Carnitine C20:5	8.28451e-06	7.09178e-06	6.56725e-06	1.03984e-05	1.17038e-05	1.84028e-05	2.08885e-05	5.33009e-06	1.18074e-05	1.38227e-05	3.09781e-05	2.00851e-05	1.07945e-05	1.68094e-05	1.06685e-05	1.78948e-05	1.0467e-05	1.24077e-05	2.01909e-06	3.34674e-06	1.73544e-06	2.56555e-06	1.76853e-06	2.04236e-06	2.21118e-06	2.36498e-06	3.30938e-06	1.97226e-06	2.21516e-06	1.46879e-06	1.49108e-06	2.80123e-06	2.0103e-06	1.78849e-06	2.50773e-06	2.184e-06	1.82167e-06	1.62416e-06	1.35779e-05	2.16241e-06	0.159259	-2.65055	6.47648e-07	1.10819	down
meta_537	Carnitine C15:DC	5.64357e-05	3.51509e-05	6.38657e-05	3.48986e-05	4.54106e-05	3.86566e-05	7.33595e-05	3.11027e-05	4.55741e-05	3.06903e-05	7.03786e-05	8.48647e-05	4.11303e-05	5.34873e-05	2.76039e-05	3.92406e-05	4.64524e-05	3.54219e-05	2.34412e-05	1.79896e-05	1.54346e-05	1.26064e-05	1.41555e-05	1.37778e-05	3.12709e-05	2.45805e-05	3.41489e-05	1.80269e-05	2.34595e-05	1.79105e-05	1.23105e-05	1.19692e-05	1.09824e-05	1.20572e-05	1.10524e-05	1.35312e-05	1.18502e-05	1.99613e-05	4.74291e-05	1.75258e-05	0.369516	-1.43629	3.09651e-07	1.08042	down
meta_539	Carnitine C16:1	0.000493233	0.000406126	0.000826879	0.000275662	0.000464405	0.000548226	0.000816697	0.000250399	0.000629652	0.000357518	0.00084867	0.00078368	0.000422706	0.000274481	0.000234786	0.00025802	0.000606818	0.000330372	9.54037e-06	9.82556e-06	7.16841e-06	4.92387e-06	7.26575e-06	6.1158e-06	9.11358e-06	1.0921e-05	1.9021e-05	6.23408e-06	1.15036e-05	8.55569e-06	6.95341e-06	5.3936e-06	4.54282e-06	7.90689e-06	3.66344e-06	5.3237e-06	3.96851e-06	1.04854e-05	0.000490463	7.92132e-06	0.0161507	-5.95226	3.44626e-08	1.18162	down
meta_540	Carnitine C16:3	9.16822e-05	7.40243e-05	0.000165758	4.66646e-05	0.000141942	0.000115978	0.000196575	6.6414e-05	0.000194713	0.000107931	4.96701e-05	0.000167761	0.000103211	9.87063e-05	4.73043e-05	7.10746e-05	9.77672e-05	9.78535e-05	2.01617e-05	1.69737e-05	1.06109e-05	1.42399e-05	1.21051e-05	1.26981e-05	1.97288e-05	2.73667e-05	2.49648e-05	1.71298e-05	3.21148e-05	1.72289e-05	1.28838e-05	1.39183e-05	6.93451e-06	1.23377e-05	4.65871e-06	8.16775e-06	1.0275e-05	1.69506e-05	0.000107502	1.55725e-05	0.144858	-2.78729	2.59098e-07	1.12259	down
meta_544	Carnitine C14:2	0.000524216	0.00049341	0.00170612	0.000156773	0.0014987	0.000753158	0.000997099	0.000508815	0.00107289	0.000845294	0.000837514	0.00118767	0.000665698	0.00049623	0.000281644	0.000418515	0.000623624	0.000396834	3.3084e-05	2.00567e-05	2.05309e-05	1.99403e-05	1.62313e-05	1.15837e-05	4.88527e-05	4.36151e-05	0.000113074	3.72828e-05	3.58452e-05	1.95674e-05	2.07287e-05	2.16104e-05	1.344e-05	1.85938e-05	7.40114e-06	2.73918e-05	1.62683e-05	2.87296e-05	0.000748012	2.86914e-05	0.0383569	-4.70437	1.08249e-06	1.09215	down
meta_549	Carnitine C12:1	0.00151089	0.00134194	0.00184037	0.000223835	0.00245962	0.000740256	0.00199633	0.000878243	0.00125589	0.00166267	0.0012693	0.00129694	0.00191506	0.000830961	0.00049436	0.000943313	0.00162369	0.000847953	0.000226362	0.000136585	0.000165499	0.000130129	9.21332e-05	8.77047e-05	0.000258907	0.000244247	0.000428702	0.000165902	0.000258077	0.000141928	0.000113274	0.000149894	8.16194e-05	0.000119638	6.30131e-05	0.000152333	0.000113609	0.000203806	0.00128509	0.000166668	0.129694	-2.94682	2.09414e-07	1.12622	down
meta_552	Carnitine C10:1-OH	2.79611e-05	3.32225e-05	6.09148e-05	3.91464e-05	5.77457e-05	4.07503e-05	0.000109419	2.96167e-05	8.84463e-05	7.72879e-05	0.000111034	5.10431e-05	5.82107e-05	1.56314e-05	2.58072e-05	4.52371e-05	5.578e-05	4.08895e-05	2.67612e-06	9.57308e-06	1.07189e-06	2.44249e-05	9.07087e-07	3.57248e-06	3.29071e-06	1.5966e-05	7.88881e-07	1.72445e-06	2.40905e-06	2.25714e-05	2.94314e-06	2.25393e-06	1.20384e-06	1.31351e-06	7.19114e-06	5.3753e-07	1.89112e-05	5.45607e-06	5.37858e-05	6.43932e-06	0.119722	-3.06224	8.57551e-07	1.0721	down
meta_556	Carnitine C7-OH	1.09683e-05	1.76973e-05	1.80359e-05	2.0521e-05	1.69855e-05	1.20046e-05	1.56197e-05	1.75388e-05	1.50382e-05	1.38216e-05	1.24286e-05	1.84434e-05	1.87703e-05	1.8515e-05	1.59884e-05	1.69441e-05	1.10016e-05	1.70944e-05	1.93568e-06	1.14555e-06	1.70079e-06	1.63867e-06	1.34747e-06	1.15688e-06	2.16824e-06	2.07798e-06	3.89298e-06	2.55518e-06	1.15013e-06	1.55621e-06	1.68165e-06	2.13884e-06	2.13347e-06	7.38243e-07	9.02536e-07	1.68421e-06	1.73257e-06	2.77838e-06	1.59676e-05	1.80578e-06	0.113091	-3.14445	2.05687e-14	1.32383	down
meta_559	Carnitine C7:0	2.41974e-05	2.52764e-05	3.50954e-05	1.87644e-05	4.68592e-05	2.58449e-05	4.1885e-05	2.78612e-05	9.95247e-06	2.351e-05	5.51275e-05	5.47221e-05	2.80518e-05	1.8855e-05	6.84572e-06	2.20185e-05	2.13752e-05	2.6714e-05	3.84596e-06	2.15187e-06	3.706e-06	1.82719e-06	1.72833e-06	1.71723e-06	2.93756e-06	2.12326e-06	7.23858e-06	2.08005e-06	5.49825e-06	2.95401e-06	1.13309e-06	2.15582e-06	1.60821e-06	1.4392e-06	1.51173e-06	4.79386e-06	1.31553e-06	3.08656e-06	2.84976e-05	2.74261e-06	0.0962403	-3.37722	2.95666e-07	1.12828	down
meta_563	Carnitine C4:DC	0.000222443	0.000331675	0.000375708	0.00051385	0.000532076	0.000359621	0.000278874	0.000169807	0.000190673	0.000417692	0.000265894	0.000224468	0.000592478	0.000351635	0.000725448	0.000419666	0.000211918	0.0003974	7.29389e-06	8.09859e-06	6.11049e-06	1.80158e-06	4.46133e-06	1.0432e-05	9.85845e-06	3.36332e-06	8.07329e-06	9.76365e-06	1.12158e-05	1.05575e-05	3.4862e-06	4.80131e-06	2.23274e-06	1.70326e-06	3.53726e-06	1.76571e-06	6.02082e-06	3.20656e-06	0.000365629	5.88918e-06	0.016107	-5.95617	1.35688e-08	1.19532	down
meta_564	Carnitine C5:0	0.00189529	0.00281171	0.00175144	0.00236764	0.0036398	0.00250152	0.00128604	0.0019654	0.0020258	0.00310964	0.00227488	0.00195767	0.0018416	0.00279206	0.000828493	0.00144897	0.00194249	0.00326601	0.000520624	0.00108416	0.000225281	0.000116488	0.000317644	0.000296173	0.000371504	0.000373501	0.000575765	0.000748692	0.0004907	0.000538055	0.000305173	0.000142002	0.000179213	0.000224118	0.000135922	0.000927417	0.000447238	0.000408982	0.00220591	0.000421433	0.191047	-2.388	2.11929e-09	1.18918	down
meta_565	Carnitine C5:1	0.000247925	0.000228145	0.000193647	0.000216696	0.000198092	0.000143049	0.000136563	0.000110717	0.000134674	0.000321788	9.88119e-05	0.000225876	0.000244243	0.000404114	8.13943e-05	0.000174771	0.000186791	0.000291903	3.56575e-05	5.13605e-05	1.95003e-05	2.5833e-05	2.74265e-05	2.67625e-05	5.60888e-05	8.81314e-05	0.000100777	6.79838e-05	3.85393e-05	5.87208e-05	2.96156e-05	3.6044e-05	2.6021e-05	2.17762e-05	1.39569e-05	6.03642e-05	5.31189e-05	7.9885e-05	0.000202178	4.58782e-05	0.22692	-2.13974	2.13692e-07	1.10405	down
meta_566	Carnitine C4:0	0.00578514	0.00879783	0.00373778	0.00338955	0.00483568	0.00872062	0.00369546	0.00346299	0.00252086	0.00432732	0.00355307	0.00323766	0.00258612	0.00407353	0.00178751	0.00264362	0.00201272	0.00557031	0.000635081	0.00111494	0.00128924	0.00117676	0.00107677	0.000919903	0.0012141	0.00168864	0.0013472	0.00274336	0.00137355	0.0015714	0.000996904	0.000987954	0.000904118	0.00111618	0.000601794	0.00146511	0.00133998	0.00122254	0.0041521	0.00123928	0.29847	-1.74434	8.93373e-06	1.00048	down
meta_568	FFA(22:7)	6.70479e-05	7.11831e-05	5.92649e-05	7.87826e-05	7.83443e-05	7.09306e-05	5.57962e-05	0.000118949	5.91596e-05	0.000130773	5.67006e-05	0.000103623	7.14734e-05	5.34815e-05	0.000127108	9.88754e-05	8.70881e-05	7.77194e-05	3.51281e-05	3.71334e-05	1.50584e-05	2.544e-05	2.36233e-05	1.95713e-05	2.34685e-05	1.34403e-05	5.98828e-05	8.37012e-06	1.48285e-05	1.7224e-05	2.81673e-05	4.98346e-05	1.68662e-05	2.72374e-05	3.26433e-05	2.0342e-05	1.08132e-05	7.18711e-06	8.14611e-05	2.4313e-05	0.298461	-1.74438	3.68133e-09	1.14073	down
meta_569	Ureidosuccinic acid	4.8536e-05	7.94242e-05	7.79287e-05	8.35114e-05	0.000134081	1.07669e-05	8.55971e-05	0.000130531	6.09311e-05	0.000100445	5.88677e-05	8.05229e-05	7.09903e-05	7.61091e-05	8.14841e-05	5.84658e-05	8.3807e-05	6.69059e-05	1.04638e-05	1.45101e-05	1.12221e-05	9.70896e-06	1.06145e-05	1.25937e-05	1.45507e-05	8.38396e-06	1.53568e-05	1.04276e-05	1.73538e-05	1.09926e-05	1.07347e-05	1.35423e-05	1.58202e-06	1.4579e-05	1.3146e-05	5.38137e-06	1.12227e-05	1.0083e-05	7.71614e-05	1.13225e-05	0.146738	-2.76869	1.22049e-08	1.19256	down
meta_571	N'-Methyl-2-pyridone-5-carboxamide	0.00229164	0.0012699	0.00132215	0.00131865	0.00203775	0.000531999	0.000930267	0.00161874	0.00177167	0.00152991	0.00136534	0.000996655	0.00150781	0.00197057	0.00070921	0.001429	0.000782499	0.0021095	0.000481596	0.000219425	0.000264272	0.000311904	8.42614e-05	0.000100618	0.000528194	0.000303735	0.000427963	0.000326422	0.000275439	0.000164461	0.000115259	0.000361223	0.000277536	0.000245837	0.000115603	0.000430152	0.000555563	0.000484136	0.00141629	0.00030368	0.214419	-2.22149	1.85774e-08	1.16105	down
meta_578	16-Dehydroprogesterone	7.42936e-05	6.08985e-05	9.30807e-05	0.000129422	0.000120763	9.2256e-05	9.25747e-05	0.000114142	8.89001e-05	8.34903e-05	6.69674e-05	9.87592e-05	9.56191e-05	0.000146548	0.000224362	0.000104401	7.85503e-05	0.000123704	1.60684e-05	1.19753e-05	9.83031e-06	1.60479e-05	1.55706e-05	1.2168e-05	1.02214e-05	1.25098e-05	1.52708e-05	1.01908e-05	1.02927e-05	1.49435e-05	1.08156e-05	1.19451e-05	1.04171e-05	8.52272e-06	1.24712e-05	5.65517e-06	2.01664e-05	9.88906e-06	0.00010493	1.22486e-05	0.116732	-3.09873	6.37265e-09	1.2076	down
meta_582	Glu-Met	0.000122834	0.000427519	0.000181872	0.000136588	0.000374584	0.000241271	0.000258512	0.000192809	0.000360071	0.000209301	0.000403787	0.000256702	0.000327651	0.000111973	0.000130956	0.000120838	0.000325454	0.000336619	6.92367e-05	5.77522e-05	6.31496e-05	4.0634e-05	6.23294e-05	3.9875e-05	3.96251e-05	4.97433e-05	2.84679e-05	7.63099e-05	4.98604e-05	6.20273e-05	2.86393e-05	4.46402e-05	4.19158e-05	4.68783e-05	2.66243e-05	6.35408e-05	4.41113e-05	5.07097e-05	0.000251075	4.93035e-05	0.19637	-2.34835	2.84845e-07	1.11696	down
meta_583	Met-Glu	5.34918e-05	0.000198743	0.000191128	0.000167544	8.35048e-05	0.000133478	0.000128052	0.00010271	0.000180747	0.000193235	0.000195353	0.000136528	0.000164794	5.47506e-05	0.000181319	6.46127e-05	0.000153049	0.000168399	6.92367e-05	5.77522e-05	6.31496e-05	4.0634e-05	6.23294e-05	3.9875e-05	3.96251e-05	4.97433e-05	2.84679e-05	7.63099e-05	4.98604e-05	6.20273e-05	2.86393e-05	4.46402e-05	4.19158e-05	4.68783e-05	2.66243e-05	6.35408e-05	4.41113e-05	5.07097e-05	0.000141747	4.93035e-05	0.347829	-1.52355	3.44696e-07	1.09241	down
meta_590	Carnitine C14:2:DC	0.000527241	0.000453691	0.000868738	0.00030075	0.000517769	0.000579382	0.00088483	0.000248722	0.00069365	0.000418457	0.000920213	0.000873126	0.000479892	0.000299626	0.000230986	0.000279802	0.000691446	0.000341969	8.78037e-06	8.59861e-06	4.73864e-06	3.63825e-06	6.46236e-06	5.31455e-06	8.03914e-06	8.51629e-06	2.19572e-05	7.76522e-06	1.11884e-05	7.00788e-06	5.19138e-06	5.30464e-06	2.51273e-06	3.58562e-06	3.09566e-06	6.36834e-06	6.2323e-06	9.95162e-06	0.000533905	7.21246e-06	0.0135089	-6.20995	3.73764e-08	1.17955	down
meta_591	Carnitine C22:6	1.12364e-05	7.13439e-06	1.38942e-05	8.43871e-07	8.58792e-06	6.01996e-06	5.57518e-06	5.99168e-06	6.55358e-06	7.69806e-06	7.05541e-06	1.5965e-05	7.76024e-06	9.83058e-06	4.5242e-06	6.31996e-06	6.71616e-06	5.61796e-06	2.69568e-06	8.64034e-07	1.57811e-06	1.76268e-06	1.59887e-06	2.06621e-06	1.57184e-06	1.10978e-06	1.98786e-06	2.09435e-06	1.63026e-06	1.66721e-06	2.73065e-06	6.70677e-07	8.22558e-07	8.03825e-07	9.74931e-07	1.06123e-06	7.36836e-07	2.31488e-06	7.62916e-06	1.53712e-06	0.20148	-2.31129	7.12018e-07	1.0925	down
meta_593	Aniline	0.000222559	0.000292617	0.000246295	0.000213263	0.000415332	0.000217138	0.000220331	0.000312903	0.00025489	0.000308572	0.000388743	0.000201905	0.000212371	0.000271796	0.000240079	0.000308482	0.000236664	0.000303316	5.82557e-05	7.53337e-05	7.30373e-05	7.77023e-05	5.6437e-05	6.31534e-05	7.81337e-05	4.59646e-05	7.22259e-05	7.2878e-05	5.91007e-05	7.08529e-05	4.68983e-05	5.50928e-05	6.4808e-05	5.3438e-05	5.55412e-05	6.92929e-05	7.63794e-05	5.92683e-05	0.000270403	6.41897e-05	0.237385	-2.0747	3.68984e-11	1.27728	down
meta_616	LPC(0:0/18:1)	0.000175969	0.000194181	0.00015116	0.000217674	0.000185356	0.000204816	0.000245328	0.000178645	0.000199841	0.00010952	0.000178019	0.000182609	0.000142417	0.000283669	0.000261705	0.000131231	0.000215526	0.000182681	0.036559	0.0333774	0.0313257	0.0372391	0.0374397	0.0349543	0.0313481	0.0359401	0.0382297	0.0372005	0.0334091	0.0364371	0.0386208	0.0334533	0.0328646	0.0306776	0.0353962	0.0324018	0.0395616	0.0313211	0.00019113	0.0348878	182.534	7.51202	1.21825e-22	1.36272	up
meta_618	Methyldopa	6.41065e-05	8.18116e-05	6.03819e-05	7.30032e-05	0.000116978	5.51096e-05	9.7484e-05	8.85866e-05	9.42498e-05	8.71651e-05	0.000121339	9.34465e-05	5.83568e-05	9.18166e-05	8.54499e-05	9.09487e-05	6.21168e-05	5.70911e-05	4.04402e-05	4.48228e-05	2.47409e-05	1.83397e-05	3.47314e-05	3.90311e-05	4.01593e-05	2.97222e-05	2.801e-05	2.98983e-05	3.2635e-05	3.28392e-05	2.22559e-05	3.17465e-05	5.65668e-05	2.98575e-05	3.7902e-05	2.99476e-05	1.83377e-05	4.41731e-05	8.21912e-05	3.33079e-05	0.405248	-1.30312	1.46156e-09	1.18006	down
meta_621	1-Methylinosine	6.5162e-05	7.27987e-05	6.58973e-05	0.000109522	7.62282e-05	6.47152e-05	7.4905e-05	0.000118998	5.67648e-05	9.60488e-05	7.17556e-05	8.99707e-05	7.62966e-05	4.98947e-05	9.58099e-05	7.94767e-05	8.74749e-05	6.9116e-05	3.95426e-05	3.44612e-05	3.35028e-05	3.14778e-05	3.65834e-05	4.64115e-05	5.53188e-05	2.46937e-05	3.99764e-05	3.15873e-05	3.83853e-05	4.31748e-05	2.53365e-05	2.64579e-05	2.85666e-05	3.1322e-05	3.67976e-05	3.96443e-05	2.28018e-05	2.76369e-05	7.89353e-05	3.4684e-05	0.439397	-1.1864	1.37923e-09	1.17331	down
meta_624	Acrylamide	0.00750335	0.00587602	0.0059408	0.00608756	0.00464454	0.00480439	0.0040965	0.00877873	0.00472495	0.00396217	0.00411262	0.00695478	0.00667187	0.00732671	0.00651595	0.00741604	0.00593539	0.00882332	1.36282e-05	2.18226e-05	1.90497e-05	1.09451e-05	3.16652e-05	1.66869e-05	2.01947e-05	1.68261e-05	1.88841e-05	1.57147e-05	2.00885e-05	3.02191e-05	1.11293e-05	1.37726e-05	1.69499e-05	1.77692e-05	1.42974e-05	1.73597e-05	2.32215e-05	1.50148e-05	0.00612087	1.8262e-05	0.00298356	-8.38875	4.10901e-12	1.29959	down
meta_625	L-Allothreonine	0.000344885	0.000640775	0.00040558	0.000431905	0.000278254	0.000186172	0.000225793	0.000485388	0.000426404	0.00074678	0.000218826	0.000293413	0.000265754	0.000258727	0.000866688	0.000286546	0.00100088	0.00053311	4.72924e-05	7.17368e-05	5.14997e-05	5.4405e-05	8.64163e-05	4.17335e-05	5.16374e-05	4.33328e-05	5.56663e-05	5.93028e-05	5.84413e-05	9.11291e-05	6.55824e-05	5.47081e-05	5.68089e-05	5.67801e-05	5.86706e-05	5.15007e-05	4.92522e-05	4.34089e-05	0.00043866	5.74653e-05	0.131002	-2.93234	2.75494e-06	1.05031	down
meta_628	Leu-Ala	0.000229688	0.000793981	0.000598908	0.000360671	0.000670565	4.8763e-05	0.000293693	0.000246123	0.0005069	0.000623555	0.000212856	0.000161687	0.000358375	0.000368879	0.0004646	0.000252637	0.000346972	0.000280693	1.7752e-05	1.17124e-05	2.5593e-05	7.18475e-06	1.30483e-05	2.05605e-05	1.72003e-05	5.04182e-06	9.67171e-06	1.27078e-05	1.32498e-05	1.21662e-05	1.2186e-05	1.18193e-05	1.37909e-05	1.15477e-05	1.18888e-05	1.37026e-05	3.22895e-06	1.24116e-05	0.000378864	1.28232e-05	0.0338465	-4.88485	3.91761e-07	1.12089	down
meta_640	Ile-Lys	4.80935e-05	2.75695e-05	2.14001e-05	3.85464e-05	2.43861e-05	1.79075e-05	1.88314e-05	1.65597e-05	2.22841e-05	1.22393e-05	1.43966e-05	2.37536e-05	1.94597e-05	2.82805e-05	2.83778e-05	2.7271e-05	2.36782e-05	2.26837e-05	1.02912e-05	8.24335e-06	7.42612e-06	9.09909e-06	8.36812e-06	1.16561e-05	1.18516e-05	9.32687e-06	9.79393e-06	6.16016e-06	1.02469e-05	1.09691e-05	9.09453e-06	9.90189e-06	1.01228e-05	1.07684e-05	1.04224e-05	1.01176e-05	4.13941e-06	7.08642e-06	2.42066e-05	9.2543e-06	0.382305	-1.3872	7.63554e-07	1.08145	down
meta_642	LPE(17:1/0:0)	9.26187e-05	8.07637e-05	7.05791e-05	0.000108183	5.81581e-05	7.46676e-05	9.04848e-05	0.000104089	9.57539e-05	8.26299e-05	5.47114e-05	7.75705e-05	7.96551e-05	8.57291e-05	8.26174e-05	4.14725e-05	0.000103288	0.000114643	3.07352e-05	2.08562e-05	1.24008e-05	1.63406e-05	2.51295e-05	1.92058e-05	1.13808e-05	1.1228e-05	5.03063e-05	2.16652e-05	2.13193e-05	6.27447e-05	1.14104e-05	1.5181e-05	2.34373e-05	1.39775e-05	1.37939e-05	1.2224e-05	2.34685e-05	1.16894e-05	8.32008e-05	2.14247e-05	0.257506	-1.95732	1.87642e-12	1.2151	down
meta_643	Pro-Ile	0.000371772	0.00041666	0.000196852	0.000468705	0.000381886	0.000312255	0.000343406	0.000241007	0.000290097	0.000232426	0.000341842	0.000314523	0.00031204	0.000321269	0.000330547	0.000294627	0.000378755	0.000198495	5.6223e-06	2.5126e-06	7.09509e-06	4.81043e-06	6.8321e-06	9.01262e-06	4.34375e-06	2.68463e-06	6.18536e-06	4.61013e-06	5.32125e-06	4.23537e-06	6.65543e-06	4.25459e-06	3.88708e-06	2.65813e-06	6.30205e-06	4.94806e-06	4.40987e-06	3.70852e-06	0.000319287	5.00447e-06	0.0156739	-5.99549	1.02887e-12	1.31167	down
meta_644	Ser-Phe	9.72183e-05	8.35337e-05	0.000155891	8.12914e-05	7.87915e-05	3.23044e-05	7.45213e-05	3.75291e-05	7.44915e-05	0.000103684	2.77636e-05	3.17101e-05	4.23998e-05	3.94016e-05	4.85254e-05	3.27422e-05	4.6303e-05	6.02902e-05	2.9868e-06	5.09419e-06	2.49029e-05	8.46956e-06	7.2754e-06	6.23025e-06	4.30197e-06	4.6663e-06	6.91626e-06	6.31732e-06	6.41931e-06	8.42135e-06	8.99647e-06	3.52109e-06	5.62927e-06	2.68537e-06	3.27227e-06	3.34642e-06	3.16682e-06	5.66785e-06	6.37996e-05	6.41436e-06	0.100539	-3.31417	1.13225e-06	1.08344	down
meta_645	Tyr-Leu	0.000113158	6.53232e-05	8.79107e-05	7.59559e-05	5.1395e-05	3.90786e-05	9.52923e-05	2.76886e-05	6.67326e-05	5.64458e-05	2.00441e-05	4.31863e-05	6.19274e-05	3.59088e-05	5.28483e-05	4.02446e-05	4.54632e-05	4.99846e-05	6.11187e-06	8.39607e-06	2.83798e-05	1.17976e-05	1.86595e-05	1.20456e-05	6.33658e-06	9.0009e-06	1.05717e-05	1.27511e-05	9.12371e-06	9.8878e-06	1.94427e-05	1.23992e-05	7.38014e-06	8.31578e-06	1.02678e-05	4.17357e-06	4.29115e-06	1.02213e-05	5.71438e-05	1.09777e-05	0.192107	-2.38002	2.03443e-07	1.11579	down
meta_649	LPC(16:2/0:0)	0.000170158	0.000348975	0.000280592	0.000271034	0.000372518	0.000525531	0.000382729	0.000321997	0.000235709	0.000282417	0.000233952	0.000260124	0.000333999	0.000697408	0.00041455	0.000341457	0.000331806	0.000484802	2.43794e-05	2.94832e-05	1.02864e-05	2.63019e-05	1.2743e-05	1.99269e-05	1.38239e-05	2.83122e-05	1.42109e-05	2.46358e-05	2.11991e-05	1.51756e-05	2.10195e-05	2.06757e-05	1.83354e-05	1.00296e-05	2.14186e-05	1.25054e-05	3.77303e-05	9.77071e-06	0.000349431	1.95982e-05	0.056086	-4.15622	2.30385e-09	1.22498	down
meta_654	N-Acetyl-L-phenylalanine	2.04169e-05	2.06958e-05	1.88623e-05	2.44533e-05	2.98022e-05	1.85141e-05	3.15222e-05	2.65276e-05	2.00978e-05	1.75429e-05	1.64643e-05	2.34363e-05	2.04673e-05	1.96301e-05	2.04758e-05	1.08898e-05	1.72651e-05	3.06189e-05	1.10418e-05	8.97799e-06	1.19816e-05	7.77918e-06	7.64125e-06	9.7165e-06	1.43949e-05	1.18476e-05	1.20178e-05	1.12921e-05	9.91019e-06	9.54493e-06	9.99169e-06	1.05837e-05	1.34107e-05	1.24603e-05	7.82612e-06	8.85088e-06	1.03349e-05	9.77863e-06	2.15379e-05	1.04691e-05	0.486079	-1.04074	4.81901e-08	1.12871	down
meta_657	Thr-Gln	2.82189e-05	7.37353e-05	4.60237e-05	1.82868e-05	6.80428e-05	4.0757e-05	3.92152e-05	8.40886e-05	1.37573e-05	6.09609e-05	5.75134e-05	3.98685e-06	4.79789e-05	3.08153e-05	4.99818e-05	7.83484e-05	4.35043e-05	1.99044e-05	5.60782e-07	1.46366e-05	3.08469e-06	5.66155e-06	1.94381e-05	8.66505e-06	3.26262e-06	1.72202e-05	7.21775e-06	1.76897e-05	3.05529e-06	2.45556e-05	7.05147e-06	7.36568e-06	4.05319e-06	4.86944e-06	5.50633e-06	6.91442e-06	6.11232e-06	8.08622e-06	4.47289e-05	8.75035e-06	0.195631	-2.35379	3.37882e-06	1.02488	down
meta_661	Cyclo(Pro-Val)	0.000175592	0.000172089	0.000217093	0.000122653	0.000143895	0.000100441	0.000125355	0.000203524	0.000204629	0.000279096	0.000199897	5.86406e-05	8.19839e-05	0.000103511	5.75966e-05	6.63004e-05	0.000138315	0.000210365	5.17145e-05	2.47765e-05	3.34642e-05	2.64524e-05	4.65189e-05	3.64586e-05	3.35243e-05	2.14047e-05	3.99413e-05	3.63372e-05	3.17527e-05	3.21675e-05	4.6812e-05	2.69687e-05	2.79926e-05	2.64349e-05	3.94711e-05	3.79961e-05	3.8823e-05	2.24258e-05	0.000147832	3.40718e-05	0.230477	-2.11731	6.85494e-07	1.09454	down
meta_667	N6-(2-Hydroxyethyl)adenosine	6.66827e-05	5.51051e-05	4.13611e-05	5.36512e-05	8.60382e-05	3.74996e-05	7.79626e-05	5.01312e-05	6.50548e-05	3.89303e-05	5.32381e-05	5.49847e-05	4.58624e-05	5.97782e-05	6.16621e-05	6.48407e-05	3.94095e-05	3.84064e-05	0.000122625	0.000138398	0.000128512	0.000147983	0.000112689	0.000123809	0.000183838	0.000104853	0.00014372	0.000127145	0.000155379	0.0001563	0.000108029	0.000125393	0.000111109	0.000102772	0.000125916	0.00013571	0.000117888	8.91402e-05	5.50333e-05	0.00012806	2.32696	1.21845	8.72788e-14	1.22229	up
meta_675	Aminolevulinic acid	0.000265965	0.000239328	0.000209529	0.000208083	0.000287515	0.000213974	0.000170653	0.000228365	0.000224574	0.000177821	0.000188124	0.00021125	0.000260627	0.000254941	0.000242381	0.000189897	0.00022044	0.000287452	2.51666e-05	5.77718e-05	3.10402e-05	3.82623e-05	8.69993e-05	2.46373e-05	4.31027e-05	3.48491e-05	5.83627e-05	7.60455e-05	2.64387e-05	8.34135e-05	4.80484e-05	2.70965e-05	5.54173e-05	2.92116e-05	3.96961e-05	6.49477e-05	5.12448e-05	6.11055e-05	0.000226718	4.81429e-05	0.212347	-2.2355	6.9488e-17	1.31153	down
PCC-A: PCC alone. HV: healthy volunteer.
