# Supplementary material for: Nucleotide metabolic abnormalities in post-COVID-19 condition and type 2 diabetes mellitus patients and their association with endocrine dysfunction
Source: Open Med (Wars). 2025 Oct 7;20(1):20251221. doi: 10.1515/med-2025-1221 (PMC12514782; doi:10.1515/med-2025-1221)
Supplement: Supplementary Table 5 [file med-2025-1221-st5.xlsx]

## Sheet: Sheet1
Table S5 Differential metabolites in PCC-DM vs DM groups.
		PCC-DM																																DM
#ID	name	A1	A2	A3	A4	A5	A6	A7	A8	A9	A10	A11	A12	A13	A14	A15	A16	A17	A18	A19	A20	A21	A22	A23	A24	A25	A26	A27	A28	A29	A30	A31	Dc206	Dc263	Dc292	Dc312	Dc335	Dc339	Dc341	Dc342	Dx1	Dx102	Dx111	Dx20	Dx25	Dx31	Dx49	Dx73	Dx76
meta_1	L-Cystine	0.000196414	0.000356379	0.000242176	0.000175891	0.000129857	9.35024e-05	0.000145365	0.000147295	0.000308044	0.000152139	0.000250143	0.000244345	0.000272799	0.000294767	0.000148	0.000187065	0.000195566	0.000147417	0.000411027	0.000116494	0.000199385	0.000261544	0.000148146	7.70554e-05	0.00015386	0.000167901	0.000264992	0.000146997	0.000203776	0.000197856	0.000106901	2.08177e-06	3.90098e-06	4.43686e-06	4.2586e-06	8.03079e-06	7.79717e-06	4.20652e-06	5.02687e-06	6.20541e-06	5.68726e-06	4.78984e-06	1.14466e-05	4.80153e-06	6.19832e-06	3.35007e-06	6.54342e-06	5.04866e-06
meta_7	4-Hydroxy-L-Glutamic Acid	3.47885e-05	5.56079e-05	3.37364e-05	3.6565e-05	2.64607e-05	3.50514e-05	1.96364e-05	2.79116e-05	2.21861e-05	2.05439e-05	3.7204e-05	2.86679e-05	3.89647e-05	3.50603e-05	2.78412e-05	2.85007e-05	4.27184e-05	3.06268e-05	3.34717e-05	2.71616e-05	4.99981e-05	3.79954e-05	3.97627e-05	4.78632e-05	1.99323e-05	4.24439e-05	5.17968e-05	2.95964e-05	3.34727e-05	2.8621e-05	2.99054e-05	6.80608e-06	6.61108e-06	7.13632e-06	2.19131e-06	7.21725e-06	1.05811e-05	1.09158e-05	1.0365e-05	9.64164e-06	7.80954e-06	7.00916e-06	3.93695e-05	6.26728e-06	1.42438e-05	5.64167e-06	1.85143e-05	1.42438e-05
meta_11	L-Asparagine Anhydrous	0.000127058	0.000124799	0.000106097	0.000102566	8.29299e-05	0.000102072	0.000158633	0.000118964	0.000106712	0.00010418	8.33958e-05	9.54748e-05	0.000172667	0.000116105	8.03172e-05	8.77272e-05	0.000117298	0.000137569	0.000124835	9.53812e-05	9.43687e-05	8.41994e-05	0.000123666	0.00014226	9.76234e-05	0.000118689	0.000131168	0.000104734	9.65579e-05	0.000118928	9.7495e-05	4.2689e-05	5.58151e-05	3.45996e-05	5.20536e-05	5.13994e-05	4.12788e-05	4.74225e-05	4.57466e-05	6.00859e-05	4.53335e-05	4.61844e-05	5.71443e-05	4.96613e-05	4.49383e-05	4.20181e-05	4.57318e-05	3.91617e-05
meta_12	L-Cysteine	0.000230998	0.000220611	0.000447912	0.000373774	0.000292845	0.00028436	0.000325383	0.000204429	0.000230697	0.000199723	0.000178719	0.000143333	0.0002823	0.000214125	0.000155182	0.000284887	0.0005361	0.000262364	0.000445722	0.000293909	0.000223084	0.000274008	0.000398472	0.000369414	0.000240598	0.000163445	0.000247722	0.000271788	0.000168169	0.00017017	0.000147826	0.000112067	0.000105301	0.000134862	0.00010778	0.000125976	0.000117247	0.000119165	0.000138185	0.000109253	0.000101993	0.000141834	0.000121131	0.000105575	0.000138875	0.000118977	0.000129262	0.000117334
meta_13	L-Glutamine	0.00075064	0.00100307	0.00120174	0.000906292	0.00065639	0.000791512	0.000858944	0.000919065	0.000677359	0.000605498	0.000859277	0.00101061	0.00145985	0.000898662	0.000706915	0.00081016	0.00065138	0.00110921	0.0010555	0.000902199	0.000909536	0.000873633	0.000804647	0.0012452	0.000681371	0.000749371	0.00102366	0.00103219	0.000916809	0.00102146	0.000789488	0.000319418	0.000322586	0.000270454	0.000282154	0.000386991	0.000255612	0.000339066	0.000251288	0.000308922	0.000335878	0.000250193	0.00044809	0.000387532	0.000323725	0.00030705	0.00039317	0.000267936
meta_16	N6-Acetyl-L-Lysine	6.02381e-05	5.78879e-05	4.53828e-05	5.59925e-05	4.23101e-05	2.97163e-05	0.000101937	5.01594e-05	2.69647e-05	4.2928e-05	6.22381e-05	5.28446e-05	5.04863e-05	6.21541e-05	4.76502e-05	6.88591e-05	6.07493e-05	4.71963e-05	5.67251e-05	5.85942e-05	4.91672e-05	4.92667e-05	5.18427e-05	5.06615e-05	4.0557e-05	3.8169e-05	4.48042e-05	5.96683e-05	6.63851e-05	5.45919e-05	5.21865e-05	9.14668e-06	8.8283e-06	7.20158e-06	8.38392e-06	1.09208e-05	9.51105e-06	8.05168e-06	9.94927e-06	8.77581e-06	1.14795e-05	8.01292e-06	1.29538e-05	1.004e-05	8.77325e-06	9.06938e-06	9.72385e-06	6.81981e-06
meta_17	N-Acetyl-L-Leucine	0.000127136	9.7936e-05	9.42771e-05	7.85477e-05	0.000110323	8.76593e-05	7.94432e-05	8.32124e-05	0.000105575	9.61421e-05	0.000100591	0.000123576	0.000165013	0.000110926	0.000127128	0.000177133	0.000111479	0.000102059	0.000116404	0.000111672	0.000111104	9.98872e-05	0.000111389	0.000101239	0.000132304	0.000117263	9.56106e-05	0.000124384	0.000213375	8.25557e-05	0.000121383	2.12255e-05	2.06176e-05	2.97742e-05	2.62039e-05	2.49229e-05	2.90174e-05	2.58208e-05	2.2236e-05	1.90986e-05	2.63438e-05	2.59424e-05	2.55655e-05	1.9264e-05	2.39209e-05	2.14564e-05	2.61791e-05	2.58046e-05
meta_18	N-Acetyl-L-Tyrosine	0.000132173	0.000181879	0.000114551	0.0001116	7.68805e-05	0.000118984	0.000105887	0.000101613	9.04193e-05	0.000111301	0.000112901	0.000128661	0.00013371	0.000135623	0.000102395	0.000123464	0.000182101	0.000171216	0.000146719	0.000124027	0.000150923	0.000109016	0.000126004	0.000178932	0.000108534	0.000126271	0.000154139	0.000119658	0.000112793	0.000128469	0.000101277	3.41429e-06	1.51753e-06	3.8863e-06	4.16962e-06	4.00338e-06	3.04209e-06	4.1e-06	3.25242e-06	3.49472e-06	4.94665e-06	2.80542e-06	3.94217e-06	2.18007e-06	4.51417e-06	3.70222e-06	4.42812e-06	5.50353e-06
meta_20	N-Phenylacetylglycine	1.46107e-05	5.87192e-06	9.94037e-06	7.02192e-06	8.46169e-06	6.10615e-06	3.90477e-06	1.00416e-05	7.12858e-06	5.82589e-06	6.28645e-06	6.37106e-06	8.903e-06	9.19523e-06	7.26681e-06	8.10969e-06	4.59657e-06	1.17509e-05	7.63613e-06	1.01268e-05	5.80145e-06	5.7454e-06	6.53362e-06	7.67855e-06	7.01831e-06	7.67032e-06	6.95288e-06	7.89775e-06	4.6231e-06	4.85756e-06	5.73571e-06	8.13204e-07	9.51108e-07	9.5695e-07	1.01776e-06	1.038e-06	7.35051e-07	1.047e-06	6.12592e-07	1.06222e-06	1.15833e-06	8.89905e-07	8.44777e-07	4.46142e-07	8.04793e-07	9.52709e-07	8.82394e-07	1.07584e-06
meta_22	O-Phospho-L-Serine	0.000319206	0.000413335	0.000323781	0.000324574	0.000222249	0.000272612	0.000447644	0.000241055	0.000308856	0.00044553	0.000310478	0.000304558	0.000412436	0.000399142	0.000417645	0.000345027	0.000325197	0.000369923	0.000284795	0.000373711	0.000413115	0.000265642	0.00035166	0.000413576	0.000434097	0.000358998	0.000360111	0.000441029	0.000404707	0.000360492	0.000261288	9.75364e-05	0.000104181	7.63713e-05	9.01476e-05	0.000133557	7.59102e-05	0.000148293	0.000131858	7.68645e-05	0.000137938	0.000113214	0.000129375	0.000100174	0.000122316	9.47045e-05	0.000130586	0.000111109
meta_23	Phe-Phe	0.00582639	0.00256766	0.0100319	0.0066465	0.00630494	0.00500186	0.0028827	0.00205397	0.00311313	0.00975447	0.0169053	0.00266124	0.00608228	0.0069264	0.00685205	0.00558295	0.00576581	0.00295922	0.00618176	0.00309404	0.00544692	0.00716785	0.00561616	0.00614265	0.00815952	0.00291876	0.00409904	0.00392096	0.00409538	0.00634567	0.00521117	0.000237843	0.000213701	0.000391433	0.000386753	0.000225136	0.000413815	0.000124	0.000425796	0.000138596	0.000492626	0.000376235	5.63304e-05	0.000216248	0.000176589	7.61582e-05	0.00029985	0.000151293
meta_25	S-Sulfo-L-Cysteine	6.20647e-05	0.00015993	7.56982e-05	6.81491e-05	6.13242e-05	0.000155242	0.000258164	4.23696e-05	6.38995e-05	2.68911e-05	0.000115416	0.000105897	9.69931e-05	0.000113574	8.13924e-05	5.8729e-05	0.000129471	0.000118915	5.3053e-05	0.000117387	6.57579e-05	4.22333e-05	5.50767e-05	0.000163964	6.70002e-05	3.99898e-05	6.47833e-05	2.96898e-05	0.000137866	6.52424e-05	4.977e-05	2.37843e-06	1.87913e-06	2.77709e-06	2.04285e-06	3.37964e-06	2.69191e-06	4.38416e-06	4.55624e-06	3.91884e-06	4.74868e-06	6.2712e-06	1.42789e-05	2.58949e-06	1.41464e-05	7.35885e-06	6.52238e-06	1.19367e-05
meta_46	3,3',5-Triiodo-L-Thyronine	2.23926e-05	1.4242e-05	2.83201e-05	1.79818e-05	1.70379e-05	2.5916e-05	1.63553e-05	2.63441e-05	8.30221e-06	1.97149e-05	2.3032e-05	2.1178e-05	2.97437e-05	2.94105e-05	2.90497e-05	1.62308e-05	2.82536e-05	1.98396e-05	2.14885e-05	2.03288e-05	3.05705e-05	2.84745e-05	3.02478e-05	2.79886e-05	1.67271e-05	2.71157e-05	2.26895e-05	3.54052e-05	1.89399e-05	2.27978e-05	1.22109e-05	6.5008e-07	7.36302e-07	8.75528e-07	9.79654e-07	9.56124e-07	8.10539e-07	9.58314e-07	8.93237e-07	7.30792e-07	7.14822e-07	6.96072e-07	5.66598e-07	7.33032e-07	7.6873e-07	8.21325e-07	7.75856e-07	9.84176e-07
meta_47	L-Thyroxine	0.00154408	0.000993196	0.00149545	0.00138234	0.00091157	0.00123092	0.000837546	0.00131679	0.000862925	0.000798976	0.00116453	0.000915932	0.00121846	0.00131588	0.00110209	0.0011667	0.00102061	0.000763695	0.0010069	0.000995367	0.00137109	0.00145992	0.00144214	0.00113679	0.00129131	0.000896421	0.00111499	0.00138843	0.000838358	0.000925715	0.000682442	4.22027e-05	8.38441e-05	4.57261e-05	5.49907e-05	6.60939e-05	5.93698e-05	5.8991e-05	6.17469e-05	4.79744e-05	3.96715e-05	4.72212e-05	5.16019e-05	4.25732e-05	5.07983e-05	4.7878e-05	4.16809e-05	4.86677e-05
meta_50	Pyruvic Acid	0.000178618	0.000612384	0.00018154	0.00031864	0.000154386	0.000192156	9.89399e-05	0.000242233	0.000239543	0.000232983	0.000104565	0.000172535	0.000174223	0.000290217	0.000132854	0.000104268	0.000248654	0.000219204	0.000116307	0.000114608	0.000221929	0.000199061	0.000152381	0.000190043	0.000242593	0.000161571	0.000202005	0.000299993	0.000141629	0.000239732	0.000225221	3.35113e-07	9.91623e-07	1.247e-06	4.35707e-07	1.12627e-06	5.8055e-07	7.99247e-07	2.18827e-07	9.79092e-07	6.79609e-07	2.69828e-07	2.1548e-06	1.95573e-06	7.1463e-07	1.55486e-06	1.45352e-06	1.114e-06
meta_64	Orotic Acid	3.75711e-05	6.21603e-05	4.8058e-05	3.64726e-05	3.54458e-05	4.06426e-05	3.55599e-05	8.53514e-05	3.62568e-05	4.66096e-05	4.91163e-05	3.70184e-05	4.69778e-05	4.74083e-05	4.38248e-05	4.34796e-05	8.14621e-05	3.36395e-05	6.34276e-05	7.06203e-05	6.52674e-05	4.03376e-05	5.15981e-05	7.51335e-05	3.37282e-05	3.56584e-05	3.29284e-05	5.71289e-05	5.64133e-05	4.24839e-05	3.7296e-05	9.30904e-06	1.36103e-05	1.18967e-05	1.07112e-05	1.29807e-05	9.8516e-06	1.48421e-05	1.07136e-05	1.81802e-05	1.44436e-05	1.10271e-05	1.08422e-05	1.48299e-05	1.03347e-05	9.14396e-06	1.3602e-05	1.1357e-05
meta_72	2-Hydroxyisocaproic Acid	0.000341127	0.000420323	0.000172894	0.00023859	0.000290204	0.000183637	0.000266476	0.000597437	0.00038421	0.000399159	0.000644519	0.000342061	0.000535803	0.00101643	0.000338081	0.000280974	0.00033977	0.000550123	0.000287838	0.000466463	0.000315373	0.000356184	0.000316863	0.000233937	0.000612262	0.000239467	0.000289252	0.000546109	0.000480825	0.000263868	0.000399593	8.867e-06	2.47003e-05	8.76325e-06	3.47929e-05	1.612e-05	1.09048e-05	7.46344e-06	1.05156e-05	8.16854e-06	1.18533e-05	1.04422e-05	1.33373e-05	7.42597e-06	5.27561e-06	4.23132e-06	1.1166e-05	2.2303e-05
meta_76	3-Hydroxy-3-Methyl Butyric Acid	0.0011175	0.000929785	0.000880678	0.00140476	0.00111691	0.00134732	0.00113854	0.00080486	0.000998615	0.00099059	0.00105385	0.000946125	0.00105343	0.000793566	0.000971418	0.00152581	0.00105929	0.00148478	0.00123931	0.000917205	0.00117316	0.00124135	0.000966821	0.00118997	0.000861542	0.000937176	0.00151431	0.00179947	0.00124511	0.00124949	0.00120558	0.00017725	0.00011019	0.00019424	0.000163142	9.96328e-05	0.000339024	0.00014401	0.000162288	0.000114977	0.00010309	0.00016808	0.000108469	7.40418e-05	0.000132032	9.40172e-05	0.000136478	0.000139045
meta_80	4-Hydroxy-2-Oxoglutaric Acid	0.000103088	5.67346e-05	3.77284e-05	5.7303e-05	9.05538e-05	5.76536e-05	8.43461e-05	8.60386e-05	7.40769e-05	9.73743e-05	7.68292e-05	7.93397e-05	4.68173e-05	7.32745e-05	7.88596e-05	0.000112734	7.31161e-05	6.92261e-05	8.55153e-05	8.99557e-05	8.86152e-05	7.49122e-05	7.12987e-05	9.04839e-05	7.09634e-05	8.61946e-05	5.93275e-05	0.000126956	8.47582e-05	8.06339e-05	0.000102195	1.88146e-05	1.37052e-05	2.28754e-05	1.55676e-05	9.30563e-06	1.31527e-05	1.3996e-05	2.16722e-05	1.53601e-05	2.01879e-05	1.54055e-05	6.88633e-06	8.29807e-06	2.04207e-05	1.24269e-05	2.08943e-05	2.14603e-05
meta_81	Adipic Acid	0.000130945	0.00012321	7.30059e-05	8.87568e-05	8.08477e-05	0.000167696	7.12779e-05	9.76209e-05	0.000145131	8.25564e-05	9.48473e-05	0.000116859	8.80908e-05	0.000173204	7.22592e-05	7.28976e-05	0.000117693	0.000179169	0.000104673	0.000117836	0.000131901	6.18339e-05	0.000174816	0.000125565	0.000131621	0.000116146	9.19963e-05	0.000100578	0.00011725	0.000130342	0.000106588	1.4734e-05	4.00172e-05	1.23992e-05	2.63446e-05	1.7587e-05	1.73442e-05	2.49714e-05	1.11276e-05	6.97706e-06	1.52188e-05	2.04077e-05	2.19763e-05	1.47665e-05	9.95943e-06	1.73818e-05	2.18003e-05	1.28386e-05
meta_91	L-Homoserine	0.000432923	0.000318757	0.000581065	0.000372114	0.000555015	0.000199865	0.000448826	0.000472607	0.000260436	0.000133641	0.000316362	0.000239507	0.000407534	0.000278382	0.000153141	0.000181076	0.000291741	0.000366276	0.000473514	0.000232038	0.000232476	0.000209421	0.00029932	0.000442087	0.000268106	0.000292659	0.000252348	0.000414471	0.00039519	0.000724363	0.000674731	8.68381e-05	6.96463e-05	5.63964e-05	7.24279e-05	9.68564e-05	5.00041e-05	0.000104447	8.08117e-05	0.000110553	5.86688e-05	3.09346e-05	0.000152314	8.01005e-05	9.23879e-05	8.03232e-05	9.66432e-05	9.53398e-05
meta_94	Methylmalonic Acid	0.00124197	0.00154639	0.00162121	0.000996112	0.00109271	0.00163835	0.000954672	0.00219494	0.00171425	0.0010752	0.00132369	0.0015104	0.00135993	0.00212972	0.00116937	0.00117469	0.00167066	0.00142437	0.00142994	0.00151074	0.00155353	0.00160306	0.00134093	0.00102268	0.00101963	0.00124544	0.00128546	0.00184438	0.00133845	0.00142566	0.00115724	0.000598827	0.000561413	0.000508125	0.000505839	0.000731482	0.000398905	0.000665233	0.000494928	0.000620059	0.000531044	0.000625662	0.000625207	0.00045153	0.000649582	0.000465965	0.000614204	0.000786501
meta_96	Pyrrole-2-Carboxylic Acid	1.31512e-05	1.40225e-05	9.18551e-06	9.81508e-06	1.06081e-05	4.85663e-06	6.89113e-06	1.15962e-05	6.52644e-06	6.52898e-06	4.78497e-06	1.02627e-05	8.39844e-06	1.12476e-05	2.13749e-05	3.6048e-05	5.42938e-06	1.22943e-05	1.13417e-05	1.49875e-05	9.41786e-06	1.26119e-05	1.1698e-05	8.44664e-06	1.09465e-05	7.69086e-06	9.51386e-06	1.47911e-05	6.45909e-06	6.42748e-06	6.28444e-06	1.57104e-06	2.90598e-06	1.679e-06	2.68789e-06	1.20203e-07	9.82612e-07	3.11171e-06	2.42878e-06	1.44301e-06	4.34297e-07	1.10874e-06	4.4868e-06	7.35043e-07	1.27927e-06	2.84477e-06	4.15052e-06	1.09518e-06
meta_97	Sebacate	0.000216776	0.000143365	0.0001051	0.000138952	0.000129174	0.000286898	0.000105994	0.000103442	0.000128949	0.000208109	0.000122567	0.000126343	0.000138626	0.000356343	0.000114506	0.000176575	0.000171054	0.000187205	0.000157955	0.000123809	0.000208897	0.000156668	0.000280054	0.000139447	0.000175295	0.00026472	0.000115637	0.000109664	0.000145748	0.000209726	9.65561e-05	4.41221e-07	1.27603e-06	5.51584e-07	1.22675e-06	1.53205e-06	1.62716e-06	9.89809e-07	3.49819e-07	5.0039e-07	5.14564e-07	8.08941e-07	1.00147e-06	3.67623e-07	7.4083e-07	7.98007e-07	4.5738e-07	6.37844e-07
meta_111	FFA(16:1)	0.0479552	0.0188221	0.0143194	0.043614	0.0552753	0.069493	0.0347481	0.0955821	0.0338927	0.0521441	0.0517176	0.032454	0.0403555	0.0561763	0.0559353	0.0260051	0.0210896	0.0236402	0.0387946	0.0793755	0.0478959	0.0437958	0.0387739	0.0160768	0.0316861	0.0904659	0.0334986	0.0552046	0.0453162	0.031533	0.0522794	0.00954652	0.0118789	0.00668249	0.0173804	0.00446895	0.0201906	0.00859544	0.0104202	0.00763826	0.0139344	0.0127389	0.00719599	0.0136508	0.0155741	0.0120973	0.0114822	0.00429598
meta_114	FFA(12:0)	0.00926481	0.00625357	0.00521709	0.0150631	0.00650455	0.0209974	0.00466703	0.0339293	0.00571202	0.0108869	0.0109187	0.00587597	0.00894521	0.00987845	0.00543197	0.0055942	0.00636102	0.00655271	0.00532306	0.0110092	0.00905058	0.00778769	0.00541629	0.0044912	0.00715974	0.0113732	0.00677951	0.00811677	0.0147058	0.0106941	0.00633876	0.000114845	0.000209789	0.000134786	0.00028245	7.36888e-05	0.00350777	0.000227428	0.000127748	9.2338e-05	0.000230201	0.000134951	8.99598e-05	0.000135406	0.000229592	0.000163209	0.000195762	0.000106592
meta_116	DHA	8.31861e-05	4.56765e-05	5.68131e-05	7.28412e-05	7.23519e-05	9.00107e-05	6.58411e-05	9.73566e-05	4.81865e-05	9.48804e-05	0.000121798	0.000116653	8.12456e-05	0.000111065	0.000118606	0.000111588	0.00014314	6.4792e-05	8.82712e-05	0.000122187	0.000102308	9.99801e-05	5.41498e-05	6.09215e-05	7.82778e-05	0.000104467	0.000167985	0.000121824	8.96949e-05	0.000142324	8.89107e-05	0.00041791	0.000573982	0.000463567	0.00127009	0.000239899	0.00071995	0.000723582	0.00083063	0.000763656	0.00101977	0.000531081	0.000447706	0.00061089	0.000936467	0.000835961	0.000593102	0.000496074
meta_117	FFA(20:2)	0.000347615	0.000227227	0.000224153	0.000275626	0.000248647	0.00026172	0.000241241	0.000358026	0.000240497	0.000305574	0.000308691	0.00023915	0.00016493	0.000389101	0.000373939	0.000193619	0.000207932	0.00054628	0.00032375	0.000368891	0.000186415	0.000265357	0.000224495	0.000312426	0.000412925	0.000357236	0.000307791	0.000362181	0.000340327	0.000285003	0.000288966	2.11071e-06	3.66819e-06	1.3229e-06	3.43376e-06	9.82059e-07	5.63358e-06	2.30641e-06	2.48503e-06	1.38817e-06	1.68401e-06	2.89797e-06	8.84829e-07	1.80346e-06	2.98413e-06	2.65134e-06	1.91479e-06	1.12011e-06
meta_119	AA	0.00177497	0.00092686	0.000901234	0.00100893	0.0012208	0.00115558	0.00111494	0.001175	0.00120503	0.00155998	0.00155217	0.00148631	0.000704207	0.00316787	0.00245122	0.00197387	0.00145422	0.00108825	0.00158907	0.00214219	0.00134806	0.00194212	0.000853789	0.00129187	0.00103203	0.00190314	0.00176601	0.00245045	0.00196041	0.00138134	0.00131787	0.000207366	0.000316776	0.000313666	0.000442273	0.000265299	0.000234718	0.000267254	0.000370559	0.000379536	0.000371547	0.000381981	0.000370348	0.000370664	0.000427178	0.000306199	0.000367327	0.000270219
meta_125	2-(Dimethylamino)Guanosine	3.25167e-05	6.27935e-05	4.18672e-05	3.29859e-05	3.02206e-05	3.57466e-05	2.47034e-05	4.41774e-05	5.10237e-05	7.86694e-05	4.70821e-05	5.2774e-05	4.59415e-05	2.79785e-05	4.15946e-05	9.64668e-05	4.14701e-05	2.78798e-05	5.91152e-05	3.34768e-05	4.30485e-05	3.21099e-05	3.30932e-05	4.61756e-05	3.34302e-05	3.40169e-05	2.40776e-05	8.44633e-05	4.84528e-05	3.88453e-05	2.46629e-05	1.58969e-05	1.41133e-05	1.03097e-05	1.16681e-05	1.81209e-05	8.80144e-06	1.6292e-05	1.23153e-05	1.29214e-05	1.77673e-05	1.34111e-05	2.63259e-05	1.29229e-05	1.45693e-05	1.34215e-05	1.48557e-05	1.37948e-05
meta_126	5-Hydroxyhexanoic Acid	0.000341127	0.000420323	0.000172894	0.00023859	0.000290204	0.000183637	0.000266476	0.000597437	0.00038421	0.000399159	0.000644519	0.000342061	0.000535803	0.00101643	0.000338081	0.000280974	0.00033977	0.000550123	0.000287838	0.000466463	0.000315373	0.000356184	0.000316863	0.000233937	0.000612262	0.000239467	0.000289252	0.000546109	0.000480825	0.000263868	0.000399593	3.04032e-05	2.67669e-06	8.57735e-06	5.10935e-06	5.66251e-06	8.611e-06	0.000137912	2.92158e-06	6.12478e-06	8.07009e-06	7.91271e-06	6.64325e-06	9.15772e-06	2.52795e-06	4.07246e-06	2.28845e-06	2.72616e-06
meta_128	N-Acetylthreonine	5.75786e-05	4.78776e-05	5.08445e-05	1.89959e-05	3.16528e-05	4.34716e-05	3.98944e-05	2.96017e-05	3.93847e-05	4.97181e-05	5.33406e-05	7.26442e-05	5.28676e-05	3.33521e-05	3.04025e-05	8.61602e-05	4.76085e-05	3.74107e-05	5.13034e-05	3.81542e-05	4.40992e-05	5.38538e-05	4.92139e-05	5.31854e-05	4.32603e-05	4.50052e-05	5.42665e-05	5.54174e-05	7.00087e-05	3.03709e-05	2.9471e-05	4.38584e-06	5.74827e-06	3.17307e-06	5.11293e-06	8.77079e-06	6.27067e-06	5.91457e-06	5.04903e-06	4.22808e-06	8.47706e-06	5.67522e-06	1.03297e-05	5.84434e-06	7.11449e-06	5.77023e-06	6.77189e-06	6.55705e-06
meta_138	Argininosuccinic acid	3.01533e-05	7.3484e-06	2.3783e-05	3.18944e-05	2.96828e-05	1.5842e-05	2.74016e-05	2.04684e-05	2.75303e-05	2.19302e-05	4.33631e-05	3.57248e-05	3.16396e-05	2.28763e-05	1.51692e-05	2.93802e-05	2.89622e-05	2.56997e-05	4.75752e-05	1.83195e-05	2.34778e-05	2.61398e-05	2.59389e-05	3.14135e-05	3.04971e-05	2.43838e-05	3.26757e-05	2.98841e-05	2.43232e-05	2.74472e-05	1.84555e-05	4.03283e-06	5.03858e-06	3.3521e-06	6.58713e-06	6.31681e-06	1.80213e-06	4.17811e-06	3.95746e-06	5.26012e-06	2.93103e-06	1.98454e-06	6.37231e-06	4.14155e-06	1.94356e-06	2.52026e-06	2.08336e-06	2.62121e-06
meta_139	2-Deoxyribose 1-Phosphate	0.000109507	4.89295e-05	0.000132714	0.000131715	6.61722e-05	0.000118793	8.86687e-05	0.000107899	0.000129948	0.000105785	0.000130837	0.000164997	0.000106228	9.10623e-05	7.60481e-05	0.000115637	7.69414e-05	0.000103579	0.000115802	9.21064e-05	0.000112892	0.000155932	0.000104623	0.000171195	0.000109217	0.00014149	0.000107131	0.00013472	0.000119574	0.00013901	9.81636e-05	5.35378e-05	5.59736e-05	4.73419e-05	5.43983e-05	5.39515e-05	4.3263e-05	4.82423e-05	6.37779e-05	5.10107e-05	5.96213e-05	5.33861e-05	5.24131e-05	4.81074e-05	6.32346e-05	4.29832e-05	6.55456e-05	6.56727e-05
meta_140	N-Acetylglucosamine 1-Phosphate	7.3695e-05	6.00301e-05	0.00011372	7.3673e-05	8.80213e-05	5.82799e-05	9.54083e-05	6.85828e-05	6.08716e-05	0.000131762	9.31435e-05	0.000125791	9.69178e-05	0.000100072	8.55523e-05	0.000133099	7.80361e-05	8.80021e-05	0.000100449	7.30726e-05	9.30167e-05	9.09915e-05	5.6821e-05	7.36357e-05	0.000134072	8.50465e-05	7.45395e-05	0.000159467	0.000154222	0.000114042	8.56378e-05	3.76692e-05	2.68774e-05	2.73202e-05	3.37218e-05	3.71814e-05	2.04695e-05	3.3249e-05	3.58381e-05	3.13286e-05	3.45707e-05	5.22777e-05	6.8162e-05	1.84548e-05	3.17671e-05	2.83706e-05	2.14451e-05	2.59144e-05
meta_144	2-Methylguanosine	3.95606e-05	3.88644e-05	4.4039e-05	5.21154e-05	3.97054e-05	2.65544e-05	4.95778e-05	8.43328e-05	6.47466e-05	5.58227e-05	6.2672e-05	7.30137e-05	6.68539e-05	6.19803e-05	6.40388e-05	7.33788e-05	6.45641e-05	6.43291e-05	3.85415e-05	3.31757e-05	6.52011e-05	3.4212e-05	5.62922e-05	5.46245e-05	6.79353e-05	4.21632e-05	5.41258e-05	0.000105102	5.36505e-05	5.58351e-05	5.21482e-05	7.85494e-06	1.45228e-05	7.72809e-06	9.79407e-06	1.29454e-05	7.01148e-06	9.59831e-06	1.32711e-05	1.00213e-05	1.41156e-05	9.52987e-06	1.51203e-05	7.78499e-06	9.46935e-06	8.08297e-06	1.21718e-05	9.73807e-06
meta_147	N-Acetyl-L-alanine	0.0010189	0.00104827	0.00124179	0.00104303	0.000776923	0.00104912	0.000802285	0.000937419	0.00115707	0.00123555	0.0010683	0.00157487	0.00144455	0.00105269	0.0010095	0.00223782	0.00108371	0.00113982	0.00107778	0.000894634	0.00101955	0.000906163	0.000918548	0.00107023	0.000906176	0.000940902	0.00101917	0.00130558	0.00173897	0.00106565	0.000900729	0.000217748	0.000210595	0.000179291	0.000200558	0.000261162	0.000115087	0.000249327	0.000218938	0.000241852	0.000239638	0.000215346	0.000346437	0.000183818	0.000198178	0.000186912	0.000200044	0.000206631
meta_153	Porphobilinogen	7.64423e-05	3.7211e-05	6.38048e-05	7.45379e-05	6.36828e-05	6.18281e-05	5.03094e-05	2.37339e-05	5.15633e-05	0.000100481	5.53858e-05	6.42002e-05	4.24616e-05	7.02005e-05	5.59481e-05	3.33901e-05	9.6242e-05	5.93633e-05	5.5603e-05	0.000143141	7.43277e-05	7.10646e-05	4.6367e-05	7.54592e-05	3.39514e-05	8.1989e-05	7.12924e-05	5.41082e-05	4.70708e-05	5.93329e-05	6.11737e-05	0.000512376	0.000620463	0.000716009	0.000659022	0.000770871	0.000620132	0.000809869	0.000688375	0.000547101	0.000784957	0.000755757	0.000669747	0.00069646	0.000597837	0.000799044	0.000688898	0.000612817
meta_160	2,5-Furandicarboxylicacid	2.90177e-05	4.0192e-05	2.69518e-05	2.68775e-05	1.90758e-05	2.92227e-05	1.91149e-05	2.29543e-05	2.13411e-05	2.21889e-05	2.47237e-05	2.43078e-05	3.39598e-05	3.25206e-05	2.68851e-05	2.77624e-05	3.39118e-05	4.05232e-05	2.71903e-05	3.19492e-05	3.22805e-05	2.59968e-05	2.20426e-05	3.20894e-05	2.26499e-05	2.75581e-05	3.0313e-05	2.12466e-05	2.50208e-05	1.91922e-05	1.98176e-05	0.000197345	0.000218667	0.000230568	0.000203113	0.000228126	0.000233006	0.000260678	0.000218384	0.000182363	0.000226351	0.000202618	0.00023692	0.000219971	0.000181718	0.000201935	0.000215503	0.000206291
meta_165	4-Hydroxybenzyl alcohol	3.6166e-05	6.56583e-05	5.24858e-05	4.76234e-05	4.19757e-05	2.8008e-05	3.65361e-05	0.000174505	5.4308e-05	7.1713e-05	4.24882e-05	6.34265e-05	7.73958e-05	5.84841e-05	4.2961e-05	7.78297e-05	6.15594e-05	4.78623e-05	4.99926e-05	5.70737e-05	5.16179e-05	4.89209e-05	6.27244e-05	5.40892e-05	4.62567e-05	4.26731e-05	5.12126e-05	9.63504e-05	6.25405e-05	6.00818e-05	4.45349e-05	1.00979e-05	9.42946e-06	7.35904e-06	6.97746e-06	9.37945e-06	5.85076e-06	1.10273e-05	7.56025e-06	1.19248e-05	1.28578e-05	9.27161e-06	1.6733e-05	5.33712e-06	1.08379e-05	8.96502e-06	1.00537e-05	1.16127e-05
meta_166	Methanesulfonic acid	0.000760774	0.000981847	0.000484294	0.000744757	0.000567818	0.000203249	0.00073868	0.000520081	0.000503683	0.00048809	0.000580191	0.000837856	0.000709249	0.000677241	0.000389371	0.000670927	0.00111878	0.000966794	0.000991062	0.000769462	0.0010475	0.000717413	0.000722162	0.00112408	0.000755808	0.000607963	0.000910319	0.000660181	0.000470745	0.000797395	0.000569714	1.06601e-05	6.51594e-05	7.41427e-06	2.00521e-05	1.25415e-05	1.78641e-05	3.18044e-05	1.15361e-05	1.29952e-05	1.08035e-05	2.63094e-05	1.62183e-05	5.9941e-06	9.84871e-06	9.49505e-06	9.66444e-06	1.87218e-05
meta_168	(±)12-HETE	0.000193182	8.38728e-06	8.43988e-05	8.5998e-06	4.87198e-06	1.58363e-05	7.28419e-06	1.35703e-05	0.00010518	1.53301e-05	1.30273e-05	5.98078e-06	7.40336e-06	6.36338e-05	6.55903e-05	1.27689e-05	5.96463e-05	1.22835e-05	1.22949e-05	0.00029657	5.88344e-06	3.11597e-05	4.50335e-05	2.86415e-06	9.08344e-05	5.60821e-06	9.76675e-06	9.07524e-05	0.0004107	0.000201429	2.7547e-05	0.000959759	0.0013414	0.00102139	0.00189292	0.00135359	0.000179389	0.00118272	0.00213161	0.00102725	0.000821588	0.000740953	0.000600363	0.000580914	0.000775881	0.00058803	0.000485227	0.000773445
meta_179	12,13-EpOME	3.69609e-05	5.31596e-05	4.00369e-05	3.01285e-05	4.66096e-05	3.08474e-05	2.46343e-05	8.16145e-05	6.27203e-05	2.91062e-05	4.95773e-05	3.59595e-05	4.91054e-05	2.29717e-05	2.34761e-05	3.61922e-05	2.34999e-05	2.99134e-05	3.28057e-05	4.07637e-05	3.55224e-05	3.00199e-05	2.49922e-05	1.99967e-05	4.54654e-05	4.81659e-05	2.85926e-05	5.84513e-05	4.55017e-05	3.96751e-05	4.02302e-05	6.01747e-06	6.70662e-06	2.87409e-06	3.25519e-06	2.15993e-06	1.56846e-05	3.41669e-06	2.57314e-06	1.03749e-05	1.17768e-06	4.99422e-05	2.30002e-06	1.04134e-05	3.62352e-06	2.68218e-06	3.64406e-06	3.32053e-06
meta_191	FFA(14:0)	5.84984e-05	4.42423e-05	3.45511e-05	6.6251e-05	5.32236e-05	0.000106946	4.5371e-05	0.000121107	5.92825e-05	6.55096e-05	7.18609e-05	5.70956e-05	4.61854e-05	6.22514e-05	6.50214e-05	4.63374e-05	5.33198e-05	5.6136e-05	6.02652e-05	8.65984e-05	6.4908e-05	5.67644e-05	3.41577e-05	2.78595e-05	5.50879e-05	0.000106667	5.12038e-05	8.70144e-05	6.2156e-05	4.95078e-05	6.64775e-05	1.7882e-06	1.83247e-06	2.10233e-06	3.0644e-06	1.16662e-06	4.44066e-06	1.60019e-06	1.4468e-06	1.41943e-06	2.47086e-06	1.90138e-06	7.12255e-07	1.94137e-06	1.97352e-06	2.28483e-06	1.73546e-06	9.26202e-07
meta_192	Myoinositol	0.00306129	0.0136137	0.00259626	0.00514185	0.00295769	0.00399646	0.00375839	0.00310558	0.00200736	0.0039199	0.00141818	0.00208982	0.00623089	0.000787913	0.00753987	0.0025351	0.00914768	0.00961858	0.00231172	0.00358031	0.00745918	0.00348559	0.00454155	0.00444506	0.00259792	0.00290061	0.00450481	0.00141964	0.00245623	0.00348101	0.00195547	2.1048e-05	2.34732e-05	2.3965e-05	1.37461e-05	1.17388e-05	2.90795e-05	2.32932e-05	1.4982e-05	9.4852e-06	2.26832e-05	3.29476e-05	1.2963e-05	1.03242e-05	1.49613e-05	1.69139e-05	1.50042e-05	1.33053e-05
meta_196	N-acetyl-beta-alanine	0.0010189	0.00104827	0.00124179	0.00104303	0.000776923	0.00104912	0.000802285	0.000937419	0.00115707	0.00123555	0.0010683	0.00157487	0.00144455	0.00105269	0.0010095	0.00223782	0.00108371	0.00113982	0.00107778	0.000894634	0.00101955	0.000906163	0.000918548	0.00107023	0.000906176	0.000940902	0.00101917	0.00130558	0.00173897	0.00106565	0.000900729	0.000138502	0.000131398	0.00010765	0.000127305	0.000166686	7.45269e-05	0.000152997	0.000132881	0.000136876	0.000155709	0.000132109	0.000210059	0.000117296	0.000125337	0.000117611	0.000129992	0.000127617
meta_212	7-Methylguanine	0.000584205	0.000424222	0.000931508	0.00042185	0.000280424	0.000500751	0.000352577	0.000593097	0.000538936	0.00118659	0.000633427	0.000739321	0.000728086	0.000495422	0.000576384	0.000766286	0.000611228	0.000472683	0.000466745	0.000441462	0.000682	0.000307533	0.000381737	0.000404935	0.000356849	0.000450279	0.000562135	0.000719941	0.000590693	0.000387243	0.000325199	3.29491e-06	3.31555e-06	2.82202e-06	2.24413e-06	5.92586e-06	2.80601e-06	4.41361e-06	3.12593e-06	4.20841e-06	6.91883e-06	4.20943e-06	5.91236e-06	3.46985e-06	3.69552e-06	2.55695e-06	4.84943e-06	3.92424e-06
meta_224	FFA(22:6)	8.31861e-05	4.56765e-05	5.68131e-05	7.28412e-05	7.23519e-05	9.00107e-05	6.58411e-05	9.73566e-05	4.81865e-05	9.48804e-05	0.000121798	0.000116653	8.12456e-05	0.000111065	0.000118606	0.000111588	0.00014314	6.4792e-05	8.82712e-05	0.000122187	0.000102308	9.99801e-05	5.41498e-05	6.09215e-05	7.82778e-05	0.000104467	0.000167985	0.000121824	8.96949e-05	0.000142324	8.89107e-05	0.00041791	0.000573982	0.000463567	0.00127009	0.000239899	0.00071995	0.000723582	0.00083063	0.000763656	0.00101977	0.000531081	0.000447706	0.00061089	0.000936467	0.000835961	0.000593102	0.000496074
meta_227	2-ethyl-2-hydroxybutyric acid	8.50526e-05	8.06314e-05	3.14528e-05	6.91105e-05	2.61685e-05	0.0001118	6.10622e-05	2.91477e-05	6.15644e-05	8.69211e-05	3.95804e-05	0.000149607	0.000111252	7.47354e-05	2.66102e-05	7.43404e-05	4.65596e-05	9.91463e-05	3.81552e-05	8.08826e-05	3.83641e-05	8.05982e-05	0.000100709	6.6272e-05	4.06386e-05	6.37919e-05	2.52453e-05	8.59879e-05	5.24822e-05	4.82602e-05	3.08678e-05	5.8923e-06	8.25456e-06	4.66576e-06	1.79691e-05	6.38208e-06	4.99914e-06	8.58414e-06	4.25837e-06	2.71929e-06	5.50373e-06	4.07758e-06	5.49715e-06	3.75824e-06	3.11038e-06	5.98359e-06	4.87987e-06	2.87803e-06
meta_233	N,N′-dicyclohexylcarbodiimide	0.00422617	0.00499563	0.0047545	0.00454815	0.00433015	0.00629037	0.00607566	0.00438306	0.0048936	0.00487595	0.00610676	0.00654752	0.00701968	0.00616802	0.00366315	0.00442189	0.00584519	0.00639005	0.00490261	0.00459949	0.00609383	0.00506563	0.00490503	0.0110479	0.00377638	0.00696098	0.00851016	0.00349633	0.00442942	0.00452057	0.00498184	0.00139814	0.00149608	0.00143471	0.00111414	0.00148787	0.00112422	0.00133566	0.00139443	0.00124152	0.00157584	0.00128884	0.00139426	0.00124417	0.0010331	0.00142644	0.00134856	0.00138377
meta_240	Indole-3-carboxylic acid	1.85312e-05	1.65316e-05	3.05024e-05	1.87263e-05	1.11714e-05	1.28702e-05	2.72643e-05	2.58278e-05	1.54162e-05	2.53065e-05	1.76945e-05	1.71824e-05	2.06491e-05	2.47365e-05	1.66938e-05	2.92901e-05	2.24623e-05	1.52354e-05	1.99311e-05	3.19194e-05	2.64432e-05	1.96987e-05	3.93227e-05	1.85444e-05	1.76971e-05	2.68454e-05	2.51262e-05	2.37833e-05	1.92975e-05	1.79306e-05	1.17361e-05	4.32319e-06	4.06086e-06	5.27004e-06	5.07258e-06	4.87592e-06	4.56972e-06	5.39209e-06	5.57134e-06	6.04558e-06	6.49438e-06	4.60226e-06	5.01264e-06	4.50368e-06	4.61403e-06	5.73048e-06	5.75082e-06	5.75543e-06
meta_242	FFA(20:4)	0.00177497	0.00092686	0.000901234	0.00100893	0.0012208	0.00115558	0.00111494	0.001175	0.00120503	0.00155998	0.00155217	0.00148631	0.000704207	0.00316787	0.00245122	0.00197387	0.00145422	0.00108825	0.00158907	0.00214219	0.00134806	0.00194212	0.000853789	0.00129187	0.00103203	0.00190314	0.00176601	0.00245045	0.00196041	0.00138134	0.00131787	1.25228e-05	1.85496e-05	1.52622e-05	2.25165e-05	1.30092e-05	1.29004e-05	1.1828e-05	1.79869e-05	2.08128e-05	1.88896e-05	2.15223e-05	1.76417e-05	1.90318e-05	2.00027e-05	1.63528e-05	1.85724e-05	1.37985e-05
meta_244	4-Hydroxybenzoic Acid	0.000190248	0.000302251	0.000235678	0.000225581	0.000189079	0.000235636	0.000167686	0.000248598	0.000183143	0.000256787	0.000139339	0.000148599	0.000268544	0.000247606	0.000148794	0.000300128	0.000278958	0.000235619	0.000253181	0.000275397	0.000228153	0.000239098	0.00019141	0.000185974	0.000171426	0.000195272	0.000100578	0.000221626	0.000140289	0.000224791	0.000208527	8.85272e-05	0.000114601	8.55852e-05	8.56557e-05	8.99343e-05	8.48663e-05	7.80026e-05	0.000116554	0.00011588	6.9733e-05	6.29616e-05	0.000235094	7.90219e-05	7.77361e-05	0.000107986	9.86717e-05	0.000175348
meta_248	2-amino-4-oxovaleric acid	0.0010189	0.00104827	0.00124179	0.00104303	0.000776923	0.00104912	0.000802285	0.000937419	0.00115707	0.00123555	0.0010683	0.00157487	0.00144455	0.00105269	0.0010095	0.00223782	0.00108371	0.00113982	0.00107778	0.000894634	0.00101955	0.000906163	0.000918548	0.00107023	0.000906176	0.000940902	0.00101917	0.00130558	0.00173897	0.00106565	0.000900729	0.000138502	0.000131398	0.00010765	0.000127305	0.000166686	7.45269e-05	0.000152997	0.000132881	0.000136876	0.000155709	0.000132109	0.000210059	0.000117296	0.000125337	0.000117611	0.000129992	0.000127617
meta_249	L-2-amino-6-oximelic acid	2.24531e-05	2.40472e-05	1.24478e-05	1.42675e-05	9.29568e-06	1.2291e-05	6.29926e-06	9.25001e-06	1.16611e-05	1.02625e-05	9.36113e-06	1.50889e-05	8.93196e-06	1.46364e-05	6.81191e-06	1.56532e-05	1.1941e-05	1.36163e-05	1.45122e-05	2.15671e-05	9.50621e-06	1.10906e-05	7.8106e-06	5.95916e-06	5.83579e-06	1.49014e-05	1.0463e-05	6.78965e-06	2.46708e-05	1.11088e-05	8.78453e-06	2.51608e-06	3.89643e-06	2.90349e-06	1.81122e-06	2.29301e-06	2.77596e-06	3.70799e-06	3.10141e-06	3.10303e-06	3.64213e-06	4.07078e-06	4.12815e-06	2.91475e-06	2.64064e-06	1.83549e-06	3.0938e-06	4.10588e-06
meta_261	LPE(0:0/20:3)	0.000707089	0.000402299	0.000508528	0.000651852	0.000709258	0.000859643	0.000632154	0.000344786	0.00149815	0.000607726	0.000666148	0.000681402	0.000426591	0.000525483	0.000460299	0.00029918	0.000909571	0.000477062	0.000665865	0.000268064	0.000574599	0.000271318	0.000545186	0.000846018	0.00091436	0.000380688	0.00100293	0.000762856	0.000879576	0.000765498	0.00192451	0.00132532	0.00091357	0.00123583	0.00156478	0.0014226	0.00230914	0.000838136	0.000962591	0.00115917	0.00174735	0.00172405	0.00125824	0.00311311	0.00174555	0.00115774	0.00129695	0.00111814
meta_262	LPE(20:3/0:0)	0.000707089	0.000402299	0.000508528	0.000651852	0.000709258	0.000859643	0.000632154	0.000344786	0.00149815	0.000607726	0.000666148	0.000681402	0.000426591	0.000525483	0.000460299	0.00029918	0.000909571	0.000477062	0.000665865	0.000268064	0.000574599	0.000271318	0.000545186	0.000846018	0.00091436	0.000380688	0.00100293	0.000762856	0.000879576	0.000765498	0.00192451	0.00132532	0.00091357	0.00123583	0.00156478	0.0014226	0.00230914	0.000838136	0.000962591	0.00115917	0.00174735	0.00172405	0.00125824	0.00311311	0.00174555	0.00115774	0.00129695	0.00111814
meta_263	LPE(20:4/0:0)	0.0084379	0.00665751	0.00726494	0.0124608	0.00669136	0.00913375	0.00866134	0.00256874	0.010248	0.00728707	0.00857847	0.011057	0.00660247	0.00864008	0.00683356	0.00375634	0.00626984	0.00792938	0.00796298	0.00899742	0.00864695	0.00855105	0.00752074	0.00921844	0.00964757	0.00638672	0.00862703	0.0136517	0.0103242	0.00842708	0.0092114	0.00113959	0.00165388	0.00130435	0.00155404	0.00160587	0.00219579	0.00111859	0.00122304	0.00123841	0.00180257	0.00194796	0.00140524	0.00241507	0.00146457	0.00124745	0.00122116	0.00115209
meta_274	2-Hydroxycaprylic acid	0.000125456	0.000305429	0.00024598	0.000137228	9.53854e-05	0.000203763	8.65309e-05	9.45807e-05	0.000100843	0.000208655	0.000124636	0.000238306	0.000253622	0.000136862	0.000150558	0.000186104	0.000155706	9.73064e-05	0.000148563	0.000135341	0.000182065	0.00015852	0.000180186	0.000110724	0.000109482	0.000223527	0.000176765	0.000138318	8.8355e-05	0.00021294	0.000129406	1.66534e-05	1.89642e-05	7.414e-06	6.80137e-06	1.6076e-05	1.80061e-05	3.77137e-05	1.39609e-05	1.62654e-05	8.07718e-06	4.02938e-05	2.74954e-05	7.1085e-06	5.1104e-06	6.79465e-06	1.47146e-05	1.26608e-05
meta_275	2-hydroxyphenylacetic acid	3.35966e-05	4.06231e-05	3.40271e-05	2.6608e-05	3.02784e-05	4.05983e-05	3.41271e-05	1.46178e-05	9.27893e-05	6.80075e-05	3.968e-05	4.75938e-05	4.42274e-05	2.17954e-05	3.36083e-05	0.000105801	3.03823e-05	2.13541e-05	7.23989e-05	3.18747e-05	4.75658e-05	3.61731e-05	2.87472e-05	3.07135e-05	4.88195e-05	3.90784e-05	3.66236e-05	5.95847e-05	4.45811e-05	7.64153e-05	2.62193e-05	3.55375e-06	5.20586e-06	3.21484e-06	4.73198e-06	8.79455e-06	4.35508e-06	4.22542e-06	4.41576e-06	4.62901e-06	4.89966e-06	5.18316e-06	6.60537e-06	4.17627e-06	4.46288e-06	4.92327e-06	5.45638e-06	8.02508e-06
meta_276	4-Hydroxy-3-methylbenzoic acid	3.35966e-05	4.06231e-05	3.40271e-05	2.6608e-05	3.02784e-05	4.05983e-05	3.41271e-05	1.46178e-05	9.27893e-05	6.80075e-05	3.968e-05	4.75938e-05	4.42274e-05	2.17954e-05	3.36083e-05	0.000105801	3.03823e-05	2.13541e-05	7.23989e-05	3.18747e-05	4.75658e-05	3.61731e-05	2.87472e-05	3.07135e-05	4.88195e-05	3.90784e-05	3.66236e-05	5.95847e-05	4.45811e-05	7.64153e-05	2.62193e-05	3.55375e-06	5.20586e-06	3.21484e-06	4.73198e-06	8.79455e-06	4.35508e-06	4.22542e-06	4.41576e-06	4.62901e-06	4.89966e-06	5.18316e-06	6.60537e-06	4.17627e-06	4.46288e-06	4.92327e-06	5.45638e-06	8.02508e-06
meta_277	2-Hydroxy-2-Methyl Butyric acid	0.00287569	0.00344297	0.00181566	0.00270708	0.00136301	0.00150371	0.00191785	0.00692288	0.00319257	0.00297867	0.00347609	0.00259973	0.00278059	0.00193321	0.00229349	0.00174546	0.00356038	0.0014318	0.00177954	0.00485722	0.00392867	0.00242446	0.00276813	0.00189151	0.00340777	0.00193848	0.00230979	0.00453019	0.00463048	0.00198974	0.0038647	9.24677e-05	0.000253619	0.000106018	0.000370364	0.000224269	0.00017007	0.000120757	0.000143142	0.000115443	0.000143575	0.000101231	0.000167838	0.000131779	9.38169e-05	5.52336e-05	0.000173026	0.000103524
meta_278	2-Methylglutaric Acid	0.000180115	0.000165086	0.000117698	9.81855e-05	0.000171403	0.000229253	9.93075e-05	0.000132252	0.000330685	9.71582e-05	0.000199872	0.000239455	0.000148743	0.000212968	0.000100568	0.000134231	0.000172207	0.000231956	0.000158737	0.000137087	0.00017519	0.000113915	0.000190776	0.000211084	0.000138211	0.000130891	0.000106172	0.000106722	0.000171255	0.000173938	0.000114667	1.47044e-06	2.84853e-06	3.94332e-07	2.70073e-06	1.74708e-06	2.21431e-06	1.63084e-06	1.1649e-06	1.60661e-07	9.37246e-07	2.02507e-06	2.47008e-06	9.27528e-07	7.83981e-07	6.0046e-07	1.87717e-06	6.95276e-07
meta_285	4-Methoxysalicylic Acid	3.49713e-05	3.37087e-05	2.05904e-05	3.4756e-05	3.96236e-05	6.22898e-05	6.30853e-05	7.56849e-05	2.17658e-05	8.5059e-05	0.000139043	0.000109657	8.28296e-05	2.47629e-05	3.38413e-05	9.62145e-05	4.1629e-05	5.06122e-05	6.01457e-05	3.00465e-05	3.88427e-05	5.0688e-05	3.26243e-05	3.89849e-05	3.80468e-05	5.94921e-05	2.44997e-05	1.70014e-05	3.63799e-05	5.31902e-05	2.54242e-05	1.04396e-05	3.95545e-07	4.67675e-06	8.85619e-07	1.47866e-06	5.59744e-06	9.79737e-06	4.71418e-06	7.94567e-06	8.38093e-06	5.68832e-06	3.09199e-06	1.21723e-07	2.813e-06	1.46579e-06	1.90291e-06	3.26894e-06
meta_297	20-COOH-AA	6.8333e-05	3.00178e-05	5.81351e-05	3.7516e-05	4.02284e-05	4.28291e-05	2.45017e-05	3.62157e-05	4.37931e-05	5.18021e-05	5.4087e-05	4.6711e-05	4.06117e-05	3.526e-05	2.97971e-05	6.64007e-05	3.02521e-05	3.06253e-05	5.76073e-05	3.44527e-05	5.17071e-05	4.19166e-05	4.37675e-05	4.95934e-05	3.19637e-05	3.08946e-05	6.58023e-05	2.73293e-05	5.81482e-05	5.33914e-05	2.23786e-05	1.33214e-05	8.70273e-06	2.96656e-06	1.06759e-05	8.05081e-06	1.39426e-05	7.39307e-06	9.66263e-06	9.75444e-06	8.76827e-06	9.04906e-06	9.83242e-06	6.6263e-06	7.04114e-06	1.23074e-05	1.09451e-05	8.63321e-06
meta_310	Glu-Gln	0.000155602	0.000193367	0.000180923	0.000112571	0.000106583	0.000155196	0.000122625	0.00016627	7.73904e-05	8.10013e-05	0.000124438	0.000146876	0.000244616	0.000202216	0.000141418	0.000133573	0.000180536	5.56998e-05	0.000141657	0.000172056	0.000155334	0.000107986	0.00016372	0.000155716	9.10385e-05	0.000122208	0.00019417	0.000138902	0.000152091	0.000126333	9.56615e-05	4.03334e-05	2.60404e-05	2.85637e-05	1.94067e-05	4.57987e-05	5.50882e-05	3.54062e-05	2.0798e-05	1.25103e-05	3.92725e-05	2.36057e-05	2.96311e-05	2.79515e-05	3.11211e-05	2.29347e-05	4.25089e-05	1.3873e-05
meta_312	Ethionamide	0.00108663	0.000571298	0.00126773	0.000834447	0.000693279	0.000954764	0.000759553	0.000447495	0.000892788	0.000669893	0.000812774	0.000358878	0.000723241	0.000465317	0.000454281	0.000691995	0.000861783	0.000702005	0.000660143	0.00114152	0.00101685	0.00115605	0.000470458	0.000969695	0.000719559	0.000440763	0.0010462	0.000514058	0.000413356	0.000516027	0.000405034	0.00131477	0.00155834	0.0016393	0.00156577	0.00183785	0.00162564	0.00195248	0.00151053	0.00138309	0.00167515	0.00182415	0.00167866	0.00149257	0.00150144	0.00196032	0.00148928	0.00130392
meta_314	FFA(16:2)	0.00147033	0.00167849	0.00129629	0.00151207	0.00103328	0.00155356	0.0012981	0.00177632	0.00119039	0.00139596	0.00135212	0.0015551	0.00142003	0.00186085	0.00201111	0.00148386	0.0024202	0.00234569	0.00249874	0.00247691	0.00140012	0.00123277	0.00119348	0.00164944	0.00180752	0.00153524	0.00167404	0.00138505	0.00145297	0.00149151	0.00130968	6.37266e-07	1.04527e-06	7.23277e-07	5.27941e-07	1.36227e-06	9.188e-07	9.74604e-07	7.9889e-07	1.28657e-06	7.87895e-07	6.94725e-07	7.78482e-07	7.51061e-07	9.60916e-07	8.16699e-07	9.89069e-07	1.0475e-06
meta_318	2-Hydroxyadipic acid	8.63185e-05	7.18165e-05	3.56275e-05	7.18011e-05	4.4428e-05	6.36766e-05	6.08592e-05	4.69387e-05	4.49191e-05	4.45043e-05	5.32112e-05	5.19997e-05	5.63659e-05	5.82002e-05	4.77293e-05	4.96015e-05	4.13533e-05	5.17335e-05	5.03751e-05	0.000121051	8.1979e-05	0.000112024	5.15492e-05	5.18104e-05	3.18003e-05	9.04274e-05	5.41113e-05	5.95282e-05	6.82268e-05	4.95529e-05	3.6081e-05	6.71757e-06	1.82493e-05	6.79255e-06	1.26404e-05	4.07453e-06	1.04484e-05	9.95135e-06	6.01149e-06	5.42998e-06	1.1028e-05	7.50394e-06	5.09019e-06	3.91961e-06	6.1331e-06	1.75307e-05	1.25376e-05	4.71313e-06
meta_319	2-Hydroxyhexanoic acid	0.000341127	0.000420323	0.000172894	0.00023859	0.000290204	0.000183637	0.000266476	0.000597437	0.00038421	0.000399159	0.000644519	0.000342061	0.000535803	0.00101643	0.000338081	0.000280974	0.00033977	0.000550123	0.000287838	0.000466463	0.000315373	0.000356184	0.000316863	0.000233937	0.000612262	0.000239467	0.000289252	0.000546109	0.000480825	0.000263868	0.000399593	3.04032e-05	2.67669e-06	8.57735e-06	5.10935e-06	5.66251e-06	8.611e-06	0.000137912	2.92158e-06	6.12478e-06	8.07009e-06	7.91271e-06	6.64325e-06	9.15772e-06	2.52795e-06	4.07246e-06	2.28845e-06	2.72616e-06
meta_324	Acetylvaline	0.000123838	0.000101957	0.000118877	0.000102633	8.59793e-05	0.000105618	6.86252e-05	9.08861e-05	0.000127762	0.000112001	0.000127634	0.000170154	0.000127991	0.000108718	0.000101566	0.000235526	0.000119339	0.000101295	0.000127742	0.000110724	0.000104471	0.000112158	9.95944e-05	0.000112882	0.000107763	0.000112925	0.000111281	0.000159318	0.00023503	0.000108181	0.000102711	5.30206e-06	5.21912e-06	4.516e-06	6.22531e-06	6.7426e-06	4.92979e-06	5.93585e-06	4.619e-06	5.70209e-06	6.33921e-06	5.02178e-06	7.64331e-06	4.87347e-06	5.86198e-06	4.57789e-06	5.70205e-06	6.4299e-06
meta_342	Glu-Val	0.000149136	0.000157228	0.000172612	0.00010912	0.000181403	9.31618e-05	0.000142584	0.000122991	0.000145167	0.000196028	0.000189077	0.000244772	0.000221089	0.000170116	0.000151826	0.00024178	0.000173675	0.00014877	0.000164129	0.000121351	0.000202268	0.00014929	0.000161439	0.000150284	0.000163835	0.000149833	0.000157953	0.000212441	0.000203594	0.000141807	0.000126785	8.47026e-05	6.18787e-05	5.01681e-05	8.05776e-05	7.88397e-05	4.86247e-05	6.32072e-05	4.50248e-05	4.1197e-05	9.43111e-05	8.35114e-05	7.14163e-05	5.02347e-05	6.04865e-05	5.37938e-05	8.64832e-05	5.45118e-05
meta_344	Glu-Tyr	1.08641e-05	1.07386e-05	9.61021e-06	1.01051e-05	6.97982e-06	1.14027e-05	9.73038e-06	9.14948e-06	8.5473e-06	7.53967e-06	1.01253e-05	1.04592e-05	9.68024e-06	1.098e-05	8.80756e-06	9.50547e-06	1.67446e-05	1.78339e-05	1.13633e-05	1.12135e-05	1.05354e-05	8.15266e-06	1.0349e-05	1.49121e-05	1.04541e-05	1.26009e-05	1.17109e-05	9.20963e-06	1.0214e-05	1.09003e-05	6.85951e-06	2.0334e-05	2.08372e-05	1.92481e-05	2.02767e-05	2.17274e-05	1.85208e-05	2.44789e-05	2.43723e-05	2.0379e-05	2.23019e-05	1.71145e-05	2.61091e-05	1.88044e-05	1.70832e-05	1.95407e-05	2.14339e-05	1.82311e-05
meta_345	LPA(18:1/0:0)	0.000125791	6.92648e-05	0.000218543	0.0002001	0.00020556	0.000205491	0.000148691	0.000113079	0.000163527	0.000159347	0.000291384	0.000116726	0.000173771	0.000202689	0.000138676	7.22038e-05	0.000291062	0.000119467	0.000188047	0.000207561	0.000108571	0.000130804	0.000128836	0.000126428	0.000240805	0.000114723	0.000204574	0.000273898	0.000247296	0.000335331	0.000284663	1.47533e-05	1.44643e-05	1.35807e-05	1.13987e-05	1.26288e-05	1.88593e-05	1.20816e-05	1.17514e-05	1.30975e-05	1.41688e-05	2.08809e-05	1.77831e-05	1.99093e-05	1.97364e-05	1.4053e-05	1.49362e-05	1.76496e-05
meta_351	L-threo-3-Methylaspartate	0.000461862	0.00144578	0.000764638	0.000721895	0.000743065	0.000906829	0.000788473	0.000459153	0.000329821	0.000836982	0.000700671	0.0006532	0.00146507	0.000853798	0.00103774	0.000819751	0.000596975	0.000657752	0.000636268	0.000299854	0.000981001	0.000590471	0.0008748	0.000828734	0.000491785	0.000374756	0.000723946	0.000725337	0.000752203	0.000584619	0.000622976	0.000139363	0.000133906	0.000122534	0.000157601	0.000176897	9.0436e-05	0.000195114	0.000175076	0.000191989	0.000131833	9.7937e-05	0.000197321	0.000182381	0.000127174	0.000180212	0.000141243	0.000165673
meta_357	2-Octanamidoacetic acid	1.55372e-05	4.94754e-06	5.47576e-06	2.18842e-05	1.06202e-05	2.66894e-05	5.7229e-06	1.08064e-05	1.09607e-05	9.44427e-06	1.59468e-05	1.30453e-05	1.19506e-05	1.40532e-05	4.51439e-06	9.17311e-06	9.74377e-06	8.92556e-06	7.93608e-06	9.21143e-06	1.46664e-05	5.36545e-06	5.14869e-06	7.27219e-06	5.81944e-06	1.04384e-05	1.20565e-05	7.38553e-06	1.31775e-05	1.23907e-05	6.31173e-06	3.46653e-06	3.69704e-06	2.79207e-06	2.9526e-06	2.94945e-06	2.91353e-06	2.76106e-06	2.81878e-06	3.08154e-06	3.0848e-06	3.85082e-06	2.84905e-06	3.14759e-06	4.51331e-06	3.25422e-06	3.46188e-06	3.04252e-06
meta_360	L-Tyrosine	0.000392404	0.000480804	0.000434168	0.00039902	0.000366386	0.000312637	0.000324902	0.001538	0.000345336	0.00026723	0.000430048	0.000405025	0.000607329	0.000515607	0.000340131	0.0004962	0.000458891	0.000365455	0.000484823	0.000292061	0.000554644	0.000415927	0.000540055	0.000381085	0.000254955	0.000438472	0.000390535	0.000724702	0.000493499	0.00042683	0.000418238	0.00878287	0.0106656	0.0108516	0.00937597	0.0105191	0.00886939	0.0106902	0.00857826	0.0104775	0.0118754	0.00710456	0.0122892	0.00830107	0.0109774	0.0107291	0.0111129	0.0115907
meta_366	L-Phenylalanine	0.0182552	0.0161516	0.0180319	0.0129683	0.0147557	0.0143148	0.0140416	0.0231555	0.0213652	0.016532	0.0187857	0.0174066	0.0215573	0.0170396	0.016213	0.0222425	0.0182066	0.0172994	0.0211028	0.0136544	0.0184457	0.0160618	0.0181483	0.020353	0.0168435	0.0170406	0.0167336	0.0185706	0.015093	0.0170873	0.0157684	0.0459219	0.0464694	0.0444565	0.0413445	0.0473003	0.0463274	0.0503295	0.0478608	0.0489253	0.0422517	0.0427554	0.0514372	0.0389866	0.0407032	0.0479006	0.0455164	0.0414083
meta_372	L-Homocystine	0.000134378	0.000188643	0.000105939	0.000110746	8.06061e-05	0.000162257	8.34491e-05	0.000144098	8.06287e-05	0.000169265	0.00013678	8.95379e-05	0.000111416	0.000169962	0.000126303	0.000120584	0.000261383	0.000228105	0.000132156	0.000169753	0.000176872	0.000126059	9.9828e-05	0.000280371	0.00010534	0.000152411	0.000231196	0.000113782	0.000149745	0.000176703	0.000116442	4.48811e-06	4.53737e-07	2.66154e-06	1.9213e-06	3.4018e-06	7.91698e-06	1.24794e-06	2.89747e-06	1.00905e-06	2.45946e-06	1.33184e-06	3.02941e-06	8.34632e-07	7.44861e-07	1.67277e-06	1.24584e-06	1.40887e-06
meta_382	P-Coumaric Acid	0.00203951	0.00281982	0.00254559	0.00267281	0.00216654	0.00192271	0.00193442	0.00597429	0.00224274	0.00146311	0.0022841	0.00271995	0.00375072	0.00330964	0.00254551	0.002884	0.00289719	0.00154013	0.00241771	0.00172238	0.00321431	0.00227873	0.00342655	0.0022178	0.00190789	0.00216432	0.00157776	0.00813239	0.00277043	0.00188207	0.00240675	0.000829349	0.000733066	0.000706734	0.000657973	0.000783098	0.000528657	0.000795156	0.000728746	0.000716633	0.000948114	0.000625773	0.000796573	0.000595184	0.000752468	0.000731099	0.000703428	0.00082727
meta_385	1-Methylhistidine	5.44568e-05	1.25639e-05	9.84692e-06	6.51851e-05	0.000108042	8.92977e-06	2.02932e-05	2.98388e-05	2.63602e-05	8.7792e-05	1.2652e-05	9.59587e-06	7.55194e-06	4.8708e-05	1.52276e-05	3.84465e-05	1.14325e-05	1.61037e-05	1.40105e-05	8.05548e-05	1.55615e-05	1.63778e-05	9.49043e-06	1.59691e-05	5.11406e-05	2.86384e-05	5.18205e-05	1.05797e-05	1.36454e-05	7.26111e-06	2.96266e-05	0.00027609	0.000213143	0.000105556	0.000149185	0.000209453	0.000104602	0.000144032	0.00013485	0.000185593	0.000125933	0.000256656	0.000349704	0.000105646	0.000177021	0.000120844	0.000184301	0.00018549
meta_386	2-Hydroxy-6-Aminopurine	7.07988e-05	0.000117741	3.52509e-05	9.94733e-05	5.90391e-05	3.42107e-05	2.47486e-05	4.86941e-05	5.48465e-05	6.45171e-05	3.16166e-05	0.000130703	3.99327e-05	7.37929e-05	4.87418e-05	4.33676e-05	0.00018284	0.000116284	4.78759e-05	2.67724e-05	3.89832e-05	5.11028e-05	3.49297e-05	5.4855e-05	3.56783e-05	6.08021e-05	3.91901e-05	6.17273e-05	6.12522e-05	9.00353e-05	8.0052e-05	1.95634e-06	3.03258e-06	2.38578e-06	1.16004e-06	9.09808e-07	1.15887e-06	4.25488e-06	6.10112e-06	2.9419e-07	3.81249e-07	1.91509e-07	1.55334e-06	3.60321e-07	1.68045e-07	2.89887e-07	1.86615e-07	2.84826e-07
meta_388	Adenine	3.09527e-05	3.5437e-05	3.13927e-05	3.38522e-05	2.03706e-05	3.90043e-05	2.4168e-05	3.90837e-05	4.26789e-05	2.4974e-05	4.08472e-05	4.05689e-05	2.59935e-05	3.71047e-05	2.84044e-05	3.31512e-05	7.85803e-05	5.92809e-05	5.64287e-05	3.69885e-05	3.4829e-05	4.66666e-05	3.36774e-05	6.06064e-05	3.28445e-05	5.27569e-05	4.2834e-05	2.55657e-05	3.06317e-05	2.97968e-05	2.93417e-05	0.000206093	0.00019436	0.000215454	0.000166486	0.000225537	0.000119561	0.000232307	0.000202119	0.00019746	0.000273787	0.000177138	0.000233763	0.00017108	0.000216942	0.000227007	0.000216196	0.000235846
meta_393	Purine	0.00180329	0.00160083	0.00183328	0.00135686	0.00154426	0.00142164	0.00147406	0.0025341	0.00228446	0.00175436	0.00193267	0.00186829	0.00221343	0.00171484	0.00158696	0.00239816	0.0017281	0.00154207	0.00211296	0.00131518	0.00190149	0.00157079	0.00181931	0.0018854	0.00169083	0.00170832	0.00164416	0.0018937	0.00149515	0.00185523	0.0016566	0.000199146	0.000199248	0.000169563	0.000195067	0.000214031	0.000165353	0.000187155	0.00021819	0.000217624	0.000199878	0.000176879	0.000226076	0.000153638	0.000164285	0.000178192	0.000172976	0.000175664
meta_394	Thymine	0.000152033	0.000123863	0.000135169	0.000127983	9.275e-05	0.000120908	0.000127881	0.000137103	0.000163227	0.000117887	0.00018294	0.000168289	0.000149541	0.000127079	0.000103568	0.000175165	0.000136267	0.000114654	0.000144003	0.000139451	0.000130123	0.000126075	0.000132327	0.000181389	0.000122422	0.000151485	0.000145627	0.000176775	0.000132996	0.0001687	8.60579e-05	1.46748e-05	1.74083e-05	1.32038e-05	1.47766e-05	2.58732e-05	1.17496e-05	1.48337e-05	1.73233e-05	2.12153e-05	1.66375e-05	1.44417e-05	1.45424e-05	1.8219e-05	1.72804e-05	1.10987e-05	1.23174e-05	1.91242e-05
meta_395	Uracil	0.000455847	0.000158034	0.000301815	0.000347116	0.000211254	0.000355861	0.000343384	0.000153977	0.000336956	0.000290815	0.000407871	0.000337892	0.000287029	0.000367243	0.000276432	0.000277554	0.000483722	0.000210251	0.000343515	0.000231138	0.000399921	0.000343128	0.000355581	0.00025855	0.000196974	0.000301915	0.000313222	0.00017495	0.000225316	0.000272425	0.000219431	0.00015134	0.000169456	0.000166348	0.000123418	0.000121673	0.000107372	0.000172486	0.000224466	0.000173362	0.00012683	8.46989e-05	0.000100691	0.000146264	0.000115834	0.000113825	0.000106746	0.000165913
meta_398	Nicotinamide	0.000615331	0.000390062	0.000493167	0.000523796	0.00116359	0.000629546	0.000499728	0.000725616	0.000625492	0.000798801	0.000571546	0.000922448	0.00112209	0.00128824	0.00128285	0.00125045	0.000896246	0.00068797	0.000601458	0.000887432	0.00133175	0.001155	0.00114226	0.000609728	0.00105121	0.000583167	0.00152212	0.001074	0.000661961	0.000682964	0.000698984	0.000261295	0.00049628	0.000109442	0.000261508	0.00027192	7.03075e-05	0.000240877	0.000262247	0.000214458	4.75007e-05	4.63649e-05	0.000229247	0.000107962	4.29656e-05	8.02873e-05	6.31495e-05	8.73046e-05
meta_403	4-Guanidinobutyric Acid	0.00116679	0.00106558	0.000429623	0.000554384	0.00118954	0.000845222	0.00075596	0.000491842	0.000375417	0.00111873	0.000567987	0.000360878	0.00113213	0.0012753	0.000744959	0.00111205	0.000815905	0.00183953	0.000821847	0.00108162	0.00095894	0.00125776	0.000743182	0.00152836	0.00126926	0.00131833	0.0012801	0.000186106	0.00114291	0.0013078	0.000731849	0.000302038	0.000201041	0.000243744	0.000156873	0.000364833	0.000341471	0.000263639	0.000266514	0.0002155	0.000359222	0.000277243	0.000403976	0.000140973	0.000207918	0.000177367	0.000231196	0.000223585
meta_404	5-Aminovaleric Acid	0.00367018	0.00440846	0.00327645	0.00346324	0.00351792	0.00310628	0.00407597	0.00234833	0.00262551	0.00270554	0.00358406	0.00354518	0.00332635	0.00420188	0.00335455	0.00354171	0.00361699	0.00248891	0.00407564	0.00343992	0.00412414	0.00376623	0.00409163	0.0043768	0.00348742	0.00388103	0.00255322	0.00322325	0.0041231	0.00301923	0.00333839	5.21831e-06	7.17741e-06	3.09228e-06	6.72794e-06	1.18843e-05	9.66396e-06	6.97115e-06	4.95843e-06	6.59983e-06	6.51755e-06	1.15216e-05	5.91826e-06	9.31179e-06	9.86006e-06	6.86431e-06	9.6064e-06	8.94982e-06
meta_407	Dl-2-Aminooctanoic Acid	0.000107524	6.33306e-05	5.98918e-05	8.00344e-05	4.34656e-05	3.04473e-05	4.49788e-05	8.55153e-05	3.89672e-05	7.69524e-05	7.95892e-05	0.000103842	0.000116084	8.37609e-05	6.38128e-05	5.74172e-05	2.19186e-05	3.37213e-05	9.11708e-05	4.44715e-05	7.22194e-05	4.74537e-05	0.000119675	7.22147e-05	2.77189e-05	5.80867e-05	7.33063e-05	4.54807e-05	1.77398e-05	8.38851e-05	4.83686e-05	0.000198117	0.000522185	6.88323e-05	9.58835e-05	0.000176217	0.000371392	0.000493045	0.000162607	0.000188433	9.95968e-05	0.000568239	0.000332204	9.4825e-05	9.84403e-05	0.00010176	0.00027095	0.000221819
meta_413	LPC(0:0/14:0)	0.00378789	0.00781212	0.00626607	0.0138178	0.00474596	0.0164352	0.00625656	0.00631534	0.0117454	0.0136648	0.0100911	0.00902487	0.00674714	0.00839469	0.00909662	0.00592977	0.0111326	0.00826548	0.00974523	0.003254	0.0081835	0.00680494	0.0105658	0.00549032	0.00950563	0.00898293	0.00743215	0.00957646	0.0107787	0.0129814	0.0102255	0.00323702	0.000712386	0.00506202	0.00323211	0.00261362	0.00643727	0.00267031	0.00296273	0.00359176	0.00387418	0.00301883	0.00308074	0.00416741	0.00349196	0.00298382	0.00295963	0.00289241
meta_424	5'-Deoxy-5'-(Methylthio) Adenosine	0.000177881	0.000159279	0.00020915	0.000204322	0.000102824	0.000118018	0.000161103	0.000327136	0.000190699	0.00021111	0.000301535	0.000288884	0.000200232	0.000224822	0.000195246	0.000296739	0.000211671	0.000211918	0.000226185	0.000137146	0.000178906	0.000177483	0.000200506	0.000209869	0.000139983	0.000137971	0.000150271	0.000477642	0.000185818	0.00022312	0.000163388	2.82329e-05	1.30163e-05	2.67967e-05	1.0575e-05	2.09813e-05	3.03879e-05	2.23619e-05	1.4184e-05	8.40066e-06	2.6948e-05	3.18219e-05	1.43804e-05	1.27134e-05	3.66728e-05	2.81711e-05	1.84004e-05	1.33091e-05
meta_431	Indole	0.00561035	0.00797316	0.00555333	0.00550863	0.0045823	0.00546468	0.00447095	0.00860358	0.00519229	0.00397252	0.00622502	0.00596643	0.00712578	0.00696802	0.00518217	0.00718259	0.00682952	0.00540219	0.00561346	0.00472828	0.00697539	0.00551726	0.00715201	0.00712718	0.00641137	0.00554518	0.00685681	0.00752822	0.00601348	0.00649104	0.00593533	0.000806193	0.000771735	0.000866981	0.000869169	0.0010652	0.000741225	0.000965678	0.00111391	0.000920423	0.000892812	0.000894168	0.000850309	0.000862692	0.000831485	0.000762393	0.000919042	0.000903522
meta_433	LPC(15:0/0:0)	0.00235229	0.00364019	0.0046997	0.00369946	0.00247781	0.00481386	0.00317463	0.00218869	0.00316568	0.00425833	0.00362318	0.00438052	0.00299606	0.00327074	0.00325837	0.00270696	0.00374943	0.00344209	0.00498759	0.00155502	0.00235778	0.00528882	0.00631247	0.00397489	0.00233968	0.0057558	0.00354728	0.00371864	0.00284908	0.00452428	0.00303252	0.0068888	0.00428625	0.00749671	0.00769679	0.00537219	0.00642789	0.00393606	0.00687377	0.00900155	0.00606131	0.00521838	0.0065377	0.0142409	0.00998507	0.00703049	0.00835078	0.00847376
meta_434	LPC(0:0/18:2)	0.0027206	0.00292853	0.00320767	0.00335166	0.00191962	0.00304908	0.002501	0.0016994	0.00496756	0.00281475	0.0030614	0.00241224	0.00417319	0.00277329	0.00225483	0.00127269	0.00218328	0.00158342	0.00262467	0.00221653	0.00307988	0.00237909	0.00360065	0.00408201	0.00319401	0.00381204	0.00468821	0.00301003	0.00399751	0.00399976	0.0034545	0.0156782	0.0142641	0.0127357	0.010775	0.0141326	0.0174381	0.0103907	0.0106394	0.0136251	0.010449	0.0134494	0.00974266	0.0127158	0.0102008	0.00958558	0.0118065	0.0115802
meta_436	Carnitine C2:0	0.0659774	0.0780659	0.0547455	0.0567764	0.0588799	0.0493188	0.0520537	0.0672307	0.0468927	0.052786	0.061494	0.0603875	0.0609995	0.067497	0.0543146	0.0482504	0.0853053	0.0466539	0.0542455	0.058855	0.0697369	0.0793488	0.0523656	0.0667668	0.0590704	0.0685412	0.0362515	0.0431605	0.0577622	0.0454193	0.0468245	0.00958267	0.0127767	0.0112831	0.0101675	0.00616718	0.0113068	0.0111243	0.00993334	0.00958341	0.0117015	0.0110671	0.0108597	0.0100686	0.010548	0.00769319	0.00911554	0.010254
meta_438	L-Norleucine	0.000577532	0.000613607	0.000453528	0.00039735	0.000418878	0.000413898	0.000576487	0.000333956	0.000448506	0.000457015	0.000500358	0.000514409	0.000566818	0.000547564	0.000532	0.000538551	0.000521704	0.000527777	0.000555346	0.000395569	0.000534405	0.000462513	0.000532155	0.000499396	0.000509249	0.000496002	0.000408661	0.000752335	0.000576147	0.000457583	0.000451601	0.00110909	0.00101835	0.0014141	0.00123396	0.00158611	0.000999411	0.00130717	0.00161374	0.00138426	0.00124437	0.00135792	0.00115704	0.00125745	0.00121811	0.00095017	0.00137492	0.00133507
meta_442	2-Pyrrolidinone	0.00892005	0.013036	0.00996668	0.00475312	0.00652358	0.017642	0.00646576	0.0181413	0.00668489	0.00443409	0.00711994	0.00687111	0.00849536	0.00418082	0.007256	0.00691015	0.00422696	0.00393786	0.0052314	0.00494672	0.00783324	0.00535399	0.00528248	0.00678774	0.0052357	0.0189385	0.0077077	0.00433082	0.0056498	0.00544355	0.00464662	0.000730343	0.00106099	0.000764469	0.000814229	0.00112894	0.000832485	0.000990538	0.000767469	0.00188485	0.00168807	0.00201197	0.00166095	0.00136687	0.00159846	0.00113595	0.00156701	0.00167654
meta_448	N-Acetyl-L-Histidine	3.76883e-05	2.60598e-05	2.99429e-05	2.46285e-05	2.59515e-05	1.97085e-05	2.35869e-05	1.85699e-05	3.24333e-05	2.6291e-05	3.80951e-05	3.71756e-05	2.96658e-05	4.56176e-05	2.21212e-05	3.72254e-05	4.42425e-05	2.54667e-05	3.50521e-05	3.06069e-05	3.4156e-05	2.96828e-05	2.8892e-05	3.42701e-05	2.34923e-05	3.28254e-05	3.53847e-05	3.45806e-05	3.05595e-05	2.99885e-05	3.70034e-05	7.37264e-06	1.21831e-05	9.3252e-06	8.54459e-06	7.10046e-06	9.29679e-06	1.10908e-05	8.23703e-06	7.51477e-06	7.52809e-06	7.30931e-06	9.88692e-06	8.75202e-06	8.02598e-06	8.88924e-06	7.43058e-06	8.42015e-06
meta_451	Phe-Pro	0.000616127	0.000333455	0.0001574	0.000151046	0.000515586	0.000453512	0.000386466	8.24163e-05	0.000118079	0.000272126	0.000379995	0.000301972	0.000260263	0.000301931	0.000319292	0.00072457	0.000198641	0.000234878	0.000284457	0.000286828	0.000274902	0.000257116	0.000300436	0.000365056	0.000408525	0.000294712	0.000216456	0.000501798	0.000745719	0.000252018	0.000321079	0.000134192	8.36972e-05	8.27933e-05	7.51045e-05	0.000106879	5.12022e-05	6.5226e-05	5.39705e-05	9.78662e-05	5.91514e-05	7.01954e-05	7.03155e-05	5.38392e-05	8.47328e-05	3.90083e-05	0.000127381	0.000106204
meta_452	LPE(16:1/0:0)	0.000225601	0.000286723	0.000292761	0.000638831	0.00040966	0.00045835	0.000252397	0.000571469	0.00137875	0.000887011	0.000549747	0.000440706	0.000340092	0.000563358	0.000340624	0.000195018	0.000626011	0.000408263	0.000471133	0.000419919	0.000488135	0.000325431	0.000632938	0.000293913	0.00105108	0.000291029	0.000411392	0.000662618	0.000785485	0.000568241	0.00161976	6.99918e-06	3.15814e-06	1.32314e-05	7.6283e-06	7.04293e-06	1.17834e-05	4.73199e-06	4.1794e-06	3.87403e-06	1.31326e-05	8.14749e-06	9.96488e-06	2.32624e-05	8.94734e-06	3.74928e-06	4.34743e-06	5.21189e-06
meta_457	3-(Methylthio)-1-propanol	0.000349938	0.000542358	0.00034639	0.000254614	0.000391446	0.000426639	0.000412933	0.000282982	0.000455297	0.000415841	0.000651687	0.00062553	0.00162194	0.000290403	0.000351895	0.00078863	0.000527164	0.000658354	0.000493215	0.000341103	0.000479676	0.000636069	0.000556896	0.000591932	0.000219479	0.00038211	0.000445554	0.000371033	0.000357841	0.000566457	0.000926469	9.34326e-06	1.12346e-05	7.45796e-06	1.54294e-05	1.23057e-05	1.37942e-05	1.50126e-05	8.42517e-06	5.98735e-05	1.87211e-05	2.63341e-05	1.55183e-05	1.25243e-05	1.22973e-05	1.32263e-05	2.1575e-05	4.52871e-05
meta_459	Pyrrolidine	0.00445986	0.00773686	0.00410189	0.00499075	0.00542783	0.00336936	0.00602849	0.00564773	0.00327158	0.00846429	0.00400313	0.00476491	0.00459197	0.00646854	0.00371957	0.00442975	0.00479456	0.00860186	0.00584816	0.00515559	0.00445501	0.00706765	0.00639283	0.0067444	0.00530055	0.0072603	0.0094859	0.00422312	0.00556171	0.00763302	0.0047409	0.000203726	0.000230638	0.000206276	0.000234766	0.000197012	0.000174913	0.000203193	0.000215253	0.000171812	0.000237041	0.000199356	0.000203923	0.000167956	0.000166356	0.000129036	0.000220342	0.0001894
meta_462	Gly-Phe	0.00364554	0.00162478	0.00259684	0.00315961	0.00182872	0.00227603	0.0011511	0.00249593	0.0023627	0.0015551	0.00397665	0.00333988	0.00277853	0.0028895	0.00301654	0.00255618	0.00223619	0.00223322	0.00271372	0.0021606	0.00267414	0.00304597	0.00227447	0.00302216	0.00354088	0.0029379	0.00204544	0.00234861	0.00265401	0.00222472	0.00201872	0.000533358	0.000321118	0.000661929	0.000478801	0.000594948	0.00103695	0.000289986	0.000373981	0.00069768	0.000502139	0.000562604	9.62777e-05	0.000258075	0.000187809	0.000318363	0.000257472	0.000180394
meta_463	N-Methylalanine	0.00143663	0.00173408	0.00124904	0.00167653	0.00154616	0.000948496	0.00114561	0.00215353	0.00162546	0.00156092	0.00149872	0.00129468	0.00133407	0.00203117	0.00116118	0.00147677	0.0011445	0.00152274	0.00231204	0.00171825	0.00165093	0.00201638	0.00155568	0.00183474	0.00178952	0.00210511	0.00125534	0.00191574	0.00149721	0.0018232	0.00147471	0.000422246	0.000458728	0.000384577	0.000439076	0.000427461	0.000281349	0.000334052	0.000419866	0.000440588	0.000394258	0.000388431	0.000435806	0.000375872	0.000449629	0.000427679	0.000466972	0.00044616
meta_465	N-Methyl-L-Glutamate	5.18087e-05	0.000111276	2.70582e-05	2.71255e-05	6.64848e-05	6.10522e-05	6.87002e-05	3.99462e-05	3.52102e-05	7.14614e-05	4.99389e-05	6.33766e-05	5.52893e-05	8.98436e-05	6.06747e-05	9.24775e-05	6.08322e-05	7.7409e-05	5.57852e-05	2.86387e-05	7.53047e-05	5.46912e-05	8.67043e-05	9.15549e-05	3.04699e-05	3.31834e-05	5.96465e-05	5.76352e-05	8.66974e-05	4.09883e-05	3.05274e-05	1.98708e-05	1.3726e-05	2.17748e-05	2.28362e-05	1.16667e-05	1.79236e-05	1.97093e-05	1.90593e-05	1.49381e-05	1.86945e-05	2.20808e-05	6.65313e-06	1.24596e-05	2.33094e-05	1.40331e-05	1.84846e-05	2.46366e-05
meta_470	L-Tryptophanamide	0.000304285	0.000358832	0.000321971	0.00033281	0.000261232	0.000302144	0.000236274	0.000396858	0.000256042	0.000216536	0.000328857	0.000284422	0.000340147	0.000404173	0.000307072	0.000343902	0.0003575	0.000325589	0.000329746	0.000295693	0.00036958	0.000326703	0.000382746	0.000395092	0.000329539	0.00032954	0.000399653	0.000340847	0.000302861	0.000322187	0.000456289	3.69809e-05	3.21287e-05	4.14969e-05	3.98834e-05	5.39488e-05	3.42625e-05	3.80915e-05	5.4357e-05	4.88966e-05	3.75233e-05	4.59212e-05	3.55894e-05	4.32112e-05	3.74927e-05	2.94354e-05	4.14878e-05	4.70783e-05
meta_471	3-Methoxytyramine	4.05569e-05	3.6164e-05	3.38653e-05	3.35163e-05	3.10973e-05	3.63617e-05	2.67607e-05	5.54609e-05	5.00754e-05	4.03612e-05	4.53195e-05	4.14771e-05	5.32916e-05	3.42847e-05	2.62581e-05	5.22023e-05	4.2601e-05	3.15703e-05	4.24894e-05	3.28049e-05	4.11463e-05	4.27813e-05	4.88373e-05	3.85967e-05	3.70912e-05	3.2518e-05	3.96733e-05	4.07999e-05	3.44651e-05	3.20682e-05	3.2616e-05	1.63202e-05	1.46176e-05	1.82918e-05	1.64129e-05	1.77218e-05	1.63883e-05	1.80371e-05	1.72416e-05	2.05796e-05	1.4393e-05	1.68266e-05	1.95207e-05	1.48084e-05	1.44595e-05	1.27354e-05	1.51466e-05	1.42514e-05
meta_472	Acetylcholine	0.00116679	0.00106558	0.000429623	0.000554384	0.00118954	0.000845222	0.00075596	0.000491842	0.000375417	0.00111873	0.000567987	0.000360878	0.00113213	0.0012753	0.000744959	0.00111205	0.000815905	0.00183953	0.000821847	0.00108162	0.00095894	0.00125776	0.000743182	0.00152836	0.00126926	0.00131833	0.0012801	0.000186106	0.00114291	0.0013078	0.000731849	9.68571e-05	3.01088e-05	5.22003e-05	3.99241e-05	5.70989e-05	5.59618e-05	5.64723e-05	7.2876e-05	3.54343e-05	6.06321e-05	4.51971e-05	5.6782e-05	1.89564e-05	5.16366e-05	5.7108e-05	4.25002e-05	2.55233e-05
meta_473	1-Hydroxylamino-2-phenylethane	0.00172795	0.00149364	0.00163501	0.00133464	0.00152477	0.00147647	0.00145899	0.00265688	0.00263807	0.001817	0.00209393	0.00181325	0.0019815	0.00160684	0.00166922	0.00245834	0.00175794	0.00160872	0.00221107	0.00133131	0.00171212	0.00161421	0.0017748	0.00195016	0.00175698	0.00170936	0.00166038	0.00207524	0.00151054	0.00172896	0.00167756	0.00131053	0.00111109	0.000946329	0.00113442	0.00121179	0.000939213	0.00113266	0.00125963	0.00127864	0.00119164	0.00104689	0.0013489	0.000979172	0.00100182	0.00108888	0.00113176	0.00114441
meta_480	DL-O-tyrosine	0.000313387	0.000198898	0.00028489	0.00020966	0.000223829	0.000225272	0.000228749	0.000455132	0.000442595	0.000282923	0.000311039	0.000323922	0.000287965	0.000281705	0.00027751	0.000435811	0.000221268	0.000234819	0.000438864	0.000212113	0.000291601	0.000260129	0.000277034	0.000283162	0.000318848	0.000318554	0.000297897	0.000371333	0.000238744	0.000346892	0.000289498	0.0459219	0.0464694	0.0444565	0.0413445	0.0473003	0.0463274	0.0503295	0.0478608	0.0489253	0.0422517	0.0427554	0.0514372	0.0389866	0.0407032	0.0479006	0.0455164	0.0414083
meta_483	6-O-methylguanine	0.000584205	0.000424222	0.000931508	0.00042185	0.000280424	0.000500751	0.000352577	0.000593097	0.000538936	0.00118659	0.000633427	0.000739321	0.000728086	0.000495422	0.000576384	0.000766286	0.000611228	0.000472683	0.000466745	0.000441462	0.000682	0.000307533	0.000381737	0.000404935	0.000356849	0.000450279	0.000562135	0.000719941	0.000590693	0.000387243	0.000325199	0.000233713	0.000339393	0.000214794	0.000208567	0.000303033	0.000161144	0.00028585	0.000207384	0.000243754	0.00038263	0.000263044	0.000383071	0.00023685	0.000267726	0.00022593	0.00023611	0.000248043
meta_487	PC(12:0/12:0)	0.000152143	0.00017154	0.000155815	0.000116943	0.000176427	0.000181964	0.000138622	8.84717e-05	0.000354806	8.93565e-05	0.000201861	0.000179096	0.000147762	0.000145917	0.000126711	5.92805e-05	0.000242541	7.28232e-05	0.000188357	8.8549e-05	0.000133441	0.000173071	0.000112675	0.000137472	0.000340885	0.000162508	0.000199297	0.000199532	0.000220442	0.000146888	0.000279941	0.000256419	0.000146332	0.000216058	0.000560742	0.000268716	0.000536124	0.000362051	0.000322679	0.000412673	0.000456628	0.000433979	0.000361042	0.000477136	0.000604828	0.000265014	0.000462528	0.000381765
meta_488	2-Aminomethylpyrimidine	0.00098103	0.00153549	0.000663984	0.0011535	0.00106871	0.000719075	0.00112949	0.000853822	0.000779507	0.000827124	0.000619997	0.00057459	0.00113263	0.00127772	0.0008534	0.000917241	0.00122232	0.00135224	0.00134961	0.00106099	0.00109744	0.00170768	0.00112714	0.00158097	0.00111454	0.00182838	0.000995451	0.000948151	0.00100771	0.00105046	0.00113791	0.000122268	0.000140626	0.000110015	0.000130563	0.000119004	9.53375e-05	0.000118793	0.000105843	0.000156128	0.000115864	7.57029e-05	8.71337e-05	9.225e-05	9.56835e-05	8.45812e-05	0.000110291	8.02811e-05
meta_495	1-Methylguanine	0.000584205	0.000424222	0.000931508	0.00042185	0.000280424	0.000500751	0.000352577	0.000593097	0.000538936	0.00118659	0.000633427	0.000739321	0.000728086	0.000495422	0.000576384	0.000766286	0.000611228	0.000472683	0.000466745	0.000441462	0.000682	0.000307533	0.000381737	0.000404935	0.000356849	0.000450279	0.000562135	0.000719941	0.000590693	0.000387243	0.000325199	0.000233713	0.000339393	0.000214794	0.000208567	0.000303033	0.000161144	0.00028585	0.000207384	0.000243754	0.00038263	0.000263044	0.000383071	0.00023685	0.000267726	0.00022593	0.00023611	0.000248043
meta_505	20,26-dihydroxyecdysone	0.0122207	0.0142501	0.0238465	0.0229926	0.0150667	0.0179564	0.0151028	0.00778779	0.0120912	0.011704	0.0126963	0.0124745	0.0230548	0.0161468	0.0117999	0.00828021	0.0119882	0.0111503	0.00810795	0.0127109	0.0127651	0.0152559	0.0114116	0.0157104	0.0172817	0.0114818	0.0145694	0.0157814	0.0186949	0.0203392	0.0197154	0.0487019	0.044365	0.0529188	0.047421	0.0483735	0.0499521	0.0511284	0.0493917	0.0501458	0.0481315	0.0491131	0.0467581	0.0506765	0.0506368	0.0509356	0.0501738	0.0478364
meta_508	Leu-Gly	8.16339e-05	0.000156202	0.000170738	0.000264926	0.000159388	0.000124523	7.37961e-05	5.43183e-05	7.97331e-05	8.41591e-05	0.000167593	0.000101106	8.73814e-05	0.000110549	5.41788e-05	9.75788e-05	0.000123561	0.000292684	0.000134279	0.000120025	0.000139477	0.000104487	8.78581e-05	0.000119342	0.000216513	7.06449e-05	4.78316e-05	7.75214e-05	0.000268299	0.00012923	0.000151626	2.29069e-05	2.00248e-05	2.0945e-05	4.38077e-05	1.38656e-05	3.64875e-05	7.03944e-06	1.95414e-05	2.49107e-05	1.37964e-05	1.11179e-05	9.06914e-06	1.13383e-05	8.63257e-06	1.10415e-05	1.18604e-05	8.15513e-06
meta_509	LPC(0:0/22:4)	5.5737e-05	3.92062e-05	0.000136384	7.13997e-05	8.55669e-05	6.39573e-05	6.78256e-05	2.3143e-05	0.000279571	6.29805e-05	0.000115535	0.000114566	5.35935e-05	6.23648e-05	5.63252e-05	5.79521e-05	0.000108288	8.69421e-05	0.000120068	0.0001147	9.19982e-05	7.06595e-05	8.2051e-05	8.75875e-05	6.12862e-05	7.82013e-05	9.69775e-05	6.69323e-05	0.000103441	4.83595e-05	0.000106532	0.000482324	0.000863618	0.000512769	0.00107964	0.000633924	0.00068852	0.000439933	0.000665709	0.00052932	0.000619722	0.000794026	0.000750536	0.00123172	0.00105479	0.000359507	0.000939847	0.000562929
meta_510	LPC(22:4/0:0)	5.5737e-05	3.92062e-05	0.000136384	7.13997e-05	8.55669e-05	6.39573e-05	6.78256e-05	2.3143e-05	0.000279571	6.29805e-05	0.000115535	0.000114566	5.35935e-05	6.23648e-05	5.63252e-05	5.79521e-05	0.000108288	8.69421e-05	0.000120068	0.0001147	9.19982e-05	7.06595e-05	8.2051e-05	8.75875e-05	6.12862e-05	7.82013e-05	9.69775e-05	6.69323e-05	0.000103441	4.83595e-05	0.000106532	0.000482324	0.000863618	0.000512769	0.00107964	0.000633924	0.00068852	0.000439933	0.000665709	0.00052932	0.000619722	0.000794026	0.000750536	0.00123172	0.00105479	0.000359507	0.000939847	0.000562929
meta_516	LPC(0:0/20:3)	0.00375897	0.00229189	0.00196617	0.00184641	0.00221753	0.00269154	0.00174294	0.0013444	0.00579944	0.00165573	0.00304985	0.00219103	0.00360259	0.00196778	0.00208511	0.0010339	0.00177562	0.00103221	0.00268674	0.00155052	0.00460023	0.00212578	0.00199777	0.00266132	0.00334756	0.00282161	0.00207918	0.00270487	0.00260643	0.00301321	0.00403513	0.00437567	0.00237618	0.00352041	0.00642856	0.0041733	0.00606224	0.00434161	0.00514338	0.00470352	0.00462226	0.00469975	0.00492863	0.00459419	0.00636439	0.00308406	0.00499522	0.00451092
meta_517	LPC(20:3/0:0)	0.00375897	0.00229189	0.00196617	0.00184641	0.00221753	0.00269154	0.00174294	0.0013444	0.00579944	0.00165573	0.00304985	0.00219103	0.00360259	0.00196778	0.00208511	0.0010339	0.00177562	0.00103221	0.00268674	0.00155052	0.00460023	0.00212578	0.00199777	0.00266132	0.00334756	0.00282161	0.00207918	0.00270487	0.00260643	0.00301321	0.00403513	0.00437567	0.00237618	0.00352041	0.00642856	0.0041733	0.00606224	0.00434161	0.00514338	0.00470352	0.00462226	0.00469975	0.00492863	0.00459419	0.00636439	0.00308406	0.00499522	0.00451092
meta_518	LPC(0:0/20:4)	0.00549622	0.0035727	0.00602486	0.00382723	0.00778251	0.00579441	0.00578071	0.0017526	0.00610057	0.00622741	0.00842833	0.00569626	0.00398688	0.00663605	0.00512305	0.00372555	0.00383992	0.00309506	0.0074861	0.00791387	0.00844814	0.00780519	0.00434607	0.00559253	0.00686147	0.00442239	0.00759907	0.012739	0.00449708	0.00338283	0.00657539	0.0160732	0.0177216	0.0231942	0.0232989	0.0217515	0.0221798	0.0195531	0.0229398	0.0226833	0.0246034	0.0286239	0.0244853	0.0263713	0.0275284	0.0224787	0.025085	0.0237612
meta_519	LPC(20:4/0:0)	0.00549622	0.0035727	0.00602486	0.00382723	0.00778251	0.00579441	0.00578071	0.0017526	0.00610057	0.00622741	0.00842833	0.00569626	0.00398688	0.00663605	0.00512305	0.00372555	0.00383992	0.00309506	0.0074861	0.00791387	0.00844814	0.00780519	0.00434607	0.00559253	0.00686147	0.00442239	0.00759907	0.012739	0.00449708	0.00338283	0.00657539	0.0160732	0.0177216	0.0231942	0.0232989	0.0217515	0.0221798	0.0195531	0.0229398	0.0226833	0.0246034	0.0286239	0.0244853	0.0263713	0.0275284	0.0224787	0.025085	0.0237612
meta_522	LPC(18:0/0:0)	0.000225658	0.000171145	0.00020898	0.000470663	0.000238847	0.000456139	0.000211511	0.000299368	0.000360094	0.000319275	0.000394605	0.00039096	0.000261372	0.00052515	0.000353033	0.000179395	0.000536033	0.000349643	0.000318314	0.00029926	0.000540852	0.00028189	0.000297045	0.000219489	0.000339407	0.000377621	0.000354031	0.000378623	0.000253379	0.000360013	0.000442854	0.0517715	0.0475561	0.054624	0.0462746	0.0522937	0.0493284	0.0536263	0.0501842	0.0533384	0.0473474	0.0447992	0.0509087	0.0506405	0.0515627	0.0540597	0.0498111	0.049924
meta_523	LPC(18:1/0:0)	0.00019684	0.000132635	0.000257561	0.000209705	0.000255946	0.000259482	0.00017207	0.000114981	0.000447952	0.000122244	0.000247657	0.000219795	0.000147548	0.000191781	0.000155472	0.000133922	0.000106306	0.000108958	0.000149173	0.000244412	0.000207802	0.000210602	0.00017628	0.00024017	0.000319323	0.000175794	0.00033218	0.000244697	0.000231712	0.000318397	0.000235916	0.042671	0.0429574	0.0440553	0.0398242	0.0438393	0.0406791	0.0454141	0.0467732	0.0450657	0.0538504	0.0470964	0.0470147	0.0407476	0.042793	0.0483128	0.0424074	0.0418157
meta_524	LPC(18:2/0:0)	0.0027206	0.00292853	0.00320767	0.00335166	0.00191962	0.00304908	0.002501	0.0016994	0.00496756	0.00281475	0.0030614	0.00241224	0.00417319	0.00277329	0.00225483	0.00127269	0.00218328	0.00158342	0.00262467	0.00221653	0.00307988	0.00237909	0.00360065	0.00408201	0.00319401	0.00381204	0.00468821	0.00301003	0.00399751	0.00399976	0.0034545	0.0538517	0.0522185	0.0509774	0.0473815	0.0520388	0.0515129	0.0534582	0.0495649	0.0498202	0.0461213	0.0482814	0.0493495	0.0465237	0.0469578	0.0476972	0.0476922	0.0495771
meta_525	LPC(0:0/18:3)	0.00659028	0.00489001	0.0237475	0.00948296	0.0105552	0.00703256	0.00698803	0.00539729	0.0249043	0.0091501	0.021084	0.0101702	0.00315251	0.00797185	0.00781958	0.010373	0.00685026	0.00608329	0.0138059	0.00439908	0.00525659	0.00688596	0.0250027	0.00994198	0.0100525	0.00653675	0.018464	0.00747903	0.0114473	0.0132193	0.0242463	1.60487e-05	5.11201e-05	5.30727e-06	6.31712e-07	3.87258e-05	1.3159e-05	7.52161e-06	2.65225e-05	8.2213e-05	1.54582e-05	8.45012e-07	1.39618e-05	2.17493e-05	2.92273e-05	3.47596e-05	4.66823e-05	5.21227e-05
meta_526	LPC(18:3/0:0)	0.00659028	0.00489001	0.0237475	0.00948296	0.0105552	0.00703256	0.00698803	0.00539729	0.0249043	0.0091501	0.021084	0.0101702	0.00315251	0.00797185	0.00781958	0.010373	0.00685026	0.00608329	0.0138059	0.00439908	0.00525659	0.00688596	0.0250027	0.00994198	0.0100525	0.00653675	0.018464	0.00747903	0.0114473	0.0132193	0.0242463	1.22726e-05	6.07842e-05	2.06248e-06	4.17986e-06	2.35013e-05	1.19778e-05	9.46159e-06	2.79966e-05	6.47166e-05	1.01708e-05	3.73455e-06	9.67636e-06	1.64053e-05	2.52573e-05	3.64971e-05	4.14705e-05	5.35228e-05
meta_533	Carnitine C20:5	6.24606e-06	3.32416e-06	1.62047e-05	4.89099e-06	1.16025e-05	5.68239e-06	4.07188e-06	1.89364e-05	1.59596e-05	1.3037e-05	2.03673e-05	3.11415e-05	1.30598e-05	1.46157e-05	1.15689e-05	2.31604e-05	5.76111e-06	1.14541e-05	1.99271e-05	9.38758e-06	1.29007e-05	1.36165e-05	2.18217e-05	1.00605e-05	5.32517e-06	6.86566e-06	1.63179e-05	6.49276e-06	5.8125e-06	6.27003e-06	5.10699e-06	1.69814e-06	2.16691e-06	1.98609e-06	2.13788e-06	1.85373e-06	1.8058e-06	2.17757e-06	2.48295e-06	2.28461e-06	2.74597e-06	2.50156e-06	2.35396e-06	1.77281e-06	1.63311e-06	2.06907e-06	2.1325e-06	1.29484e-06
meta_539	Carnitine C16:1	0.000730553	0.000218118	0.000247578	0.00027782	0.000516917	0.000344217	0.000319837	0.00128348	0.000321152	0.000484758	0.000466965	0.000425534	0.000400541	0.000318327	0.000352742	0.000391376	0.000251764	0.000326507	0.000340707	0.000576708	0.000476637	0.000519234	0.000420152	0.000210191	0.000336996	0.000396625	0.000344262	0.00044669	0.000304783	0.000200483	0.000255485	7.63894e-06	2.89194e-05	8.68328e-06	1.52912e-05	3.90461e-06	1.5194e-05	1.12836e-05	1.11966e-05	7.30049e-06	1.94938e-05	7.74848e-06	7.83657e-06	7.24233e-06	1.6013e-05	5.43801e-06	1.33482e-05	9.29292e-06
meta_540	Carnitine C16:3	0.000174527	7.61238e-05	0.000120065	5.90009e-05	0.000128397	4.18917e-05	8.56384e-05	0.000197547	6.18066e-05	0.000147838	0.000121425	0.000143004	8.7553e-05	6.93405e-05	9.62781e-05	0.000143698	6.67994e-05	6.52588e-05	7.97578e-05	7.71931e-05	0.000139914	0.000103258	4.75938e-05	4.72466e-05	7.76071e-05	0.000143152	8.18171e-05	0.000167519	4.51252e-05	4.54502e-05	4.80783e-05	9.20998e-06	2.55672e-05	8.40725e-06	1.37375e-05	1.55541e-05	1.36421e-05	1.19226e-05	1.11945e-05	1.19561e-05	1.88604e-05	2.05584e-05	1.75689e-05	1.03207e-05	1.94688e-05	8.61193e-06	2.01703e-05	2.21491e-05
meta_544	Carnitine C14:2	0.00226438	0.00057279	0.000894314	0.000337331	0.000771872	0.000320502	0.000539107	0.0010852	0.000256696	0.00091842	0.000486213	0.000599039	0.000711103	0.000348518	0.000494086	0.000635938	0.000464234	0.000478851	0.00029152	0.000405151	0.000984591	0.00073229	0.000484746	0.000236657	0.000485913	0.00117513	0.00052508	0.000848614	0.000405723	0.000239505	0.000234665	1.81804e-05	5.54212e-05	1.26397e-05	2.62286e-05	2.35667e-05	3.33775e-05	3.45761e-05	2.05971e-05	1.9122e-05	4.79744e-05	6.32755e-05	2.74432e-05	4.17555e-05	0.000134991	1.50607e-05	3.27029e-05	0.000128386
meta_549	Carnitine C12:1	0.0015013	0.0011959	0.000972011	0.000676888	0.0018307	0.000688141	0.00126664	0.00204042	0.000597844	0.0014314	0.000834936	0.00122571	0.00133024	0.0011859	0.00106629	0.00225379	0.000904163	0.0012835	0.000818466	0.00161427	0.00252964	0.00212256	0.00132274	0.000448505	0.00117557	0.00121017	0.00074099	0.00121884	0.000382089	0.000400945	0.000561897	0.000106058	0.000219967	7.31397e-05	0.000175137	0.000125701	0.000182634	0.000211807	0.000128721	0.000138583	0.000235762	0.000272164	0.000189003	9.97572e-05	0.000251686	9.67691e-05	0.000200675	0.000301666
meta_550	Carnitine C9:DC	1.70942e-05	3.19213e-05	1.54575e-05	8.78096e-06	1.20303e-05	9.61999e-06	1.14023e-05	2.40091e-05	9.75747e-06	1.87753e-05	8.641e-06	1.90163e-05	2.65683e-05	7.56609e-06	1.12721e-05	1.89976e-05	8.76678e-06	5.16779e-06	1.15193e-05	2.22448e-05	1.37316e-05	1.20415e-05	8.27235e-06	1.13513e-05	1.31526e-05	1.21995e-05	1.29854e-05	1.46538e-05	1.7029e-05	1.08674e-05	7.42596e-06	4.29193e-06	3.7181e-06	1.70277e-06	2.68246e-06	5.13781e-06	3.80787e-06	4.4581e-06	2.46619e-06	4.05978e-06	8.38536e-06	8.62769e-06	7.23922e-06	1.60606e-06	2.72559e-06	2.19868e-06	3.4521e-06	3.21911e-06
meta_555	Carnitine C9:0	0.00042981	0.000193914	0.000240619	0.00010142	0.000147603	0.000532976	0.00029297	0.000116888	0.000161167	0.000442336	0.0003083	0.00032935	0.000199186	0.00021868	0.000629152	0.000797675	0.00051871	0.000122589	0.000523223	0.000183044	0.000419376	0.000459236	0.000384822	0.000209581	9.16102e-05	0.000413985	0.000370512	0.00017008	8.03675e-05	8.78973e-05	8.77999e-05	2.64087e-05	3.22105e-05	1.45065e-05	5.47377e-05	2.59386e-05	3.59652e-05	2.60886e-05	4.12925e-05	2.72827e-05	6.18379e-05	5.10605e-05	3.00511e-05	1.86643e-05	3.77442e-05	1.26283e-05	2.83599e-05	3.30476e-05
meta_556	Carnitine C7-OH	1.66003e-05	1.62336e-05	1.22619e-05	1.10601e-05	1.0444e-05	2.41386e-05	1.94895e-05	2.32455e-05	1.13901e-05	1.08514e-05	1.64962e-05	1.64616e-05	2.27313e-05	1.08225e-05	1.66715e-05	1.93681e-05	1.00646e-05	8.55151e-06	1.19019e-05	1.78983e-05	2.19427e-05	1.19874e-05	1.50042e-05	1.59422e-05	1.53795e-05	2.24147e-05	1.80499e-05	1.08728e-05	1.19208e-05	1.52592e-05	9.49094e-06	2.36119e-06	4.40687e-06	1.81201e-06	2.1728e-06	1.87429e-06	1.68308e-06	2.3924e-06	1.82446e-06	1.68816e-06	2.38789e-06	2.04027e-06	3.96468e-06	2.18235e-06	3.0496e-06	1.9324e-06	1.89549e-06	3.18052e-06
meta_559	Carnitine C7:0	2.97825e-05	3.11377e-05	9.61287e-06	1.15616e-05	2.38954e-05	1.63006e-05	2.15121e-05	2.97869e-05	1.12902e-05	1.88213e-05	1.99309e-05	2.73258e-05	2.10173e-05	1.4706e-05	2.85865e-05	3.09162e-05	1.58478e-05	1.73497e-05	2.25011e-05	1.6129e-05	2.72583e-05	3.29776e-05	1.84808e-05	1.62409e-05	1.24561e-05	3.74778e-05	1.96095e-05	1.58563e-05	2.14839e-05	1.47377e-05	6.73258e-06	3.12111e-06	3.35948e-06	1.22207e-06	5.28545e-06	2.4078e-06	2.51276e-06	2.11807e-06	3.04183e-06	2.64022e-06	4.60846e-06	3.1765e-06	2.91205e-06	1.76419e-06	3.51181e-06	1.4723e-06	2.37941e-06	2.62083e-06
meta_563	Carnitine C4:DC	0.000322574	0.000409148	0.000385139	0.000442194	0.000349547	0.000673388	0.000503146	0.000147921	0.00032697	0.00014606	0.000435442	0.000420812	0.000364935	0.000354211	0.000557838	0.000503832	0.000379851	0.000249558	0.000675512	0.00034298	0.000556088	0.00019076	0.000371751	0.000607645	0.000316001	0.000250917	0.000372405	0.00175988	0.000639152	0.000340351	0.000349287	3.05807e-06	5.50261e-06	6.10349e-06	4.10409e-06	2.99483e-06	6.1875e-06	5.44103e-06	3.27874e-06	1.12815e-05	4.99859e-06	1.33048e-05	1.35609e-05	2.82748e-06	1.07238e-05	8.37238e-06	8.84449e-06	1.35538e-05
meta_564	Carnitine C5:0	0.00257834	0.00263036	0.000964014	0.00108781	0.00343825	0.00172822	0.00138228	0.000901655	0.00214975	0.00296657	0.00195881	0.00186801	0.00153229	0.00143401	0.00343894	0.00372852	0.00182477	0.00195912	0.00273857	0.00115017	0.00319058	0.00189716	0.00262212	0.00231395	0.00306262	0.00293845	0.00145976	0.00448331	0.00460736	0.0022869	0.00237531	0.000720025	0.000325303	0.000731713	0.000667524	0.000289179	0.000394886	0.000363048	0.000525491	0.000440145	0.000399831	0.000554164	0.000654168	0.000330297	0.000834062	0.000337692	0.000815375	0.000440219
meta_567	FFA(18:5)	8.57435e-05	0.000107924	0.000152259	4.43698e-05	6.30438e-05	7.64128e-05	5.70963e-05	5.02058e-05	7.26289e-05	7.02691e-05	5.96781e-05	8.99469e-05	7.40795e-05	4.27808e-05	4.98292e-05	7.01406e-05	7.78782e-05	6.71432e-05	0.000131919	6.15642e-05	7.63033e-05	6.2616e-05	9.72429e-05	8.04442e-05	5.40949e-05	5.64232e-05	0.000168543	3.7637e-05	9.54876e-05	4.98533e-05	4.79919e-05	1.06728e-05	1.41432e-05	4.58896e-06	4.88624e-06	3.01178e-06	2.19009e-06	1.21362e-05	3.7405e-06	1.79093e-06	1.61675e-06	5.80991e-06	6.41101e-06	1.03838e-05	2.98919e-06	4.62416e-06	3.86164e-06	1.19298e-05
meta_568	FFA(22:7)	7.38087e-05	0.000120802	6.51714e-05	9.35588e-05	5.63535e-05	7.69087e-05	4.64478e-05	4.80878e-05	6.59955e-05	7.76005e-05	7.48614e-05	6.89481e-05	0.000114062	6.74152e-05	4.63553e-05	7.31381e-05	0.000116171	0.000113424	6.16162e-05	6.89994e-05	0.000103255	8.06057e-05	6.49826e-05	0.000106661	0.000105841	8.06071e-05	7.46169e-05	7.43197e-05	5.42164e-05	8.75105e-05	4.6512e-05	1.95942e-05	4.21268e-05	1.52567e-05	5.20425e-05	1.39297e-05	5.80753e-06	5.86756e-05	4.77874e-05	2.17728e-05	2.12949e-05	8.64981e-06	6.89731e-05	1.0334e-05	2.20395e-05	1.11999e-05	9.98153e-06	2.14616e-05
meta_569	Ureidosuccinic acid	9.34307e-05	4.19301e-05	0.000114678	9.97884e-05	3.42204e-05	0.000159307	2.03216e-05	5.41371e-05	5.38624e-05	9.62266e-05	8.33748e-05	0.00012213	6.5012e-05	6.51431e-05	9.13679e-05	0.00014329	8.63139e-05	8.13112e-05	0.000103524	5.15532e-05	9.76827e-05	0.000108618	6.04085e-05	9.15626e-05	7.13603e-05	9.0835e-05	5.55033e-05	5.54943e-05	8.42367e-05	7.13908e-05	4.90697e-05	5.62741e-06	1.12754e-05	6.89092e-06	4.36534e-06	2.00977e-05	7.40198e-06	4.78331e-06	1.32665e-05	1.22622e-05	1.04226e-05	1.28674e-05	1.23057e-05	6.56919e-06	3.79551e-06	1.53292e-05	1.15847e-05	5.06165e-06
meta_578	16-Dehydroprogesterone	0.000132425	0.000121829	0.000181541	0.00012594	6.94627e-05	0.000122693	0.000103268	6.51007e-05	0.000103966	0.000131894	0.000103983	6.8252e-05	0.000200789	0.00013466	9.80786e-05	6.34915e-05	0.000128264	9.61293e-05	7.52891e-05	8.76412e-05	0.000118918	0.000127298	0.000146033	0.000136468	0.000104334	8.66035e-05	0.000135838	7.13606e-05	0.000116725	0.000109355	8.28834e-05	1.25754e-05	7.79326e-06	1.96191e-05	1.34524e-05	1.51724e-05	2.09868e-05	1.51286e-05	1.21076e-05	1.37684e-05	2.08858e-05	1.78621e-05	1.76334e-05	3.10904e-05	1.84468e-05	1.29919e-05	1.07457e-05	1.23825e-05
meta_580	Phe-Asn	0.000283798	6.32018e-05	0.000375966	0.00027952	0.000361735	0.000177364	0.000140597	6.2023e-05	0.000113349	0.000323023	0.000518641	0.000183555	0.000429252	0.000231395	0.000331796	0.000305852	0.000142698	9.54939e-05	0.000321728	0.000138411	0.00025525	0.000236464	0.000346353	0.000360482	0.00059574	7.55063e-05	0.000401294	0.000199251	0.000198201	0.000367201	0.000254095	3.48466e-05	2.41699e-05	6.00264e-05	4.498e-05	2.5011e-05	5.08802e-05	1.11158e-05	0.00010568	1.548e-05	5.45027e-05	3.18095e-05	1.04812e-05	1.15249e-05	9.72259e-06	5.67384e-06	1.4326e-05	1.86802e-05
meta_582	Glu-Met	0.000104759	0.000402802	8.09985e-05	0.000198239	0.000305539	0.000196157	0.000199541	0.000286702	9.68764e-05	0.000275866	0.000319001	0.000142795	0.000542089	0.000427219	0.00021758	0.000316024	0.000271164	0.000357215	0.000314342	0.000190003	0.00033582	8.57884e-05	0.000386545	0.000300566	0.000162059	0.000267341	0.000277214	0.000522217	0.000320103	0.000300508	0.000269068	7.71059e-05	5.61465e-05	6.00182e-05	6.35871e-05	6.36647e-05	7.12483e-05	5.96233e-05	4.9285e-05	3.45538e-05	7.80143e-05	4.85113e-05	3.54604e-05	3.98737e-05	5.84891e-05	3.73665e-05	9.1117e-05	5.55714e-05
meta_590	Carnitine C14:2:DC	0.000776467	0.000272752	0.000273685	0.000323157	0.000505798	0.00039149	0.000335026	0.00133775	0.000324754	0.000498211	0.000521519	0.000464745	0.000414861	0.000348817	0.000367751	0.00041753	0.000267946	0.000352556	0.000383021	0.000622618	0.000538502	0.000530469	0.000431854	0.00022091	0.000366471	0.000425942	0.000342517	0.000472017	0.000325331	0.000231893	0.000283306	7.62157e-06	2.60793e-05	6.59304e-06	1.82813e-05	6.10765e-06	1.38234e-05	9.18235e-06	6.97754e-06	6.39806e-06	1.22053e-05	6.24513e-06	7.18446e-06	5.25703e-06	9.54678e-06	1.32909e-06	9.71704e-06	7.24768e-06
meta_593	Aniline	0.000174474	0.000302486	0.000339743	0.000216005	0.000236714	0.000201834	0.00022716	0.000411936	0.00025571	0.000386207	0.000314064	0.000340753	0.000313107	0.000251501	0.000278863	0.000416682	0.000285243	0.000241417	0.000260812	0.000184533	0.000288024	0.000232713	0.000248544	0.000243869	0.000249077	0.000198609	0.00021696	0.000372511	0.00026754	0.000298932	0.000155658	5.36163e-05	2.49719e-05	4.30248e-05	3.32121e-05	5.6278e-05	2.43681e-05	3.68686e-05	4.55984e-05	4.77008e-05	4.21795e-05	4.28814e-05	8.95933e-05	3.1343e-05	4.32763e-05	3.13989e-05	4.25893e-05	4.86702e-05
meta_616	LPC(0:0/18:1)	0.00019684	0.000132635	0.000257561	0.000209705	0.000255946	0.000259482	0.00017207	0.000114981	0.000447952	0.000122244	0.000247657	0.000219795	0.000147548	0.000191781	0.000155472	0.000133922	0.000106306	0.000108958	0.000149173	0.000244412	0.000207802	0.000210602	0.00017628	0.00024017	0.000319323	0.000175794	0.00033218	0.000244697	0.000231712	0.000318397	0.000235916	0.0357227	0.0359462	0.0356355	0.0317954	0.0361176	0.0372013	0.0359373	0.0364255	0.0369362	0.0391104	0.043	0.0385583	0.0390429	0.0384482	0.0413042	0.0381375	0.035964
meta_618	Methyldopa	5.85678e-05	6.62899e-05	0.000109073	9.66693e-05	4.50687e-05	5.11191e-05	7.23117e-05	0.000146305	7.54253e-05	8.07275e-05	7.84719e-05	7.85726e-05	9.23076e-05	5.96865e-05	5.86895e-05	6.68589e-05	4.87153e-05	5.27754e-05	8.13841e-05	6.43331e-05	6.95418e-05	6.16125e-05	5.16883e-05	4.78805e-05	6.01315e-05	5.75348e-05	6.42222e-05	0.000127026	8.03635e-05	0.000133771	3.72399e-05	1.42258e-05	2.13117e-05	1.60357e-05	2.54561e-05	2.25203e-05	2.06685e-05	3.3008e-05	1.30716e-05	1.87612e-05	1.56545e-05	1.18652e-05	2.14917e-05	1.64305e-05	1.9745e-05	2.84636e-05	1.78137e-05	1.47522e-05
meta_620	1-Methylguanosine	3.60349e-05	3.34453e-05	4.17939e-05	4.6227e-05	2.62058e-05	2.58596e-05	2.48588e-05	5.25738e-05	4.06016e-05	3.39728e-05	2.92002e-05	5.22883e-05	4.53472e-05	2.72725e-05	3.45685e-05	4.7868e-05	3.02632e-05	3.05964e-05	4.18293e-05	2.21525e-05	4.95896e-05	3.57023e-05	4.6755e-05	2.44584e-05	3.7242e-05	3.77038e-05	2.21522e-05	7.76024e-05	3.07287e-05	3.12284e-05	2.72967e-05	1.38939e-05	2.14156e-05	1.29076e-05	9.5032e-06	1.16099e-05	8.86584e-06	1.27337e-05	2.87101e-05	1.68138e-05	1.39902e-05	7.04438e-06	2.33379e-05	7.06803e-06	9.47046e-06	9.62746e-06	1.22877e-05	1.21606e-05
meta_621	1-Methylinosine	6.57512e-05	7.63723e-05	5.93954e-05	6.48476e-05	3.49515e-05	6.31048e-05	5.95592e-05	6.15881e-05	4.9607e-05	6.3794e-05	6.59301e-05	6.83455e-05	7.77349e-05	9.27281e-05	7.06929e-05	8.17097e-05	0.000109677	0.000102689	0.000105397	7.57368e-05	7.96387e-05	7.50924e-05	7.11488e-05	0.000103376	6.70808e-05	7.22465e-05	7.67743e-05	7.00563e-05	6.95299e-05	7.0967e-05	7.08984e-05	3.50332e-05	3.8733e-05	2.83067e-05	3.60529e-05	4.05451e-05	1.7916e-05	3.75351e-05	2.65308e-05	3.43311e-05	4.36273e-05	3.71737e-05	8.38779e-05	2.9242e-05	4.05947e-05	2.60162e-05	3.59654e-05	4.30582e-05
meta_624	Acrylamide	0.00445986	0.00773686	0.00410189	0.00499075	0.00542783	0.00336936	0.00602849	0.00564773	0.00327158	0.00846429	0.00400313	0.00476491	0.00459197	0.00646854	0.00371957	0.00442975	0.00479456	0.00860186	0.00584816	0.00515559	0.00445501	0.00706765	0.00639283	0.0067444	0.00530055	0.0072603	0.0094859	0.00422312	0.00556171	0.00763302	0.0047409	2.43941e-05	2.17302e-05	1.96933e-05	2.99159e-05	1.78606e-05	1.34798e-05	1.71712e-05	2.33083e-05	1.53198e-05	1.87224e-05	2.46486e-05	1.43846e-05	1.10935e-05	1.47875e-05	1.30869e-05	1.37653e-05	2.33171e-05
meta_625	L-Allothreonine	0.000432923	0.000318757	0.000581065	0.000372114	0.000555015	0.000199865	0.000448826	0.000472607	0.000260436	0.000133641	0.000316362	0.000239507	0.000407534	0.000278382	0.000153141	0.000181076	0.000291741	0.000366276	0.000473514	0.000232038	0.000232476	0.000209421	0.00029932	0.000442087	0.000268106	0.000292659	0.000252348	0.000414471	0.00039519	0.000724363	0.000674731	7.36878e-05	5.23212e-05	4.31979e-05	5.64209e-05	5.33909e-05	4.98178e-05	4.95024e-05	5.05735e-05	3.46945e-05	3.53446e-05	5.82585e-05	5.71278e-05	3.19787e-05	5.66472e-05	5.03294e-05	5.24065e-05	5.71178e-05
meta_628	Leu-Ala	0.000595021	0.000301329	0.000573688	0.000607589	0.00014497	0.000329611	7.47442e-05	0.00038141	0.000109944	0.000285396	0.000446281	0.000428137	0.000387339	0.000296409	0.000562726	0.000479433	0.000480776	0.00021435	0.00053538	0.000156301	0.000458754	0.000437671	0.00031969	0.000502355	0.000509944	0.000222899	0.000235905	0.000222668	0.000280684	0.000360185	0.000288082	8.31048e-06	1.02326e-05	1.00884e-05	1.45211e-05	6.4926e-06	8.20872e-06	2.37038e-06	8.48308e-06	1.00032e-05	9.74828e-06	6.95491e-06	3.64253e-06	4.08864e-06	2.45866e-06	4.25206e-06	2.87597e-06	2.38621e-06
meta_640	Ile-Lys	1.85951e-05	1.78225e-05	2.0645e-05	2.71235e-05	2.45471e-05	1.68791e-05	2.16463e-05	1.21796e-05	1.38535e-05	1.53659e-05	3.56824e-05	1.90512e-05	2.00473e-05	3.16038e-05	1.62969e-05	2.60246e-05	2.55803e-05	1.93734e-05	1.8314e-05	1.95967e-05	2.2631e-05	2.54637e-05	2.76718e-05	3.75082e-05	3.28103e-05	2.00079e-05	1.67156e-05	2.19414e-05	1.27737e-05	2.96206e-05	2.2721e-05	4.57276e-06	7.92129e-06	6.67644e-06	8.82299e-06	4.58548e-06	7.3699e-06	7.82614e-06	3.01329e-06	9.21218e-06	7.85653e-06	5.86305e-06	3.95699e-06	6.47654e-06	7.79839e-06	8.78143e-06	4.14581e-06	5.66398e-06
meta_643	Pro-Ile	0.000361534	0.00029807	0.000390356	0.000302193	0.000323066	0.000505268	0.000447038	0.00040998	0.000303329	0.000264299	0.000371339	0.000405931	0.000376275	0.000391785	0.000486374	0.000498543	0.000272556	0.000297315	0.0003421	0.000284293	0.000450731	0.000292236	0.000167392	0.000421704	0.000177625	0.000367889	0.000406011	0.000167721	0.000217028	0.000376294	0.000226051	4.64236e-06	4.50305e-06	3.59117e-06	8.82867e-06	5.88234e-06	5.85545e-06	4.64124e-06	3.38514e-06	3.56727e-06	2.55281e-06	3.67276e-06	2.89929e-06	3.27472e-06	2.73064e-06	1.10242e-05	3.71238e-06	4.6387e-06
meta_644	Ser-Phe	6.6143e-05	3.48686e-05	4.86279e-05	7.36666e-05	8.77197e-05	5.39706e-05	1.59001e-05	4.41976e-05	3.54605e-05	2.12163e-05	6.49135e-05	5.91738e-05	8.79524e-05	4.2761e-05	5.53256e-05	4.68203e-05	3.5919e-05	2.7848e-05	5.34621e-05	2.80119e-05	4.41424e-05	4.22453e-05	6.10827e-05	7.53884e-05	7.38675e-05	4.65855e-05	3.65128e-05	3.99089e-05	5.48021e-05	8.48729e-05	5.73625e-05	5.83531e-06	5.61478e-06	3.31349e-06	5.2683e-06	3.71814e-06	8.8415e-06	6.64371e-07	1.00368e-05	5.49589e-06	5.6827e-06	1.08821e-06	1.86519e-06	4.5864e-06	4.58864e-07	1.97827e-06	2.70269e-07	1.02221e-06
meta_645	Tyr-Leu	5.06458e-05	3.05944e-05	3.69231e-05	5.27557e-05	7.23131e-05	4.91161e-05	1.79629e-05	3.11175e-05	3.04095e-05	1.57643e-05	4.71073e-05	6.36673e-05	4.95178e-05	5.06334e-05	5.82843e-05	3.03e-05	3.96672e-05	2.75461e-05	4.26542e-05	3.93965e-05	3.33633e-05	4.62767e-05	4.31925e-05	5.95365e-05	4.90468e-05	4.64121e-05	3.39297e-05	2.25916e-05	3.64944e-05	4.88803e-05	5.35572e-05	5.67089e-06	7.63234e-06	8.50191e-06	1.43089e-05	9.86037e-06	1.09256e-05	4.35708e-06	1.43211e-05	1.13181e-05	4.57565e-06	4.36377e-06	3.65846e-06	5.7524e-06	4.20693e-06	2.91217e-06	1.77209e-06	4.67957e-06
meta_649	LPC(16:2/0:0)	0.000170295	0.000187225	0.00049272	0.000246024	0.000313672	0.000379676	0.00037992	0.000192772	0.000646554	0.000284212	0.000184805	0.000220294	0.0004955	0.00052002	0.000361435	0.000213807	0.0004675	0.000202204	0.000417239	0.000201259	0.000261871	0.000292016	0.000222475	0.000454138	0.000363187	0.000373169	0.000506671	0.000253095	0.000438781	0.000660951	0.000334844	5.64324e-05	2.46093e-05	2.80251e-05	1.11503e-05	1.49268e-05	2.66211e-05	1.01748e-05	2.09614e-05	4.93069e-05	7.14746e-06	1.54587e-05	7.44497e-06	1.62724e-06	1.9766e-05	1.90395e-05	3.0532e-05	2.04638e-05
meta_661	Cyclo(Pro-Val)	0.00015559	0.000230827	0.000117782	9.25322e-05	0.000127087	0.000168465	0.000131871	0.00011151	8.84555e-05	0.000105463	0.000149402	0.000114619	0.000125674	0.000177859	0.000173633	0.000202261	0.000238597	9.52245e-05	0.000110802	7.12592e-05	0.000149332	0.000111696	0.000203258	0.000131146	0.000138188	9.2665e-05	9.56953e-05	0.000187093	0.000242739	0.000219482	8.94598e-05	4.09934e-05	2.94368e-05	3.43069e-05	4.56896e-05	5.09296e-05	5.53139e-05	3.46519e-05	2.49473e-05	2.65233e-05	2.62134e-05	2.21067e-05	3.7205e-05	4.22715e-05	2.95368e-05	4.27453e-05	3.25841e-05	4.73495e-05
meta_664	Leu-Leu	0.000268904	0.000412028	0.000611586	0.000789729	0.000290722	0.000570541	0.000155889	0.000176053	0.000226115	0.000291113	0.000329179	0.000215843	0.000231356	0.000232418	0.000224677	0.000362075	0.000400682	0.000734113	0.000344905	0.000280327	0.00046482	0.000389189	0.000209234	0.000310647	0.000376087	0.000314751	0.000158866	0.000253961	0.000956079	0.000349462	0.000430041	0.000130898	6.27443e-05	0.000231653	0.000176766	7.16666e-05	5.87548e-05	4.91587e-05	0.000132009	6.78753e-05	6.83827e-05	3.41166e-05	3.83895e-05	7.19289e-05	3.41429e-05	6.21065e-05	5.18966e-05	1.94446e-05
meta_673	N-Formylglycine	0.00143663	0.00173408	0.00124904	0.00167653	0.00154616	0.000948496	0.00114561	0.00215353	0.00162546	0.00156092	0.00149872	0.00129468	0.00133407	0.00203117	0.00116118	0.00147677	0.0011445	0.00152274	0.00231204	0.00171825	0.00165093	0.00201638	0.00155568	0.00183474	0.00178952	0.00210511	0.00125534	0.00191574	0.00149721	0.0018232	0.00147471	0.00224849	0.00232211	0.00245297	0.00220377	0.00226177	0.00136789	0.00244135	0.00247935	0.00254409	0.00250012	0.00211726	0.0023158	0.00240346	0.00244572	0.00244675	0.00236035	0.00240652
meta_675	Aminolevulinic acid	0.000283874	0.000314275	0.000268787	0.000190874	0.000317979	0.000248826	0.000267357	0.000229335	0.00021707	0.000215732	0.000232354	0.000238393	0.000409911	0.000274274	0.00026472	0.000262744	0.000316216	0.000242567	0.000325734	0.000212589	0.000251291	0.000253127	0.000267944	0.000308795	0.000243306	0.00022896	0.00026818	0.000329477	0.000435577	0.000211025	0.000211731	8.5495e-05	5.87474e-05	5.08551e-05	3.33121e-05	5.33442e-05	4.44306e-05	3.20276e-05	4.15641e-05	3.90438e-05	3.26429e-05	0.000100216	6.65204e-05	2.0794e-05	3.2804e-05	3.00243e-05	5.97026e-05	3.54393e-05
PCC-DM: PCC combined with type 2 diabetes mellitus. DM: type 2 diabetes mellitus.
[truncated: 10 more columns]
